# Supplementary material for: Replication and expansion of epigenome-wide association literature in a black South African population
Source: Clin Epigenetics. 2020 Jan 7;12:6. doi: 10.1186/s13148-019-0805-z (PMC6948000; doi:10.1186/s13148-019-0805-z)
Supplement: Supplementary file 1 — Additional file 1. EWAS test statistics (PURE-SA-NW vs reference study) for: (a) alcohol consumption; (b) smoking status; (c) BMI; (d) WC; (e) lipids; (f) CRP and (g) age. [file 13148_2019_805_MOESM1_ESM.xlsx]

## Sheet: File information
ADDITIONAL FILE 1 - REFERENCE STUDIES' INFORMATION
Trait	Unit	Reference	PMID	Ethnicity
Age	Years	Florath et al. (2014)	24163245	EU
Alcohol	g/day	Liu et al. (2018)	27843151	AA and EA
Body mass index	kg/m2	Wahl et al. (2015)	28002404	AA and EU
C-reactive protein	log(CRP)	Ligthart et al. (2016)	27955697	AA and EU
Lipids	mg/dL	Hedman et al. (2017)	28213390	Multi-ancestral
Smoking status	never (0) / current (1)	Joehannes et al. (2016)	27651444	Multi-ancestral including EU and AA
Waist circumference	Standardised cm	Demerath et al. (2015)	25935004	AA and EA
COLUMN LEGENDS AND ADDITIONAL INFORMATION
ProbeID*	CpG site name
Chr*	Chromosome
Position*	Position on the chromosome
Gene(s)*	Nearest gene
N	Number of participants included in the compared reference/PURE-SA-NW cohort
β	Regression effect estimates
SE	Standard error of β
P	Raw p value
Ethnicity	Ethnicity of the compared reference cohort
Probes known to be
Cross-hybrid	Probe identified to hybridise to multiple genomic regions or be cross-reactive (Pidsley et al., 2016)
Cross-reactive	Probe known to be cross-reactive (Pidsley et al., 2016)
Polymorphic	Probe identified to be measuring methylation at a polymorphic site with a global MAF >1% (Zhou et al., 2017 )
Associated
SNP ID	SNP identification (McCartney et al., 2016 )
AFR MAF	Minor allele frequency for the SNP, reported for Africans in the 1000 genomes data (McCartney et al., 2016 )
*Annotation data procured from meffil package in R (Min et al., 2017)
ABREVIATIONS
AA	African American ancestry
AFR	African
BMI	body mass index
CRP	C-reactive protein
DNAm	DNA methylation per CpG site
EA	European American ancestry
EU	European ancestry
IA	Indian Asian ancestry
HDL-C	high-density lipoprotein cholesterol
LDL-C	low-density lipoprotein cholesterol
MAF	minor allele frequency
SE	standard error
SNP	single nucleotide polymorphism
SVs	surrogate variables
TC	total cholesterol
TG	triglycerides
WBCs	white blood cell counts
WC	waist circumference

## Sheet: a) alcohol
Epigenome-wide association test statistics for the PURE-SA-NW vs Liu et al. (2018) data
PURE-SA-NW model: DNAm ~ Alcohol consumption + age + BMI + WBCs + SVs
Liu et al. (2018) model: DNAm ~ Alcohol consumption + age + sex + BMI + WBCs + technical covariates
ProbeID	Chr	Position	Gene(s)	PURE-SA-NW				Liu et al. (2018)					Probes known to be			Associated
				N	β	SE	P	N	β	SE	P	Ethnicity	Cross-hybrid	Cross-reactive	Polymorphic	SNP	AFR_MAF
cg00008629	chr9	115093661	ROD1	108	0.000247	7.45e-05	0.00147	2423	2.22e-05	4.89e-06	5.55e-06	AA	no	no	no	-	-
cg00008629	chr9	115093661	ROD1	108	-0.000108	0.000115	0.351	9643	-0.000254	4.52e-05	1.94e-08	EA	no	no	no	-	-
cg00008671	chr10	86087961	FAM190B	108	0.000437	0.000243	0.0768	2423	6.42e-05	1.38e-05	3.45e-06	AA	no	no	no	-	-
cg00085438	chr3	152049980	MBNL1	108	-9.16e-05	9.51e-05	0.339	9643	-0.000226	3.95e-05	1.15e-08	EA	no	no	no	rs534775120	0
cg00085438	chr3	152049980	MBNL1	108	-0.000278	0.00014	0.051	2423	-5.62e-05	1.4e-05	5.72e-05	AA	no	no	no	rs534775120	0
cg00094412	chr6	29592854	GABBR1	108	1.86e-05	9.37e-05	0.843	9643	-0.000123	2.97e-05	3.33e-05	EA	no	no	no	-	-
cg00094412	chr6	29592854	GABBR1	108	-0.000197	0.000261	0.452	2423	-5.24e-05	1.15e-05	5.47e-06	AA	no	no	no	-	-
cg00139947	chr8	144403371	TOP1MT	108	-8.09e-05	0.00018	0.654	2423	-4.3e-05	1.04e-05	3.39e-05	AA	no	no	no	-	-
cg00139947	chr8	144403371	TOP1MT	108	0.000131	0.000272	0.633	9643	0.00016	4.08e-05	8.82e-05	EA	no	no	no	-	-
cg00163372	chr8	128752988	MYC	108	-6.6e-05	0.000203	0.746	9643	-0.000225	5.95e-05	0.000156	EA	no	no	no	rs188286537	0.0008
cg00218406	chr6	31431407	HCP5	108	5.48e-05	0.000124	0.661	9643	0.000103	2.52e-05	4.55e-05	EA	no	no	yes	-	-
cg00218406	chr6	31431407	HCP5	108	2.16e-05	0.000169	0.899	2423	-6.55e-05	1.33e-05	7.83e-07	AA	no	no	yes	-	-
cg00252472	chr6	150739173		108	-3.78e-05	0.000184	0.838	9643	-0.000283	6.95e-05	4.57e-05	EA	no	no	yes	-	-
cg00252472	chr6	150739173		108	-0.000123	0.000176	0.486	2423	3.48e-05	7.09e-06	9.6e-07	AA	no	no	yes	-	-
cg00283283	chr5	140891767	PCDHGB5	108	2.53e-06	0.000162	0.988	2423	-5.64e-05	1.28e-05	1.1e-05	AA	no	no	no	-	-
cg00283283	chr5	140891767	PCDHGB5	108	-7.26e-05	0.000244	0.767	2423	-4.48e-05	1.12e-05	5.82e-05	AA	no	no	no	-	-
cg00291478	chr10	121301041	RGS10	108	0.000511	0.000185	0.00745	2423	5.47e-05	9.84e-06	2.64e-08	AA	no	no	no	-	-
cg00291478	chr10	121301041	RGS10	108	0.000552	0.000264	0.0402	2423	7.72e-05	1.33e-05	6.24e-09	AA	no	no	no	-	-
cg00419702	chr22	38485294	BAIAP2L2	108	-0.000431	0.000181	0.0203	9643	-0.000187	4.08e-05	4.69e-06	EA	no	no	no	-	-
cg00469897	chr7	47611829		108	-0.000454	0.000178	0.0132	2423	-3.04e-05	7.19e-06	2.27e-05	AA	no	no	no	-	-
cg00504285	chr22	20019887	C22orf25	108	-4.1e-05	0.000168	0.808	9643	-0.00021	4.11e-05	3.3e-07	EA	no	no	no	rs548793995	0.0008
cg00504285	chr22	20019887	C22orf25	108	-4.1e-05	0.000168	0.808	9643	-0.00021	4.11e-05	3.3e-07	EA	no	no	no	rs566295967	0
cg00504285	chr22	20019887	C22orf25	108	-0.000315	0.000136	0.0231	2423	-3.32e-05	1.95e-05	0.0883	AA	no	no	no	rs548793995	0.0008
cg00504285	chr22	20019887	C22orf25	108	-0.000315	0.000136	0.0231	2423	-3.32e-05	1.95e-05	0.0883	AA	no	no	no	rs566295967	0
cg00563348	chr15	41184109		108	-0.000104	0.000204	0.611	9643	-0.00017	4.32e-05	8.56e-05	EA	no	no	no	rs538218700	0.0045
cg00563348	chr15	41184109		108	6.03e-05	5.62e-05	0.287	2423	-1.49e-05	3.67e-06	5.01e-05	AA	no	no	no	rs538218700	0.0045
cg00622166	chr16	46919021	GPT2	108	-1.47e-07	0.000328	1	9643	-0.000229	3.9e-05	4.13e-09	EA	no	no	no	-	-
cg00687135	chr3	21792991	ZNF385D	108	-6.42e-06	9.04e-05	0.944	2423	-2.35e-05	5.49e-06	1.88e-05	AA	no	no	no	rs113074090	0.0174
cg00687135	chr3	21792991	ZNF385D	108	3.46e-05	6.88e-05	0.617	9643	-0.00024	5.57e-05	1.68e-05	EA	no	no	no	rs113074090	0.0174
cg00716257	chr14	75897417	JDP2	108	-9.16e-05	0.000155	0.557	9643	-0.000273	4.46e-05	1.02e-09	EA	no	no	no	rs185489578	0
cg00754604	chr2	161230046	RBMS1	108	-5.88e-05	0.000254	0.818	9643	-0.000243	5.58e-05	1.33e-05	EA	no	no	no	rs549820721	0
cg00827581	chr19	10434088	RAVER1	108	5.48e-05	0.000124	0.661	2423	5.91e-05	9.02e-06	5.85e-11	AA	no	no	no	-	-
cg00827581	chr19	10434088	RAVER1	108	-6.21e-05	0.000141	0.662	2423	-4.98e-05	1.23e-05	5.47e-05	AA	no	no	no	-	-
cg00937359	chr6	86350540	SYNCRIP	108	0.000125	9.02e-05	0.17	9643	-0.000209	4.83e-05	1.6e-05	EA	no	no	no	-	-
cg00937359	chr6	86350540	SYNCRIP	108	-7.59e-06	0.000152	0.96	2423	-5.4e-05	1.08e-05	5.78e-07	AA	no	no	no	-	-
cg00944304	chr15	40738072	BAHD1	108	-4.25e-05	0.000133	0.751	2423	-6.78e-05	1.29e-05	1.39e-07	AA	no	no	no	-	-
cg00944304	chr15	40738072	BAHD1	108	4.14e-05	0.000121	0.733	9643	0.00019	4.47e-05	2.08e-05	EA	no	no	no	-	-
cg00944421	chr16	68269483	ESRP2	108	-8.06e-05	9.9e-05	0.419	9643	-0.000184	3.59e-05	3.06e-07	EA	no	no	no	-	-
cg00944421	chr16	68269483	ESRP2	108	7.82e-05	0.000161	0.628	2423	-4e-05	9.42e-06	2.15e-05	AA	no	no	no	-	-
cg00959259	chr3	122281975	PARP9	108	-0.000184	0.00013	0.161	9643	-0.000406	8.29e-05	9.8e-07	EA	no	no	no	-	-
cg00959259	chr3	122281975	PARP9	108	-1.34e-06	0.000219	0.995	9643	-0.000128	4.53e-05	0.00481	EA	no	no	no	-	-
cg01035815	chr6	33600828	ITPR3	108	0.000189	0.000116	0.107	2423	-6.09e-05	1.28e-05	1.99e-06	AA	no	no	no	-	-
cg01076874	chr19	39797966	LRFN1	108	0.000319	0.000219	0.149	2423	2.81e-05	6.29e-06	7.8e-06	AA	no	no	no	-	-
cg01076874	chr19	39797966	LRFN1	108	-0.000158	0.000191	0.41	9643	-0.00017	3.43e-05	7.68e-07	EA	no	no	no	-	-
cg01205935	chr13	99737585	DOCK9	108	-0.000444	0.000184	0.0183	9643	-0.000128	2.98e-05	1.75e-05	EA	no	no	no	-	-
cg01205935	chr13	99737585	DOCK9	108	-7.75e-05	0.000254	0.761	9643	-0.000199	4.2e-05	2.2e-06	EA	no	no	no	-	-
cg01309328	chr6	32811253	PSMB8	108	0.000108	0.000167	0.521	2423	-8.75e-05	1.93e-05	6.04e-06	AA	no	no	no	-	-
cg01309328	chr6	32811253	PSMB8	108	-0.00019	0.000102	0.0659	2423	-4.23e-05	8.1e-06	1.77e-07	AA	no	no	no	-	-
cg01538969	chr6	30624636	DHX16	108	-0.000257	0.000224	0.254	2423	-5.69e-05	1.09e-05	1.78e-07	AA	no	no	no	-	-
cg01538969	chr6	30624636	DHX16	108	-8.88e-05	5.15e-05	0.0893	2423	-3.6e-05	5.67e-06	2.23e-10	AA	no	no	no	-	-
cg01557798	chr1	228400628	OBSCN	108	-0.000231	0.000156	0.145	9643	-0.000327	7.05e-05	3.46e-06	EA	no	no	no	-	-
cg01604946	chr5	148398804	SH3TC2	108	0.00021	0.000254	0.41	9643	-0.000367	7.19e-05	3.25e-07	EA	no	no	no	-	-
cg01604946	chr5	148398804	SH3TC2	108	0.000293	0.000151	0.0555	9643	0.000119	2.26e-05	1.56e-07	EA	no	no	no	-	-
cg01649611	chr2	43521066	THADA	108	-0.000226	0.000157	0.156	2423	-3.79e-05	8.91e-06	2.09e-05	AA	no	no	no	-	-
cg01649611	chr2	43521066	THADA	108	-9.72e-05	0.000228	0.671	9643	-0.0004	9.12e-05	1.16e-05	EA	no	no	no	-	-
cg01739167	chr17	4806344	CHRNE	108	6.29e-05	0.000123	0.609	9643	-0.000156	3.4e-05	4.81e-06	EA	no	no	no	-	-
cg01739167	chr17	4806344	CHRNE	108	0.000198	0.000152	0.197	9643	0.000171	3.59e-05	1.75e-06	EA	no	no	no	-	-
cg01882991	chr6	6677756		108	0.000204	0.000168	0.23	2423	3.15e-05	7.3e-06	1.55e-05	AA	no	no	no	-	-
cg01882991	chr6	6677756		108	-0.000131	0.00013	0.319	2423	-4.33e-05	8.32e-06	1.94e-07	AA	no	no	no	-	-
cg01899089	chr5	369969	AHRR	108	-0.000113	8.03e-05	0.164	9643	-0.000113	3.33e-05	0.000706	EA	no	no	no	-	-
cg01899089	chr5	369969	AHRR	108	-0.000193	0.000211	0.365	2423	-4.88e-05	9.22e-06	1.19e-07	AA	no	no	no	-	-
cg01940273	chr2	233284934		108	-0.000165	7.95e-05	0.0413	9643	-0.00011	1.92e-05	1.12e-08	EA	no	no	no	rs137945563	0.0023
cg01940273	chr2	233284934		108	-4.34e-05	7.93e-05	0.586	2423	-3.92e-05	6.25e-06	3.8e-10	AA	no	no	no	rs137945563	0.0023
cg02086839	chr8	144403439	TOP1MT	108	-2.65e-05	0.000298	0.929	9643	-0.000393	7.6e-05	2.24e-07	EA	no	no	no	rs200205171	0
cg02086839	chr8	144403439	TOP1MT	108	-2.65e-05	0.000298	0.929	9643	-0.000393	7.6e-05	2.24e-07	EA	no	no	no	rs369958587	0.0008
cg02086839	chr8	144403439	TOP1MT	108	-5.53e-05	0.000207	0.79	9643	-0.000142	3.62e-05	9.31e-05	EA	no	no	no	rs200205171	0
cg02086839	chr8	144403439	TOP1MT	108	-5.53e-05	0.000207	0.79	9643	-0.000142	3.62e-05	9.31e-05	EA	no	no	no	rs369958587	0.0008
cg02256576	chr16	66995192	CES3	108	-1.34e-06	0.000219	0.995	2423	-8.36e-05	1.29e-05	9.17e-11	AA	no	no	no	-	-
cg02314339	chr10	91020653		108	0.000143	0.000102	0.164	9643	-0.000188	3.54e-05	1.06e-07	EA	no	no	no	-	-
cg02314339	chr10	91020653		108	-4.38e-05	0.000118	0.711	2423	-5.58e-05	1.01e-05	2.95e-08	AA	no	no	no	-	-
cg02352281	chr3	46139305		108	-7.75e-05	0.000254	0.761	2423	-0.00011	2.29e-05	1.82e-06	AA	no	no	no	-	-
cg02352281	chr3	46139305		108	-3.95e-05	0.000199	0.843	9643	-0.000183	4.28e-05	1.98e-05	EA	no	no	no	-	-
cg02470690	chr6	27839548		108	0.000124	0.000115	0.287	9643	6.71e-05	1.73e-05	9.99e-05	EA	no	no	no	-	-
cg02470690	chr6	27839548		108	3.76e-05	0.000174	0.83	9643	-0.000127	2.94e-05	1.57e-05	EA	no	no	no	-	-
cg02583484	chr12	54677008	HNRNPA1	108	-0.000998	0.000324	0.00297	2423	-0.000167	1.96e-05	2.07e-17	AA	no	no	no	rs555279216	0
cg02583484	chr12	54677008	HNRNPA1	108	-0.000998	0.000324	0.00297	2423	-0.000167	1.96e-05	2.07e-17	AA	no	no	no	rs374887260	0
cg02606058	chr16	67195658	FBXL8	108	0.00035	0.000228	0.128	9643	0.000146	2.93e-05	6.51e-07	EA	no	no	no	rs192758650	0
cg02633398	chr16	88974944	CBFA2T3	108	0.000153	0.000154	0.323	2423	4.03e-05	8.19e-06	8.81e-07	AA	no	no	no	-	-
cg02633398	chr16	88974944	CBFA2T3	108	7.27e-05	0.000225	0.748	9643	0.00011	2.67e-05	3.67e-05	EA	no	no	no	-	-
cg02711608	chr19	47287964	SLC1A5	108	-5.88e-05	0.000254	0.818	2423	-9.61e-05	1.44e-05	2.38e-11	AA	no	no	yes	rs76693964	0.121
cg02722214	chr10	121578137	INPP5F	108	0.000167	7.51e-05	0.029	2423	3.78e-05	7.73e-06	1.03e-06	AA	no	no	no	-	-
cg02814054	chr19	18234911	MAST3	108	-7.46e-05	9.44e-05	0.432	9643	-0.000111	2.85e-05	0.000103	EA	no	no	no	-	-
cg02814054	chr19	18234911	MAST3	108	3.01e-05	9.4e-05	0.75	9643	-0.000165	3.54e-05	3.4e-06	EA	no	no	no	-	-
cg03044573	chr1	173835265	GAS5	108	6.5e-05	0.00016	0.686	9643	-0.000147	3.63e-05	5.18e-05	EA	no	no	no	rs183737539	0.0091
cg03044573	chr1	173835265	GAS5	108	6.5e-05	0.00016	0.686	9643	-0.000147	3.63e-05	5.18e-05	EA	no	no	no	rs191700140	0
cg03044573	chr1	173835265	GAS5	108	0.000256	0.000295	0.389	2423	8.72e-05	1.43e-05	9.39e-10	AA	no	no	no	rs183737539	0.0091
cg03044573	chr1	173835265	GAS5	108	0.000256	0.000295	0.389	2423	8.72e-05	1.43e-05	9.39e-10	AA	no	no	no	rs191700140	0
cg03054277	chr1	228400217	OBSCN	108	-0.0003	0.000141	0.0367	2423	-5.42e-05	1.19e-05	5.12e-06	AA	no	no	no	-	-
cg03068497	chr7	30635838	GARS	108	-0.000231	0.00014	0.105	9643	-0.00019	4.75e-05	6.13e-05	EA	no	no	no	-	-
cg03068497	chr7	30635838	GARS	108	-0.00016	0.000247	0.52	9643	-0.000312	4.92e-05	2.39e-10	EA	no	no	no	-	-
cg03122427	chr10	97552565	ENTPD1	108	-2.89e-05	0.000197	0.884	9643	-0.000119	2.63e-05	5.9e-06	EA	no	no	no	rs114277762	0.0008
cg03190891	chr10	97201172	SORBS1	108	-0.000143	0.000219	0.517	9643	8.26e-05	2.18e-05	0.000153	EA	no	no	no	rs567354572	0
cg03190891	chr10	97201172	SORBS1	108	0.000231	0.00018	0.203	9643	-0.000245	4.71e-05	1.96e-07	EA	no	no	no	rs567354572	0
cg03217115	chr2	118942841		108	9.77e-05	0.000247	0.694	2423	4.17e-05	8.75e-06	1.93e-06	AA	no	no	no	-	-
cg03260624	chr1	91970722	CDC7	108	0.000174	0.000341	0.612	2423	8.57e-05	1.32e-05	7.34e-11	AA	no	no	no	-	-
cg03260624	chr1	91970722	CDC7	108	0.000233	0.000276	0.402	2423	8.51e-05	1.69e-05	5.09e-07	AA	no	no	no	-	-
cg03329539	chr2	233283329		108	-5.5e-05	0.00016	0.733	9643	-0.000154	2.61e-05	3.6e-09	EA	no	no	no	-	-
cg03329539	chr2	233283329		108	-0.000166	0.000169	0.331	9643	-0.00036	6.73e-05	9.08e-08	EA	no	no	no	-	-
cg03356172	chr13	36049380	MAB21L1	108	0.000426	0.000334	0.207	9643	-0.00029	7.07e-05	4.08e-05	EA	no	no	no	-	-
cg03356172	chr13	36049380	MAB21L1	108	-0.000224	0.000327	0.495	9643	-0.000245	5.02e-05	1.1e-06	EA	no	no	no	-	-
cg03484180	chr3	49967517	MON1A	108	0.000552	0.000264	0.0402	9643	0.000189	4.32e-05	1.22e-05	EA	no	no	no	-	-
cg03485667	chr16	75143200	ZNRF1	108	-0.000122	0.000165	0.465	9643	-0.000257	4.25e-05	1.45e-09	EA	no	no	no	rs547307162	0
cg03497652	chr16	4751569	ANKS3	108	-0.000299	0.000119	0.0146	9643	-0.000394	4.36e-05	1.5e-19	EA	no	no	no	rs370535292	0.0008
cg03497652	chr16	4751569	ANKS3	108	-9.32e-05	0.000237	0.695	9643	-0.000313	4.84e-05	1e-10	EA	no	no	no	rs370535292	0.0008
cg03523740	chr1	32645027	TXLNA	108	-0.000299	0.000119	0.0146	2423	-9.46e-05	1.13e-05	7.35e-17	AA	no	no	no	-	-
cg03533141	chr1	45243518	SNORD38A	108	5.43e-05	0.000169	0.749	9643	-0.000431	0.000103	2.93e-05	EA	no	no	no	-	-
cg03533472	chr16	46919112	GPT2	108	-0.000484	0.000266	0.0726	9643	-0.00021	4.72e-05	9.04e-06	EA	no	no	no	-	-
cg03594868	chr19	18234829	MAST3	108	3.76e-05	0.000174	0.83	2423	-3.1e-05	7.39e-06	2.77e-05	AA	no	no	no	-	-
cg03594868	chr19	18234829	MAST3	108	0.000142	0.000179	0.43	9643	-0.000176	4.99e-05	0.000423	EA	no	no	no	-	-
cg03603381	chr15	38857474	RASGRP1	108	-0.000371	0.000225	0.105	2423	-7.87e-05	1.76e-05	8.11e-06	AA	no	no	no	-	-
cg03603381	chr15	38857474	RASGRP1	108	-0.00026	0.000193	0.182	9643	-0.000152	3.35e-05	5.93e-06	EA	no	no	no	-	-
cg03627290	chr2	219155248	PNKD	108	-0.00013	9.27e-05	0.164	9643	-0.000211	3.68e-05	1.11e-08	EA	no	no	no	-	-
cg03636183	chr19	17000585	F2RL3	108	6.56e-07	0.000127	0.996	9643	-0.000314	6.62e-05	2.18e-06	EA	no	no	no	rs200157063	0.0023
cg03636183	chr19	17000585	F2RL3	108	0.000179	0.000127	0.164	9643	9.8e-05	2.05e-05	1.78e-06	EA	no	no	no	rs200157063	0.0023
cg03652525	chr3	72149324		108	0.000108	6.84e-05	0.118	9643	-0.000108	2.71e-05	7.09e-05	EA	no	no	no	-	-
cg03704673	chr17	4692287	GLTPD2	108	8.14e-05	0.000104	0.436	9643	-0.000242	4.72e-05	2.79e-07	EA	no	no	no	-	-
cg03725309	chr1	109757585	SARS	108	-0.000287	0.000143	0.0488	2423	-4.18e-05	8.28e-06	4.6e-07	AA	no	no	no	-	-
cg03845837	chr16	67203406	HSF4	108	5.99e-05	0.000135	0.66	9643	-9.01e-05	2.29e-05	8.4e-05	EA	no	no	no	-	-
cg03877174	chr17	4923126	KIF1C	108	0.000183	0.00022	0.409	2423	5.3e-05	1.36e-05	9.37e-05	AA	no	no	no	rs566219684	0.0008
cg03877174	chr17	4923126	KIF1C	108	4.22e-05	0.000187	0.822	2423	-5.17e-05	9.59e-06	6.91e-08	AA	no	no	no	rs566219684	0.0008
cg03890691	chr16	30023615	DOC2A	108	-4.38e-05	0.000118	0.711	9643	-0.000294	7.34e-05	6.01e-05	EA	no	no	no	-	-
cg03935116	chr12	31476565	FAM60A	108	0.000127	0.000162	0.433	9643	-0.00023	3.89e-05	3.6e-09	EA	no	no	no	rs534250870	0
cg03935116	chr12	31476565	FAM60A	108	4.13e-05	0.000159	0.796	9643	-0.000138	2.92e-05	2.25e-06	EA	no	no	no	rs534250870	0
cg03997643	chr9	137030726	RNU6ATAC	108	-0.000328	0.000273	0.234	9643	-0.000845	0.000125	1.43e-11	EA	no	no	no	-	-
cg03997643	chr9	137030726	RNU6ATAC	108	-5.13e-06	0.000106	0.962	2423	-2.81e-05	6.38e-06	1.05e-05	AA	no	no	no	-	-
cg04006143	chr4	140217312	NDUFC1	108	1.29e-05	0.000195	0.947	9643	-0.000219	4e-05	4.27e-08	EA	no	no	no	-	-
cg04006143	chr4	140217312	NDUFC1	108	0.000159	0.000241	0.51	2423	5.05e-05	9.72e-06	2.04e-07	AA	no	no	no	-	-
cg04075184	chr2	122290763	CLASP1	108	0.000131	0.000192	0.495	2423	-7.18e-05	1.68e-05	1.88e-05	AA	no	no	no	-	-
cg04193160	chr1	228400419	OBSCN	108	0.000231	0.00018	0.203	2423	-3.6e-05	8.33e-06	1.56e-05	AA	no	no	no	-	-
cg04367503	chr19	13121571	NFIX	108	0.000238	0.000227	0.299	9643	-0.000491	9.4e-05	1.78e-07	EA	no	no	no	-	-
cg04551776	chr5	393366	AHRR	108	-0.000222	0.000109	0.0452	9643	-0.000246	5.24e-05	2.76e-06	EA	no	no	no	-	-
cg04551776	chr5	393366	AHRR	108	-8.09e-05	0.00018	0.654	9643	-0.00014	3.07e-05	5.47e-06	EA	no	no	no	-	-
cg04638655	chr14	101529855	MIR541	108	-0.000381	0.000158	0.0184	9643	-0.000124	2.94e-05	2.65e-05	EA	no	no	yes	rs117008437	0
cg04638655	chr14	101529855	MIR541	108	-0.000381	0.000158	0.0184	9643	-0.000124	2.94e-05	2.65e-05	EA	no	no	yes	rs73353186	0.171
cg04638655	chr14	101529855	MIR541	108	0.000268	0.000175	0.131	2423	4.37e-05	8.88e-06	8.4e-07	AA	no	no	yes	rs117008437	0
cg04638655	chr14	101529855	MIR541	108	0.000268	0.000175	0.131	2423	4.37e-05	8.88e-06	8.4e-07	AA	no	no	yes	rs73353186	0.171
cg04737759	chr6	155253937		108	5e-05	7.67e-05	0.517	9643	8.12e-05	1.43e-05	1.49e-08	EA	no	no	no	-	-
cg04737759	chr6	155253937		108	-0.0001	0.000157	0.524	2423	-4.9e-05	1.13e-05	1.55e-05	AA	no	no	no	-	-
cg04740898	chr17	56402669	BZRAP1	108	0.000233	0.000175	0.188	9643	0.000134	3.03e-05	1.02e-05	EA	no	no	no	-	-
cg04740898	chr17	56402669	BZRAP1	108	-0.000175	0.000114	0.129	2423	-9.34e-05	1.51e-05	5.67e-10	AA	no	no	no	-	-
cg04745384	chr12	52242468		108	-1.91e-06	0.000142	0.989	9643	-0.000108	2.03e-05	1.03e-07	EA	no	no	no	-	-
cg04885881	chr1	11123118		108	0.000159	0.000241	0.51	9643	0.000151	3.99e-05	0.000155	EA	no	no	no	-	-
cg04885881	chr1	11123118		108	-0.000311	0.000215	0.152	9643	-0.000523	8.82e-05	3.04e-09	EA	no	no	no	-	-
cg04967200	chr10	134115376	STK32C	108	-0.000454	0.000178	0.0132	9643	-0.000105	3.19e-05	0.000974	EA	no	no	no	rs150181837	0
cg04967200	chr10	134115376	STK32C	108	-0.000454	0.000178	0.0132	9643	-0.000105	3.19e-05	0.000974	EA	no	no	no	rs560576114	0
cg05135521	chr2	161188335	RBMS1	108	-0.000851	0.000507	0.0982	9643	-0.000375	9.13e-05	4.06e-05	EA	no	no	no	-	-
cg05135521	chr2	161188335	RBMS1	108	-6.3e-05	0.000121	0.606	2423	-0.000132	4.88e-05	0.00669	AA	no	no	no	-	-
cg05143694	chr7	132299913	PLXNA4	108	0.000352	0.000235	0.14	9643	0.000163	3.19e-05	3e-07	EA	no	no	no	-	-
cg05174975	chr17	37008030	RPL23	108	-4.7e-05	0.00016	0.771	2423	-4.03e-05	9.34e-06	1.61e-05	AA	no	no	no	-	-
cg05174975	chr17	37008030	RPL23	108	8.63e-06	0.000123	0.944	9643	-0.000185	4.12e-05	7.35e-06	EA	no	no	no	-	-
cg05185634	chr14	24804750	ADCY4	108	0.000142	0.000179	0.43	2423	-3.94e-05	9.88e-06	6.72e-05	AA	no	no	no	-	-
cg05194346	chr15	101305443		108	3.15e-05	9.55e-05	0.742	2423	3.94e-05	8.57e-06	4.38e-06	AA	no	no	no	-	-
cg05194346	chr15	101305443		108	0.000449	0.000274	0.106	2423	-6.33e-05	1.26e-05	5.08e-07	AA	no	no	no	-	-
cg05205351	chr20	2634775	NOP56	108	0.000511	0.000185	0.00745	9643	0.000122	2.36e-05	2.67e-07	EA	no	no	no	-	-
cg05205351	chr20	2634775	NOP56	108	-8.8e-05	0.000186	0.637	9643	9.25e-05	1.94e-05	1.87e-06	EA	no	no	no	-	-
cg05284742	chr14	93552128	ITPK1	108	-0.000241	0.000236	0.31	9643	-0.000403	7.51e-05	8.18e-08	EA	no	no	no	rs559195407	0
cg05284742	chr14	93552128	ITPK1	108	-0.000172	0.000166	0.304	2423	-7.32e-05	1.62e-05	5.87e-06	AA	no	no	no	rs559195407	0
cg05288253	chr16	89552259	ANKRD11	108	0.000341	0.00017	0.0489	9643	0.000165	3.15e-05	1.73e-07	EA	no	no	no	-	-
cg05288253	chr16	89552259	ANKRD11	108	-0.000103	0.000183	0.574	9643	-8.52e-05	2.16e-05	7.83e-05	EA	no	no	no	-	-
cg05356319	chr19	13122449	NFIX	108	-1.58e-05	0.000209	0.94	9643	-0.000221	4.13e-05	9.02e-08	EA	no	no	no	-	-
cg05437692	chr4	149362435	NR3C2	108	-7.19e-06	0.000187	0.969	2423	-6.42e-05	1.27e-05	4.03e-07	AA	no	no	no	-	-
cg05512483	chr11	62621791	SNORD30	108	0.000105	0.000119	0.382	9643	-0.00021	3.07e-05	7.67e-12	EA	no	no	no	-	-
cg05512483	chr11	62621791	SNORD30	108	-3.67e-05	0.000208	0.86	2423	-5.75e-05	1.05e-05	5.07e-08	AA	no	no	no	-	-
cg05523603	chr22	50973101		108	3.46e-05	6.88e-05	0.617	2423	-9.15e-05	2.1e-05	1.29e-05	AA	no	no	no	rs565756248	0
cg05523603	chr22	50973101		108	-0.000151	0.000117	0.201	9643	-0.000226	3.38e-05	2.24e-11	EA	no	no	no	rs565756248	0
cg05570654	chr2	240259075	HDAC4	108	0.000212	0.00014	0.134	2423	3.66e-05	8.54e-06	1.84e-05	AA	no	no	no	-	-
cg05570654	chr2	240259075	HDAC4	108	-0.000117	0.000179	0.516	2423	6.78e-05	1.38e-05	9.4e-07	AA	no	no	no	-	-
cg05603985	chr1	2161049	SKI	108	5.67e-05	0.000187	0.763	9643	-0.000293	5.21e-05	1.74e-08	EA	no	no	no	-	-
cg05603985	chr1	2161049	SKI	108	3.64e-05	0.000241	0.88	2423	7.54e-05	1.05e-05	6.04e-13	AA	no	no	no	-	-
cg05649922	chr1	27029290	ARID1A	108	-4.71e-05	0.000233	0.84	9643	-0.000283	4.13e-05	7.56e-12	EA	no	no	no	-	-
cg05655806	chr3	111260756	CD96	108	-0.000123	0.000113	0.279	9643	-9.72e-05	2.56e-05	0.000146	EA	no	no	no	rs150119191	0
cg05751148	chr11	67204799	PTPRCAP	108	-2.43e-05	0.000203	0.905	9643	-0.000125	2.75e-05	5.5e-06	EA	no	no	no	rs551311058	0
cg05751148	chr11	67204799	PTPRCAP	108	-2.43e-05	0.000203	0.905	9643	-0.000125	2.75e-05	5.5e-06	EA	no	no	no	rs569319878	0
cg05751148	chr11	67204799	PTPRCAP	108	-0.000295	0.000245	0.232	9643	-0.000288	5.32e-05	6.18e-08	EA	no	no	no	rs551311058	0
cg05751148	chr11	67204799	PTPRCAP	108	-0.000295	0.000245	0.232	9643	-0.000288	5.32e-05	6.18e-08	EA	no	no	no	rs569319878	0
cg05792169	chr15	85874227		108	6.37e-06	0.000157	0.968	2423	-4.77e-05	9.93e-06	1.57e-06	AA	no	no	no	-	-
cg05792169	chr15	85874227		108	-1.79e-05	0.000104	0.864	9643	-0.000151	3.72e-05	4.8e-05	EA	no	no	no	-	-
cg05903736	chr2	240197131	HDAC4	108	0.00053	0.000235	0.0272	9643	0.000198	3.32e-05	2.48e-09	EA	no	no	no	-	-
cg05903736	chr2	240197131	HDAC4	108	-0.000114	0.000235	0.628	9643	-0.000207	4.38e-05	2.39e-06	EA	no	no	no	-	-
cg05991220	chr3	52813859	ITIH1	108	3.01e-05	9.4e-05	0.75	2423	-3.24e-05	6.88e-05	0.638	AA	no	no	no	-	-
cg05991220	chr3	52813859	ITIH1	108	-0.000237	8.11e-05	0.00467	2423	-3.46e-05	6.29e-06	3.62e-08	AA	no	no	no	-	-
cg06121808	chr2	113404678	SLC20A1	108	0.000422	0.000182	0.0232	9643	0.000121	3.02e-05	6e-05	EA	no	no	no	-	-
cg06121808	chr2	113404678	SLC20A1	108	-0.00026	0.000275	0.347	2423	-6.91e-05	1.24e-05	2.87e-08	AA	no	no	no	-	-
cg06279276	chr16	67184164	B3GNT9	108	4.24e-05	0.000201	0.833	2423	-4.42e-05	1.08e-05	4.09e-05	AA	no	no	no	-	-
cg06296597	chr10	858900	LARP4B	108	-3.52e-05	0.000142	0.805	2423	-4.9e-05	1.09e-05	7.58e-06	AA	no	no	no	-	-
cg06296597	chr10	858900	LARP4B	108	0.000286	0.000327	0.385	9643	-0.000292	7.12e-05	4.13e-05	EA	no	no	no	-	-
cg06599169	chr19	17973311	RPL18AP3	108	-6.26e-05	8.18e-05	0.447	9643	-0.000158	3.8e-05	3.11e-05	EA	no	no	no	rs530875391	0
cg06599169	chr19	17973311	RPL18AP3	108	0.00024	0.000317	0.452	9643	-0.00059	0.000113	1.81e-07	EA	no	no	no	rs530875391	0
cg06644515	chr1	173834831	SNORD47	108	-0.000121	0.00024	0.615	2423	4.45e-05	1.06e-05	2.8e-05	AA	no	no	no	-	-
cg06644515	chr1	173834831	SNORD47	108	-6.86e-05	0.000145	0.638	2423	-6.38e-05	1.07e-05	2.13e-09	AA	no	no	no	-	-
cg06688763	chr7	92238207	CDK6	108	0.000167	7.51e-05	0.029	9643	0.000116	2.81e-05	3.94e-05	EA	no	no	no	-	-
cg06690548	chr4	139162808	SLC7A11	108	-0.000101	7.11e-05	0.162	2423	-3.52e-05	5.97e-06	3.8e-09	AA	no	no	no	-	-
cg06768010	chr2	74729502	LOC151534	108	0.000496	0.00023	0.0348	9643	0.000115	2.73e-05	2.37e-05	EA	no	no	no	-	-
cg06799321	chr16	66995143	CES3	108	3.79e-06	0.000146	0.979	2423	-6.4e-05	1.19e-05	8.66e-08	AA	no	no	no	rs530235015	0
cg06799321	chr16	66995143	CES3	108	6.37e-06	0.000146	0.965	9643	-0.00026	5.4e-05	1.43e-06	EA	no	no	no	rs530235015	0
cg06826457	chr12	12867669		108	9.15e-05	0.000279	0.744	9643	-0.000364	7.1e-05	2.89e-07	EA	no	no	no	-	-
cg06826457	chr12	12867669		108	-0.000136	0.000254	0.595	9643	-0.000343	5.71e-05	1.92e-09	EA	no	no	no	-	-
cg06874016	chr17	40177415	NKIRAS2	108	0.000291	0.000196	0.142	9643	0.00016	3.95e-05	5.08e-05	EA	no	no	no	-	-
cg06874016	chr17	40177415	NKIRAS2	108	-4.34e-05	7.93e-05	0.586	9643	-0.000202	3.91e-05	2.33e-07	EA	no	no	no	-	-
cg06983052	chr1	90288099	LRRC8D	108	-0.000238	0.000211	0.264	9643	0.000209	3.29e-05	2.24e-10	EA	no	no	no	-	-
cg07015784	chr2	219257760	SLC11A1	108	-2.44e-05	6.24e-05	0.697	2423	-3.36e-05	6.96e-06	1.39e-06	AA	no	no	no	-	-
cg07015784	chr2	219257760	SLC11A1	108	-2.3e-05	3.61e-05	0.525	2423	-1.02e-05	2.62e-06	9.95e-05	AA	no	no	no	-	-
cg07021906	chr16	87866833	SLC7A5	108	0.000284	0.000268	0.292	9643	-0.000278	3.77e-05	1.65e-13	EA	no	no	no	-	-
cg07021906	chr16	87866833	SLC7A5	108	5.07e-06	0.000107	0.962	9643	-0.000116	2.9e-05	6.73e-05	EA	no	no	no	-	-
cg07058998	chr18	52625365	CCDC68	108	-0.000429	0.000306	0.165	9643	-0.000147	3.47e-05	2.32e-05	EA	no	no	no	rs528467446	0
cg07058998	chr18	52625365	CCDC68	108	-1.78e-05	0.000118	0.88	2423	-3.15e-05	7.44e-06	2.33e-05	AA	no	no	no	rs528467446	0
cg07143043	chr10	133784298	BNIP3	108	-7.39e-05	0.000168	0.662	2423	-5.08e-05	1.15e-05	1.06e-05	AA	no	no	no	-	-
cg07143043	chr10	133784298	BNIP3	108	0.000287	0.000169	0.0952	9643	-0.000292	7.72e-05	0.000153	EA	no	no	no	-	-
cg07175797	chr16	50317656		108	0.000198	0.000152	0.197	2423	4.15e-05	9.57e-06	1.41e-05	AA	no	no	no	-	-
cg07180646	chr1	15481541	TMEM51	108	-0.000712	0.000182	0.000218	9643	-0.00133	0.000227	3.86e-09	EA	no	no	no	-	-
cg07251887	chr17	73641809	LOC100130933	108	5.29e-05	0.00027	0.845	9643	-0.000297	4.27e-05	3.7e-12	EA	no	no	no	-	-
cg07257768	chr6	30684736	MDC1	108	-0.000181	0.0002	0.37	9643	-0.000118	2.7e-05	1.13e-05	EA	no	no	no	-	-
cg07375256	chr7	99222196	ZNF498	108	-0.000126	0.000174	0.474	9643	0.000128	2.78e-05	4.27e-06	EA	no	no	no	-	-
cg07375256	chr7	99222196	ZNF498	108	0.000398	0.000278	0.157	9643	0.000222	3.46e-05	1.27e-10	EA	no	no	no	-	-
cg07621224	chr7	50355506	IKZF1	108	0.000125	0.000178	0.487	2423	-4.62e-05	8.73e-06	1.18e-07	AA	no	no	no	-	-
cg07621224	chr7	50355506	IKZF1	108	4.82e-06	0.000152	0.975	9643	-0.000182	3.47e-05	1.47e-07	EA	no	no	no	-	-
cg07626482	chr19	47289503	SLC1A5	108	-2.89e-05	0.000197	0.884	2423	-3.8e-05	7.09e-06	8.2e-08	AA	no	no	no	-	-
cg07626482	chr19	47289503	SLC1A5	108	-0.000224	7.86e-05	0.00584	9643	-0.000244	5.43e-05	7.02e-06	EA	no	no	no	-	-
cg07683388	chr2	198029332	ANKRD44	108	0.000241	0.000139	0.0873	9643	0.000114	2.69e-05	2.06e-05	EA	no	no	no	-	-
cg07691146	chr13	51797646	FAM124A	108	0.000298	0.000435	0.496	9643	0.000183	5.06e-05	0.000307	EA	no	no	no	-	-
cg07797660	chr1	3239139	PRDM16	108	0.00021	0.000254	0.41	2423	-7.76e-05	1.18e-05	4.28e-11	AA	no	no	no	-	-
cg07839457	chr16	57023022	NLRC5	108	-0.000102	0.000177	0.567	9643	-0.000182	3.91e-05	3.22e-06	EA	no	no	no	-	-
cg07839457	chr16	57023022	NLRC5	108	-0.000121	0.00024	0.615	9643	0.000111	3.2e-05	0.000513	EA	no	no	no	-	-
cg07903677	chr1	111218079	KCNA3	108	-0.000295	0.000245	0.232	2423	-5.74e-05	1.28e-05	7.3e-06	AA	no	no	no	-	-
cg08101174	chr10	104196541		108	3.25e-05	0.000159	0.839	9643	-0.00012	3.7e-05	0.0012	EA	no	no	no	rs539124681	0
cg08101174	chr10	104196541		108	-1.58e-05	0.000209	0.94	2423	-4.2e-05	8.72e-06	1.45e-06	AA	no	no	no	rs539124681	0
cg08122652	chr3	122281939	PARP9	108	0.000233	0.000276	0.402	9643	0.000357	7.78e-05	4.44e-06	EA	no	no	no	-	-
cg08122652	chr3	122281939	PARP9	108	0.000142	0.000212	0.505	2423	6.08e-05	0.000172	0.724	AA	no	no	no	-	-
cg08335767	chr6	34206495	HMGA1	108	7.27e-05	0.000225	0.748	2423	4.68e-05	1.01e-05	3.54e-06	AA	no	no	no	-	-
cg08335767	chr6	34206495	HMGA1	108	-0.000319	0.000123	0.0114	9643	-0.000265	4.53e-05	4.61e-09	EA	no	no	no	-	-
cg08471846	chr19	799621	PTBP1	108	-0.000176	0.000167	0.298	9643	-0.000129	2.81e-05	4.48e-06	EA	no	no	no	-	-
cg08529529	chr13	31309799	ALOX5AP	108	0.000202	0.000113	0.0773	2423	3.5e-05	7.24e-06	1.32e-06	AA	no	no	no	rs150273767	0
cg08529529	chr13	31309799	ALOX5AP	108	-2.43e-05	0.000203	0.905	2423	-4.38e-05	9.35e-06	2.79e-06	AA	no	no	no	rs150273767	0
cg08647039	chr19	13120987	NFIX	108	-0.000654	0.000292	0.0283	9643	-0.000307	6.48e-05	2.18e-06	EA	no	no	no	-	-
cg08706907	chr11	46696158	KIAA0652	108	-0.000114	0.000148	0.443	9643	-0.000262	4.93e-05	9.94e-08	EA	no	no	no	-	-
cg08761535	chr16	75079000	ZNRF1	108	-0.000132	5.88e-05	0.0284	9643	-0.000124	2.98e-05	3.27e-05	EA	no	no	no	-	-
cg08761535	chr16	75079000	ZNRF1	108	-8.38e-05	0.000254	0.742	9643	-0.000275	5.53e-05	6.79e-07	EA	no	no	no	-	-
cg08818207	chr6	32820355	TAP1	108	9.08e-05	0.000264	0.732	9643	-0.000358	7.68e-05	3.18e-06	EA	no	no	no	-	-
cg08818207	chr6	32820355	TAP1	108	4.24e-05	0.000201	0.833	9643	-0.000185	3.79e-05	1.11e-06	EA	no	no	no	-	-
cg08893087	chr1	93416982	FAM69A	108	-0.000101	7.11e-05	0.162	9643	-0.000168	3.56e-05	2.25e-06	EA	no	no	no	-	-
cg08893087	chr1	93416982	FAM69A	108	-0.000126	0.000153	0.413	9643	-0.000333	7.5e-05	9.01e-06	EA	no	no	no	-	-
cg08899105	chr15	93450671	CHD2	108	-0.000217	0.000175	0.221	9643	-0.000198	4.94e-05	5.97e-05	EA	no	no	no	rs576721920	0
cg08899105	chr15	93450671	CHD2	108	1.62e-05	0.000122	0.895	9643	-0.000238	5.19e-05	4.74e-06	EA	no	no	no	rs576721920	0
cg09014329	chr17	42431748	FAM171A2	108	0.000241	0.000139	0.0873	2423	4.97e-05	1.09e-05	5.4e-06	AA	no	no	no	-	-
cg09182138	chr1	156612436	BCAN	108	-0.000482	0.00021	0.025	9643	-0.000224	3.78e-05	3.21e-09	EA	no	no	no	-	-
cg09202851	chr11	567966		108	0.000449	0.000274	0.106	9643	-0.000113	3.3e-05	0.000656	EA	no	no	no	rs144910357	0.0008
cg09255514	chr16	16181832	ABCC1	108	-0.0003	0.000141	0.0367	9643	-0.000197	5.49e-05	0.000341	EA	no	no	no	rs76039089	0
cg09440270	chr10	94820086	CYP26C1	108	-0.000587	0.000266	0.0308	9643	-0.000257	5.44e-05	2.24e-06	EA	no	no	no	-	-
cg09448652	chr11	62621367	SNORD30	108	-8.88e-05	5.15e-05	0.0893	9643	-0.000258	3.62e-05	9.8e-13	EA	no	no	no	-	-
cg09448652	chr11	62621367	SNORD30	108	-8.38e-06	0.000186	0.964	2423	-4.87e-05	1.11e-05	1.05e-05	AA	no	no	no	-	-
cg09469355	chr1	2161886	SKI	108	0.000174	0.000341	0.612	9643	0.000214	4.69e-05	4.9e-06	EA	no	no	yes	-	-
cg09469355	chr1	2161886	SKI	108	6.29e-05	0.000123	0.609	2423	-3.31e-05	8.26e-06	5.98e-05	AA	no	no	yes	-	-
cg09540738	chr8	81080281	TPD52	108	-0.000172	0.000166	0.304	9643	-0.000174	3.78e-05	4.21e-06	EA	no	no	no	-	-
cg09639152	chr3	45078075		108	-7.82e-05	0.000136	0.567	2423	-3.93e-05	9.69e-06	5.11e-05	AA	no	no	no	-	-
cg09639152	chr3	45078075		108	-0.000193	0.000194	0.324	2423	-4.52e-05	1.09e-05	3.59e-05	AA	no	no	no	-	-
cg09644065	chr6	127835750	C6orf174	108	-0.000255	0.000213	0.235	2423	-4.88e-05	1.07e-05	4.96e-06	AA	no	no	no	-	-
cg09646173	chr5	149317669	PDE6A	108	-6.21e-05	0.000141	0.662	9643	-0.000274	5.03e-05	5.3e-08	EA	no	no	no	rs377277941	0.003
cg09646173	chr5	149317669	PDE6A	108	0.000296	0.000394	0.456	2423	-0.000101	2.26e-05	7.27e-06	AA	no	no	no	rs377277941	0.003
cg09718037	chr12	117042854		108	-0.000163	8.01e-05	0.0451	9643	-0.000212	4.58e-05	3.6e-06	EA	no	no	no	-	-
cg09718037	chr12	117042854		108	-6.42e-06	9.04e-05	0.944	9643	-0.000156	2.96e-05	1.35e-07	EA	no	no	no	-	-
cg09807356	chr16	88905700	GALNS	108	-0.000261	0.000185	0.164	2423	4.28e-05	8.72e-06	9.26e-07	AA	no	no	no	-	-
cg09807356	chr16	88905700	GALNS	108	0.000273	0.000203	0.182	2423	3.52e-05	8.63e-06	4.49e-05	AA	no	no	no	-	-
cg09871637	chr1	87800511	LMO4	108	0.000106	7.37e-05	0.155	9643	0.000151	2.96e-05	3.5e-07	EA	no	no	no	-	-
cg09931909	chr6	74160206	C6orf150	108	-8.94e-05	0.00011	0.418	9643	-0.000164	3.8e-05	1.63e-05	EA	no	no	no	-	-
cg09931909	chr6	74160206	C6orf150	108	-0.000998	0.000324	0.00297	9643	-0.000423	9.68e-05	1.24e-05	EA	no	no	no	-	-
cg09935388	chr1	92947588	GFI1	108	0.000398	0.000278	0.157	2423	0.000107	1.24e-05	5.59e-18	AA	no	no	no	-	-
cg09935388	chr1	92947588	GFI1	108	-1.37e-05	0.000182	0.94	9643	-0.000228	5.21e-05	1.24e-05	EA	no	no	no	-	-
cg10045354	chr11	111169427	C11orf93	108	-4.98e-05	8.74e-05	0.571	2423	-5.81e-05	1.06e-05	4.02e-08	AA	no	no	no	-	-
cg10317175	chr10	25247855		108	-0.0001	0.000157	0.524	9643	-0.000186	3.02e-05	7.31e-10	EA	no	no	no	-	-
cg10317175	chr10	25247855		108	-0.000193	0.000194	0.324	9643	-0.000321	5.95e-05	6.7e-08	EA	no	no	no	-	-
cg10370262	chr7	151396512	PRKAG2	108	-4e-05	0.000121	0.742	2423	3.39e-05	7.23e-06	2.68e-06	AA	no	no	no	-	-
cg10370262	chr7	151396512	PRKAG2	108	-4.21e-05	0.00025	0.867	2423	-7.03e-05	1.39e-05	4.59e-07	AA	no	no	no	-	-
cg10401362	chr7	157185402	DNAJB6	108	-0.00023	0.000319	0.473	2423	-0.000113	1.57e-05	5.86e-13	AA	no	no	no	rs192732575	0
cg10401362	chr7	157185402	DNAJB6	108	3.35e-05	0.000152	0.826	9643	-7.35e-05	2.02e-05	0.000279	EA	no	no	no	rs192732575	0
cg10439456	chr15	45028270	TRIM69	108	0.000565	0.000223	0.0134	2423	8.44e-05	1.47e-05	9.57e-09	AA	no	no	no	-	-
cg10439456	chr15	45028270	TRIM69	108	0.000268	0.000175	0.131	9643	9.72e-05	2.43e-05	6.4e-05	EA	no	no	no	-	-
cg10440877	chr2	208378475		108	-3.29e-05	0.000123	0.789	9643	-0.00014	3.35e-05	2.97e-05	EA	no	no	no	-	-
cg10440877	chr2	208378475		108	0.000164	0.000145	0.263	9643	-0.000202	4.39e-05	4.24e-06	EA	no	no	no	-	-
cg10508317	chr17	76355146	SOCS3	108	-0.000799	0.00025	0.00212	9643	-0.00015	3.22e-05	3.07e-06	EA	no	no	no	-	-
cg10508317	chr17	76355146	SOCS3	108	0.000148	0.000187	0.432	9643	-0.000106	3.13e-05	0.000716	EA	no	no	no	-	-
cg10549986	chr2	7018153	RSAD2	108	-0.00015	8.68e-05	0.0881	2423	-4.1e-05	9.13e-06	7.07e-06	AA	no	no	no	rs554485829	0
cg10549986	chr2	7018153	RSAD2	108	3.15e-05	9.55e-05	0.742	9643	0.000122	2.75e-05	9.64e-06	EA	no	no	no	rs554485829	0
cg10589813	chr20	48809978		108	9.04e-06	0.000272	0.974	2423	-6.77e-05	1.09e-05	5.99e-10	AA	no	no	no	-	-
cg10805721	chr6	83075187	TPBG	108	0.000233	0.000175	0.188	2423	4.29e-05	1.03e-05	2.92e-05	AA	no	no	no	-	-
cg10816169	chr11	66080868		108	-0.000106	6.58e-05	0.112	2423	-0.000126	2.06e-05	9.71e-10	AA	no	no	no	rs544441899	0
cg10850792	chr15	89531046		108	-7.19e-06	0.000187	0.969	9643	-0.00032	5.75e-05	2.61e-08	EA	no	no	no	rs552838635	0
cg10850792	chr15	89531046		108	0.000125	9.02e-05	0.17	2423	-5.04e-05	9.78e-06	2.54e-07	AA	no	no	no	rs552838635	0
cg11067714	chr5	139492230	PURA	108	-4.54e-05	7.43e-05	0.543	2423	-2.55e-05	5.5e-06	3.55e-06	AA	no	no	no	-	-
cg11127915	chr19	13122381	NFIX	108	-0.000238	0.000211	0.264	2423	5.58e-05	1.07e-05	1.78e-07	AA	no	no	no	-	-
cg11177833	chr17	4692377	GLTPD2	108	-0.000161	0.000104	0.126	9643	-0.000276	5.94e-05	3.49e-06	EA	no	no	no	-	-
cg11302401	chr6	6688847		108	-4.1e-05	0.000168	0.808	2423	-7.2e-05	1.38e-05	1.62e-07	AA	no	no	no	-	-
cg11302401	chr6	6688847		108	0.000288	0.000218	0.191	9643	-0.000161	4.05e-05	7.16e-05	EA	no	no	no	-	-
cg11326574	chr12	59271109	LRIG3	108	-0.000299	0.000271	0.272	9643	-0.000182	4.83e-05	0.00016	EA	no	no	no	rs151070141	0
cg11376147	chr11	57261198	SLC43A1	108	0.000256	0.000295	0.389	9643	0.000268	4.21e-05	2e-10	EA	no	no	no	rs576678797	0.0008
cg11376147	chr11	57261198	SLC43A1	108	-0.000108	0.000115	0.351	2423	-5.61e-05	7.83e-06	7.86e-13	AA	no	no	no	rs576678797	0.0008
cg11594821	chr6	30458601	HLA-E	108	-4.34e-05	9.03e-05	0.633	2423	-6.3e-05	1.17e-05	7.31e-08	AA	no	no	no	rs544432158	0.0008
cg11594821	chr6	30458601	HLA-E	108	-0.000226	0.000157	0.156	9643	-0.000191	3.62e-05	1.39e-07	EA	no	no	no	rs544432158	0.0008
cg11599718	chr12	123357128	VPS37B	108	-6.93e-05	0.000122	0.572	9643	-8.26e-05	2.25e-05	0.000242	EA	no	no	no	-	-
cg11599718	chr12	123357128	VPS37B	108	-4.73e-05	5.42e-05	0.386	9643	-0.000113	2.37e-05	1.84e-06	EA	no	no	no	-	-
cg11613559	chr10	121577971	INPP5F	108	3.35e-05	0.000152	0.826	2423	-4.12e-05	7.96e-06	2.24e-07	AA	no	no	no	-	-
cg11660018	chr11	86510915	PRSS23	108	0.000564	0.000329	0.0914	9643	0.00026	5.62e-05	3.7e-06	EA	no	no	no	rs552004558	0
cg11660018	chr11	86510915	PRSS23	108	0.000564	0.000329	0.0914	2423	8.77e-05	1.66e-05	1.36e-07	AA	no	no	no	rs552004558	0
cg11700584	chr14	50088544	RPL36AL	108	-9.09e-05	0.000176	0.607	2423	-4.69e-05	8.62e-06	5.27e-08	AA	no	no	no	-	-
cg11700584	chr14	50088544	RPL36AL	108	-0.000106	6.58e-05	0.112	9643	-0.000722	0.000179	5.31e-05	EA	no	no	no	-	-
cg11704631	chr21	36395663	RUNX1	108	-0.00024	0.000266	0.37	9643	-0.000377	9.11e-05	3.52e-05	EA	no	no	no	-	-
cg11704631	chr21	36395663	RUNX1	108	-0.000181	0.0002	0.37	2423	-4.77e-05	8.83e-06	6.57e-08	AA	no	no	no	-	-
cg11927233	chr5	170816542	NPM1	108	0.00053	0.000235	0.0272	2423	5.87e-05	1.21e-05	1.21e-06	AA	no	no	no	-	-
cg11927233	chr5	170816542	NPM1	108	0.000138	0.000191	0.472	9643	-0.000174	3.42e-05	3.58e-07	EA	no	no	no	-	-
cg12018969	chr2	43350413		108	-4.21e-05	0.00025	0.867	9643	-0.000254	6.13e-05	3.43e-05	EA	no	no	no	rs115153302	0.0008
cg12018969	chr2	43350413		108	-9.16e-05	9.51e-05	0.339	2423	-3.72e-05	9.4e-06	7.57e-05	AA	no	no	no	rs115153302	0.0008
cg12041266	chr11	75050147	ARRB1	108	0.000106	7.37e-05	0.155	2423	4.42e-05	3.41e-05	0.194	AA	no	no	no	rs79781165	0.0151
cg12041266	chr11	75050147	ARRB1	108	0.000196	0.000251	0.438	2423	-0.000116	2.48e-05	3.33e-06	AA	no	no	no	rs79781165	0.0151
cg12054453	chr17	57915717	TMEM49	108	-0.000144	8.72e-05	0.103	9643	-0.000121	3.62e-05	0.00087	EA	no	no	no	rs548744804	0.0008
cg12054453	chr17	57915717	TMEM49	108	-0.000331	0.000187	0.0803	9643	-0.000213	3.89e-05	4.66e-08	EA	no	no	no	rs548744804	0.0008
cg12075928	chr8	141801307	PTK2	108	-0.000275	0.000249	0.275	9643	-0.000294	4.74e-05	5.48e-10	EA	no	no	no	-	-
cg12075928	chr8	141801307	PTK2	108	-3.54e-05	0.000134	0.792	2423	-4.34e-05	9.73e-06	8.14e-06	AA	no	no	no	-	-
cg12116137	chr17	1576449	PRPF8	108	-0.00015	0.000232	0.52	2423	-5.78e-05	1.32e-05	1.22e-05	AA	no	no	no	-	-
cg12116137	chr17	1576449	PRPF8	108	-4.54e-05	7.43e-05	0.543	9643	-0.00019	3.24e-05	4.75e-09	EA	no	no	no	-	-
cg12133952	chr1	44497352	SLC6A9	108	-4.89e-05	9.55e-05	0.61	2423	-3.48e-05	8.35e-06	3.1e-05	AA	no	no	no	-	-
cg12251075	chr17	49244717	NME2	108	-4.81e-05	0.000216	0.825	9643	0.000119	2.99e-05	6.82e-05	EA	no	no	no	rs541973959	0.0008
cg12251075	chr17	49244717	NME2	108	-0.000508	0.000276	0.07	9643	-0.000181	4.86e-05	0.000201	EA	no	no	no	rs541973959	0.0008
cg12360736	chr3	151985869	MBNL1	108	-9.92e-05	0.000117	0.399	2423	-3.99e-05	9.26e-06	1.6e-05	AA	no	no	no	-	-
cg12360736	chr3	151985869	MBNL1	108	-7.82e-05	0.000136	0.567	9643	-0.000134	2.6e-05	2.51e-07	EA	no	no	no	-	-
cg12551957	chr7	5535006	FBXL18	108	0.000296	0.000394	0.456	9643	-0.000129	2.91e-05	9.68e-06	EA	no	no	no	rs565349559	0.0015
cg12551957	chr7	5535006	FBXL18	108	-4.98e-05	8.74e-05	0.571	9643	-0.000243	5.68e-05	1.8e-05	EA	no	no	no	rs565349559	0.0015
cg12570134	chr17	46640347	HOXB3	108	-0.000126	0.000174	0.474	2423	3.84e-05	7.71e-06	6.37e-07	AA	no	no	no	-	-
cg12570134	chr17	46640347	HOXB3	108	5e-05	7.67e-05	0.517	2423	1.57e-05	3.98e-06	7.77e-05	AA	no	no	no	-	-
cg12688670	chr16	29801602	KIF22	108	2.84e-05	8.55e-05	0.741	9643	-9.83e-05	2.24e-05	1.19e-05	EA	no	no	no	-	-
cg12736877	chr6	30039010	RNF39	108	-2.68e-05	4.72e-05	0.572	9643	-9.4e-05	2.79e-05	0.000752	EA	no	no	no	-	-
cg12825509	chr3	185648568	TRA2B	108	0.000189	0.000116	0.107	9643	-0.000329	5.22e-05	2.83e-10	EA	no	no	no	-	-
cg12866859	chr17	43224332	HEXIM1	108	0.00035	0.000228	0.128	2423	4.54e-05	7.87e-06	7.85e-09	AA	no	no	no	-	-
cg12876356	chr1	92946825	GFI1	108	-9.09e-05	0.000176	0.607	9643	-9.36e-05	2.57e-05	0.000271	EA	no	no	no	-	-
cg12876356	chr1	92946825	GFI1	108	-4.81e-05	0.000216	0.825	2423	7.72e-05	1.05e-05	2.24e-13	AA	no	no	no	-	-
cg13007871	chr6	30458519	HLA-E	108	0.000196	0.000251	0.438	9643	-0.000202	5.82e-05	0.000534	EA	no	no	no	-	-
cg13007871	chr6	30458519	HLA-E	108	4.14e-05	0.000121	0.733	2423	4.69e-05	9.25e-06	4.07e-07	AA	no	no	no	-	-
cg13080716	chr7	23514478		108	-0.00019	0.000102	0.0659	9643	-0.000247	6.27e-05	8.02e-05	EA	no	no	no	-	-
cg13238479	chr13	36049673	MAB21L1	108	-0.000381	0.000158	0.0184	2423	-5.09e-05	9.9e-06	2.76e-07	AA	no	no	no	-	-
cg13370427	chr22	40743980	ADSL	108	-0.000237	8.11e-05	0.00467	9643	-0.000128	3.02e-05	2.09e-05	EA	no	no	no	rs2735672	0
cg13370427	chr22	40743980	ADSL	108	-3.54e-05	0.000134	0.792	9643	-0.000245	5.42e-05	5.97e-06	EA	no	no	no	rs2735672	0
cg13442969	chr12	68044208	DYRK2	108	4.22e-05	0.000187	0.822	9643	-0.00018	2.92e-05	7.53e-10	EA	no	no	no	-	-
cg13442969	chr12	68044208	DYRK2	108	-0.000229	0.000254	0.369	9643	-0.000289	6.37e-05	5.79e-06	EA	no	no	no	-	-
cg13518625	chr8	29522838		108	0.000102	0.000216	0.636	2423	-4.9e-05	1.15e-05	2.05e-05	AA	no	no	no	-	-
cg13518625	chr8	29522838		108	0.000273	0.000305	0.373	9643	-0.000251	7.49e-05	0.000814	EA	no	no	no	-	-
cg13522406	chr6	30581820	PPP1R10	108	-3.76e-05	0.000137	0.785	9643	-0.000274	5.53e-05	7.42e-07	EA	no	no	no	rs573789324	0
cg13526915	chr14	24164078		108	0.000213	0.000166	0.204	9643	-7.18e-05	1.8e-05	6.62e-05	EA	no	no	no	rs143063980	0.0008
cg13526915	chr14	24164078		108	-0.000103	0.000252	0.683	9643	-0.000208	4.07e-05	3.02e-07	EA	no	no	no	rs143063980	0.0008
cg13630239	chr10	99116547	RRP12	108	-7.82e-05	0.000211	0.712	9643	-0.000105	2.51e-05	2.91e-05	EA	no	no	no	rs554163205	0.0015
cg13630239	chr10	99116547	RRP12	108	3.23e-05	0.000298	0.914	9643	-0.000193	4.38e-05	1e-05	EA	no	no	no	rs554163205	0.0015
cg13706315	chr9	134724316		108	0.00014	0.00021	0.506	2423	2.5e-05	5.02e-06	6.48e-07	AA	no	no	no	rs187656362	0.0015
cg13706315	chr9	134724316		108	-0.00026	0.000275	0.347	9643	-0.000339	5.85e-05	6.69e-09	EA	no	no	no	rs187656362	0.0015
cg13895343	chr17	26708773	SARM1	108	0.000293	0.000151	0.0555	2423	3.33e-05	6.91e-06	1.41e-06	AA	no	no	no	-	-
cg13895343	chr17	26708773	SARM1	108	-0.000248	0.000147	0.0968	9643	-0.000179	4.36e-05	4.22e-05	EA	no	no	no	-	-
cg13910681	chr9	130740599	FAM102A	108	-8.8e-05	0.000186	0.637	2423	4.98e-05	9.43e-06	1.32e-07	AA	no	no	no	-	-
cg13910681	chr9	130740599	FAM102A	108	-0.000123	0.000176	0.486	9643	8.75e-05	2.04e-05	1.85e-05	EA	no	no	no	-	-
cg13981001	chr9	130211749	RPL12	108	-0.000104	0.000253	0.684	9643	-0.00039	7.61e-05	3.03e-07	EA	no	no	no	-	-
cg14014731	chr9	19378679	RPS6	108	-0.000175	0.000114	0.129	9643	-0.000216	4.87e-05	8.82e-06	EA	no	no	no	rs116288835	0.0166
cg14034325	chr10	43891459	HNRNPF	108	0.000136	0.00021	0.52	9643	-0.00014	2.84e-05	7.79e-07	EA	no	no	no	-	-
cg14034325	chr10	43891459	HNRNPF	108	-0.000104	0.000112	0.358	9643	-0.000232	3.53e-05	4.75e-11	EA	no	no	no	-	-
cg14066207	chr14	73030666	RGS6	108	4.58e-05	0.000191	0.811	9643	-0.000152	3.85e-05	7.63e-05	EA	no	no	no	rs577427892	0.0008
cg14066207	chr14	73030666	RGS6	108	-0.000131	0.00013	0.319	9643	-8.74e-05	2.1e-05	3.17e-05	EA	no	no	no	rs577427892	0.0008
cg14330293	chr17	1374051	MYO1C	108	3.86e-05	0.00014	0.783	2423	-0.000108	1.89e-05	1e-08	AA	no	no	no	-	-
cg14330293	chr17	1374051	MYO1C	108	-1.49e-05	8.96e-05	0.868	2423	-5.44e-05	1.16e-05	2.49e-06	AA	no	no	no	-	-
cg14369329	chr14	70104457	KIAA0247	108	0.00014	0.000168	0.406	9643	-0.000322	6.47e-05	6.52e-07	EA	no	no	no	rs531572695	0.0015
cg14397231	chr4	124940041		108	4.65e-05	0.000148	0.754	9643	-0.000292	6.86e-05	2.08e-05	EA	no	no	no	rs569125872	0
cg14397231	chr4	124940041		108	5.35e-05	0.000167	0.75	9643	-0.000159	3.15e-05	4.04e-07	EA	no	no	no	rs569125872	0
cg14476101	chr1	120255992	PHGDH	108	-0.000932	0.000243	0.000278	9643	-0.000524	8.32e-05	2.96e-10	EA	no	no	no	-	-
cg14476101	chr1	120255992	PHGDH	108	-3.67e-05	0.000208	0.86	9643	-0.000264	5.92e-05	8.04e-06	EA	no	no	no	-	-
cg14588638	chr22	29665400	EWSR1	108	0.000108	6.84e-05	0.118	2423	-2.43e-05	6.2e-06	9.13e-05	AA	no	no	no	rs185411782	0
cg14592794	chr17	26700958	SARM1	108	0.000212	0.00014	0.134	9643	9.27e-05	2.1e-05	9.84e-06	EA	no	no	no	-	-
cg14741228	chr12	31476479	FAM60A	108	0.000183	0.00022	0.409	9643	0.000158	3.05e-05	2.29e-07	EA	no	no	no	-	-
cg14741228	chr12	31476479	FAM60A	108	-0.000371	0.000225	0.105	9643	-0.000941	0.00015	3.69e-10	EA	no	no	no	-	-
cg15022400	chr15	45028161	TRIM69	108	-0.00015	8.68e-05	0.0881	9643	-0.000335	6.26e-05	8.39e-08	EA	no	no	no	-	-
cg15022400	chr15	45028161	TRIM69	108	6.03e-05	5.62e-05	0.287	9643	-6.81e-05	1.38e-05	8.28e-07	EA	no	no	no	-	-
cg15114651	chr19	47289410	SLC1A5	108	-0.000113	8.03e-05	0.164	2423	-3.81e-05	8.47e-06	6.96e-06	AA	no	no	no	rs577603304	0
cg15130459	chr5	40834228	SNORD72	108	-3.28e-05	0.000157	0.835	9643	-0.000189	4.81e-05	8.45e-05	EA	no	no	no	rs539401804	0
cg15342087	chr6	30720209		108	-0.00023	0.000319	0.473	9643	-0.000247	6.78e-05	0.000279	EA	no	no	no	-	-
cg15342087	chr6	30720209		108	-4.34e-05	9.03e-05	0.633	9643	-0.000194	3.74e-05	2.12e-07	EA	no	no	no	-	-
cg15636519	chr2	191894418	STAT4	108	0.000102	0.000216	0.636	9643	-0.000154	4e-05	0.000124	EA	no	no	no	-	-
cg15636519	chr2	191894418	STAT4	108	0.000304	0.000177	0.0902	9643	0.000143	2.88e-05	6.9e-07	EA	no	no	no	-	-
cg15667493	chr5	55404179	ANKRD55	108	-6.02e-05	0.000189	0.75	9643	0.000118	2.31e-05	3.31e-07	EA	no	no	no	-	-
cg15667493	chr5	55404179	ANKRD55	108	-7.46e-05	9.44e-05	0.432	2423	-2.53e-05	5.87e-06	1.59e-05	AA	no	no	no	-	-
cg15827092	chr14	83600849		108	1.78e-05	0.000105	0.865	9643	-0.000331	5.32e-05	4.84e-10	EA	no	no	no	-	-
cg15903032	chr10	101297605		108	5.28e-05	9.9e-05	0.596	9643	-0.000187	4.09e-05	5.11e-06	EA	no	no	no	-	-
cg15903032	chr10	101297605		108	-1.91e-06	0.000136	0.989	9643	-0.000104	2.89e-05	0.000308	EA	no	no	no	-	-
cg16057915	chr1	10690564	PEX14	108	0.000202	0.000113	0.0773	9643	0.000147	3.04e-05	1.28e-06	EA	no	no	no	rs547369713	0.0008
cg16057915	chr1	10690564	PEX14	108	0.000202	0.000113	0.0773	9643	0.000147	3.04e-05	1.28e-06	EA	no	no	no	rs565965556	0.0008
cg16057915	chr1	10690564	PEX14	108	0.000194	0.000115	0.0948	9643	-0.000282	5.81e-05	1.24e-06	EA	no	no	no	rs547369713	0.0008
cg16057915	chr1	10690564	PEX14	108	0.000194	0.000115	0.0948	9643	-0.000282	5.81e-05	1.24e-06	EA	no	no	no	rs565965556	0.0008
cg16246545	chr1	120255941	PHGDH	108	-0.000331	0.000187	0.0803	2423	-4.88e-05	1.21e-05	5.67e-05	AA	no	no	no	-	-
cg16246545	chr1	120255941	PHGDH	108	-7.39e-05	0.000168	0.662	9643	-0.000257	3.63e-05	1.27e-12	EA	no	no	no	-	-
cg16290996	chr1	173835989	GAS5	108	0.00014	0.00021	0.506	9643	9.32e-05	1.83e-05	3.71e-07	EA	no	no	no	-	-
cg16290996	chr1	173835989	GAS5	108	-0.000229	0.000254	0.369	2423	-0.000119	2.13e-05	2.56e-08	AA	no	no	no	-	-
cg16375541	chr3	45078017		108	-0.000104	0.000253	0.684	2423	-4.57e-05	1.15e-05	6.71e-05	AA	no	no	no	-	-
cg16375541	chr3	45078017		108	-0.000554	0.00015	0.000446	9643	-0.000153	4.32e-05	0.000413	EA	no	no	no	-	-
cg16492597	chr5	133332095	VDAC1	108	0.000142	0.000212	0.505	9643	-0.000185	4.31e-05	1.72e-05	EA	no	no	no	rs188022335	0
cg16492597	chr5	133332095	VDAC1	108	0.000142	0.000212	0.505	9643	-0.000185	4.31e-05	1.72e-05	EA	no	no	no	rs544374484	0.0008
cg16640358	chr2	239892057		108	-0.000799	0.00025	0.00212	2423	-4.71e-05	1.05e-05	6.9e-06	AA	no	no	no	-	-
cg16640358	chr2	239892057		108	-5.04e-05	0.000209	0.81	9643	-0.000123	3.6e-05	0.000671	EA	no	no	no	-	-
cg16796959	chr8	145061291	PARP10	108	-0.000157	0.000115	0.179	9643	9.17e-05	2.21e-05	3.19e-05	EA	no	no	yes	rs147042553	0.0023
cg16796959	chr8	145061291	PARP10	108	-4.25e-05	0.000133	0.751	9643	-0.000295	6.39e-05	3.8e-06	EA	no	no	yes	rs147042553	0.0023
cg16834011	chr22	19931790	COMT	108	5.74e-05	0.0002	0.775	9643	-0.000217	4.67e-05	3.45e-06	EA	no	no	no	-	-
cg16903811	chr22	21316245		108	-0.000122	0.000204	0.551	9643	0.000176	3.82e-05	4.32e-06	EA	no	no	no	-	-
cg16903811	chr22	21316245		108	6.37e-06	0.000157	0.968	9643	-0.000161	5.09e-05	0.00153	EA	no	no	no	-	-
cg17082719	chr8	144896176	SCRIB	108	-3.52e-05	0.000142	0.805	9643	-0.000143	3.32e-05	1.62e-05	EA	no	no	no	-	-
cg17082719	chr8	144896176	SCRIB	108	-0.000255	0.000213	0.235	9643	-0.000144	3.6e-05	5.99e-05	EA	no	no	no	-	-
cg17105139	chr2	74729279	LOC151534	108	-0.00016	7.5e-05	0.0365	9643	-0.000157	3.16e-05	6.72e-07	EA	no	no	no	-	-
cg17237086	chr22	40814966	MKL1	108	0.000365	0.000189	0.0569	2423	4.3e-05	9.01e-06	1.87e-06	AA	no	no	no	-	-
cg17237086	chr22	40814966	MKL1	108	-0.000231	0.00014	0.105	2423	-6.31e-05	1.19e-05	1.26e-07	AA	no	no	no	-	-
cg17361163	chr7	101006019	EMID2	108	7.32e-05	0.000129	0.572	2423	3.46e-05	8.87e-06	9.5e-05	AA	no	no	no	rs544201545	0
cg17425590	chr1	229830303		108	-0.00036	0.000306	0.244	2423	-0.000101	2.13e-05	1.97e-06	AA	no	no	no	-	-
cg17425590	chr1	229830303		108	1.86e-05	9.37e-05	0.843	2423	-3.55e-05	7.15e-06	6.81e-07	AA	no	no	no	-	-
cg17907003	chr1	117533414		108	-0.000569	0.000238	0.0196	9643	-0.000201	5.88e-05	0.000607	EA	no	no	no	-	-
cg17907003	chr1	117533414		108	0.000157	0.000159	0.328	9643	-0.000369	8.11e-05	5.44e-06	EA	no	no	no	-	-
cg17953300	chr11	65418265	SIPA1	108	-4.89e-05	9.55e-05	0.61	9643	-0.000196	3.73e-05	1.51e-07	EA	no	no	no	rs569787128	0
cg17953300	chr11	65418265	SIPA1	108	0.000124	0.000115	0.287	2423	3.16e-05	6.55e-06	1.4e-06	AA	no	no	no	rs569787128	0
cg17962756	chr5	172769199		108	4.82e-06	0.000152	0.975	2423	-6.31e-05	1.17e-05	7.9e-08	AA	no	no	no	-	-
cg18006990	chr6	43594962	GTPBP2	108	0.000106	0.000154	0.496	9643	-0.000153	3.48e-05	1.13e-05	EA	no	no	no	rs573836154	0
cg18006990	chr6	43594962	GTPBP2	108	9.77e-05	0.000247	0.694	9643	0.0001	2.08e-05	1.58e-06	EA	no	no	no	rs573836154	0
cg18028470	chr1	27117061	PIGV	108	-0.000529	0.000333	0.116	9643	-0.000454	0.000113	6.02e-05	EA	no	no	no	-	-
cg18028470	chr1	27117061	PIGV	108	0.000148	0.000187	0.432	2423	-5.59e-05	1.06e-05	1.26e-07	AA	no	no	no	-	-
cg18034719	chr5	176860863	GRK6	108	-0.000103	0.000183	0.574	2423	-4.42e-05	8.87e-06	6.45e-07	AA	no	no	no	-	-
cg18034719	chr5	176860863	GRK6	108	0.000194	0.000115	0.0948	2423	-7.77e-05	1.53e-05	3.68e-07	AA	no	no	no	-	-
cg18120259	chr6	43894639	LOC100132354	108	-1.49e-05	8.96e-05	0.868	9643	-0.000164	2.76e-05	2.89e-09	EA	no	no	no	-	-
cg18120259	chr6	43894639	LOC100132354	108	0.000304	0.000177	0.0902	2423	4.47e-05	9.4e-06	1.97e-06	AA	no	no	no	-	-
cg18146737	chr1	92946700	GFI1	108	-0.000208	0.000126	0.104	9643	-0.000122	3.55e-05	0.000597	EA	no	no	no	-	-
cg18146737	chr1	92946700	GFI1	108	5.66e-05	0.00013	0.665	9643	-0.0002	3.31e-05	1.51e-09	EA	no	no	no	-	-
cg18159646	chr11	62621178	SNORD22	108	-0.000177	0.000161	0.274	9643	-0.000326	5.34e-05	1.09e-09	EA	no	no	no	-	-
cg18181703	chr17	76354621	SOCS3	108	-7.59e-06	0.000152	0.96	9643	-0.000242	3.74e-05	8.77e-11	EA	no	no	no	-	-
cg18181703	chr17	76354621	SOCS3	108	-0.000444	0.000318	0.167	9643	-0.000315	0.000108	0.00341	EA	no	no	no	-	-
cg18216249	chr12	48100805	RPAP3	108	-0.000229	0.000215	0.291	2423	-5e-05	1.2e-05	3e-05	AA	no	no	no	-	-
cg18216249	chr12	48100805	RPAP3	108	-0.000193	0.000211	0.365	9643	-0.000243	4.62e-05	1.47e-07	EA	no	no	no	-	-
cg18336453	chr6	43082296	PTK7	108	-0.000353	0.000209	0.0963	2423	-9.79e-05	1.56e-05	3.83e-10	AA	no	no	no	rs184594784	0
cg18349022	chr7	99222459	ZNF498	108	0.000131	0.000192	0.495	9643	-0.000288	6.69e-05	1.7e-05	EA	no	no	no	-	-
cg18349022	chr7	99222459	ZNF498	108	-0.000114	0.000235	0.628	2423	-6.04e-05	9.08e-06	3.04e-11	AA	no	no	no	-	-
cg18405341	chr22	39918625	ATF4	108	0.000422	0.000182	0.0232	2423	3.84e-05	8.91e-06	1.63e-05	AA	no	no	no	rs183254244	0
cg18482892	chr3	56833426	ARHGEF3	108	5.59e-05	0.000178	0.755	9643	-0.000348	8.79e-05	7.41e-05	EA	no	no	no	rs374539132	0
cg18482892	chr3	56833426	ARHGEF3	108	-0.000353	0.000209	0.0963	9643	-0.000456	7.99e-05	1.13e-08	EA	no	no	no	rs374539132	0
cg18494902	chr15	40398565	BMF	108	-0.000132	5.88e-05	0.0284	2423	-3.51e-05	7.62e-06	4.03e-06	AA	no	no	no	rs62019960	0
cg18494902	chr15	40398565	BMF	108	2.12e-05	0.000291	0.942	9643	0.000134	2.97e-05	5.85e-06	EA	no	no	no	rs62019960	0
cg18537454	chr10	22623213		108	-0.000509	0.000192	0.01	9643	-0.000234	4.95e-05	2.18e-06	EA	no	no	no	-	-
cg18551531	chr19	2323913	LSM7	108	-5.97e-06	1.97e-05	0.763	9643	8.15e-05	1.7e-05	1.57e-06	EA	no	no	no	rs562919406	0.0008
cg18551531	chr19	2323913	LSM7	108	0.000565	0.000223	0.0134	9643	0.000209	4.38e-05	1.92e-06	EA	no	no	no	rs562919406	0.0008
cg18590502	chr3	49203081	CCDC71	108	-0.000311	0.000215	0.152	2423	-5.23e-05	1.1e-05	1.99e-06	AA	no	no	no	-	-
cg18590502	chr3	49203081	CCDC71	108	-0.000367	0.000292	0.213	9643	-0.000769	0.000122	2.58e-10	EA	no	no	no	-	-
cg18611122	chr1	150947896	LASS2	108	0.000236	0.00018	0.194	2423	-5.43e-05	1.34e-05	5.11e-05	AA	no	no	no	-	-
cg18615369	chr13	52701033	NEK5	108	-0.00014	0.000312	0.655	9643	-8.94e-05	2.76e-05	0.00118	EA	no	no	no	-	-
cg18660898	chr1	151030968	CDC42SE1	108	-0.000232	0.000229	0.314	9643	-0.000641	0.000128	6.05e-07	EA	no	no	no	rs587606886	0.003
cg18660898	chr1	151030968	CDC42SE1	108	9.04e-06	0.000272	0.974	9643	-0.000237	5.38e-05	1.03e-05	EA	no	no	no	rs587606886	0.003
cg18763536	chr12	11812062	ETV6	108	0.000204	8.45e-05	0.0184	9643	0.000111	2.07e-05	9.73e-08	EA	no	no	no	-	-
cg18808777	chr6	31431503	HCP5	108	7.82e-05	0.000161	0.628	9643	-0.000122	2.69e-05	6.03e-06	EA	no	no	no	-	-
cg18808777	chr6	31431503	HCP5	108	3e-05	5.99e-05	0.618	9643	-0.000163	3.42e-05	2.02e-06	EA	no	no	no	-	-
cg18917643	chr5	39476124		108	-0.000278	0.00014	0.051	9643	-0.000606	8.57e-05	1.54e-12	EA	no	no	no	rs140870171	0.0008
cg18917643	chr5	39476124		108	-0.000278	0.00014	0.051	9643	-0.000606	8.57e-05	1.54e-12	EA	no	no	no	rs192423937	0
cg18917643	chr5	39476124		108	-6.64e-05	0.00015	0.659	9643	-0.000184	5.57e-05	0.000934	EA	no	no	no	rs140870171	0.0008
cg18917643	chr5	39476124		108	-6.64e-05	0.00015	0.659	9643	-0.000184	5.57e-05	0.000934	EA	no	no	no	rs192423937	0
cg19089328	chr11	71210210	NADSYN1	108	-0.000138	0.000141	0.329	9643	-0.000583	0.000101	9.18e-09	EA	no	no	no	-	-
cg19089328	chr11	71210210	NADSYN1	108	4.38e-05	0.00014	0.756	9643	-0.00021	4.4e-05	1.92e-06	EA	no	no	no	-	-
cg19240637	chr2	7172297	RNF144A	108	-6.6e-05	0.000203	0.746	2423	-9.12e-05	1.54e-05	3.07e-09	AA	no	no	no	rs557691278	0.0008
cg19266329	chr1	145456128		108	3e-05	9.01e-05	0.74	9643	-0.000217	2.76e-05	4.44e-15	EA	no	no	no	rs367910213	0
cg19335412	chr10	90694875	ACTA2	108	8.02e-05	7.21e-05	0.27	9643	-0.000234	4.65e-05	4.7e-07	EA	no	no	no	rs149059995	0
cg19335412	chr10	90694875	ACTA2	108	-0.000197	0.000261	0.452	9643	-0.000143	4.19e-05	0.00063	EA	no	no	no	rs149059995	0
cg19390658	chr7	30636176	GARS	108	6.97e-05	0.000143	0.627	9643	-0.000183	3.18e-05	8.32e-09	EA	no	no	no	-	-
cg19465320	chr17	40426890	STAT5B	108	-0.000122	0.00015	0.418	9643	-0.000174	4.12e-05	2.45e-05	EA	no	no	no	-	-
cg19465320	chr17	40426890	STAT5B	108	4.38e-05	0.00014	0.756	2423	-5.97e-05	1.16e-05	2.69e-07	AA	no	no	no	-	-
cg19483007	chr3	149327651	WWTR1	108	2.55e-06	5.49e-05	0.963	2423	-8.39e-06	2.15e-06	9.16e-05	AA	no	no	no	rs545909045	0
cg19483007	chr3	149327651	WWTR1	108	1.04e-05	0.00016	0.948	9643	-8.56e-05	2.1e-05	4.66e-05	EA	no	no	no	rs545909045	0
cg19534753	chr3	123340306	MYLK	108	0.000352	0.000235	0.14	2423	6.56e-05	1.19e-05	3.13e-08	AA	no	no	no	-	-
cg19534753	chr3	123340306	MYLK	108	2.84e-05	8.55e-05	0.741	2423	-4.51e-05	1.06e-05	2.09e-05	AA	no	no	no	-	-
cg19554457	chr12	93774772	NUDT4	108	-7.26e-05	0.000244	0.767	9643	-0.000214	3.76e-05	1.28e-08	EA	no	no	no	-	-
cg19554457	chr12	93774772	NUDT4	108	-0.000257	0.000224	0.254	9643	-0.000182	4.03e-05	6.14e-06	EA	no	no	no	-	-
cg19637821	chr12	133133572	FBRSL1	108	-0.000383	0.000173	0.0305	2423	-6.15e-05	1.36e-05	6.52e-06	AA	no	no	no	-	-
cg19637821	chr12	133133572	FBRSL1	108	-1.78e-05	0.000118	0.88	9643	-9.84e-05	2.33e-05	2.37e-05	EA	no	no	no	-	-
cg19693031	chr1	145441552	TXNIP	108	-4.48e-06	8.67e-05	0.959	9643	-0.000345	5.07e-05	9.89e-12	EA	no	no	no	-	-
cg19744173	chr2	112913178	FBLN7	108	-6.3e-05	0.000121	0.606	9643	-0.000278	5.68e-05	1.01e-06	EA	no	no	no	rs571862777	0
cg19744173	chr2	112913178	FBLN7	108	-0.000444	0.000318	0.167	2423	-6.86e-05	1.66e-05	3.69e-05	AA	no	no	no	rs571862777	0
cg19825437	chr3	169383292		108	-0.000163	9.62e-05	0.095	9643	-0.000413	6.18e-05	2.43e-11	EA	no	no	no	-	-
cg19825437	chr3	169383292		108	-0.000217	0.000191	0.261	9643	-0.000515	0.000109	2.36e-06	EA	no	no	no	-	-
cg19873536	chr10	116475283		108	-5.73e-05	0.000102	0.575	9643	-0.000139	3.49e-05	7.34e-05	EA	no	no	no	rs569918426	0.0008
cg19935040	chr17	42432165	FAM171A2	108	4.58e-05	0.000191	0.811	2423	-4.07e-05	9.84e-06	3.51e-05	AA	no	no	no	-	-
cg19939077	chr10	81108060	PPIF	108	-8.38e-06	0.000186	0.964	9643	-0.000214	3.17e-05	1.44e-11	EA	no	no	no	-	-
cg19939077	chr10	81108060	PPIF	108	-5.83e-05	7.2e-05	0.421	2423	-7.67e-05	1.48e-05	2.06e-07	AA	no	no	no	-	-
cg20146909	chr1	90289611	LRRC8D	108	-0.000212	8.92e-05	0.0204	2423	-3.28e-05	6.85e-06	1.71e-06	AA	no	no	no	-	-
cg20187011	chr21	28214928	ADAMTS1	108	-0.000261	0.000185	0.164	9643	0.000118	2.86e-05	3.67e-05	EA	no	no	no	-	-
cg20187011	chr21	28214928	ADAMTS1	108	-7.04e-05	8.02e-05	0.383	9643	-0.000112	3.6e-05	0.0018	EA	no	no	no	-	-
cg20188739	chr8	67834756	SNORD87	108	0.000253	0.00016	0.119	9643	-0.000232	4.23e-05	4.4e-08	EA	no	no	no	-	-
cg20188739	chr8	67834756	SNORD87	108	0.000273	0.000203	0.182	9643	0.000114	2.84e-05	5.51e-05	EA	no	no	no	-	-
cg20346503	chr2	128994402		108	5.29e-05	0.00027	0.845	2423	-7.03e-05	1.68e-05	2.89e-05	AA	no	no	no	rs552372105	0.0008
cg20493718	chr17	80202979	CSNK1D	108	0.000209	0.000165	0.211	2423	-6.52e-05	1.25e-05	1.64e-07	AA	no	no	no	rs531725016	0
cg20493718	chr17	80202979	CSNK1D	108	-0.000315	0.000136	0.0231	9643	-0.000182	3.21e-05	1.38e-08	EA	no	no	no	rs531725016	0
cg20520115	chr2	75063838	HK2	108	0.000422	0.000184	0.0249	9643	-0.000112	2.45e-05	4.67e-06	EA	no	no	no	-	-
cg20556803	chr7	2114593	MAD1L1	108	0.000236	0.00018	0.194	9643	-0.000254	6.14e-05	3.66e-05	EA	no	no	no	-	-
cg20556803	chr7	2114593	MAD1L1	108	-4.48e-05	0.00022	0.839	9643	-0.000276	5.96e-05	3.53e-06	EA	no	no	no	-	-
cg20569839	chr1	109618889	TAF13	108	7.56e-05	0.000176	0.669	2423	3.44e-05	8.79e-06	9.11e-05	AA	no	no	no	-	-
cg20569839	chr1	109618889	TAF13	108	-6.93e-05	0.000122	0.572	2423	-2.88e-05	7.23e-06	6.95e-05	AA	no	no	no	-	-
cg20589883	chr4	111115135	ELOVL6	108	-0.000269	0.000201	0.185	9643	-0.000375	8.47e-05	9.2e-06	EA	no	no	no	rs180860401	0
cg20589883	chr4	111115135	ELOVL6	108	-7.04e-05	8.02e-05	0.383	2423	-4.23e-05	9.2e-06	4.37e-06	AA	no	no	no	rs180860401	0
cg20607293	chr1	147112703		108	9.94e-05	0.000246	0.687	9643	-0.000385	9.64e-05	6.46e-05	EA	no	no	no	rs587643096	0
cg20607293	chr1	147112703		108	-0.000125	0.000364	0.732	9643	-0.000284	6.23e-05	5.21e-06	EA	no	no	no	rs587643096	0
cg20625334	chr2	152991620	STAM2	108	0.000185	0.00013	0.161	9643	-0.000147	3.36e-05	1.21e-05	EA	no	no	no	-	-
cg20625334	chr2	152991620	STAM2	108	-2.44e-05	6.24e-05	0.697	9643	-0.000142	3.04e-05	2.88e-06	EA	no	no	no	-	-
cg20674424	chr3	186503527	MIR1248	108	-4e-05	0.000121	0.742	9643	0.000129	2.25e-05	1.03e-08	EA	no	no	no	-	-
cg20699548	chr8	71060638	NCOA2	108	0.000108	0.000167	0.521	9643	-0.000251	5.3e-05	2.15e-06	EA	no	no	no	-	-
cg20759281	chr12	21796914	LDHB	108	7.32e-05	0.000129	0.572	9643	0.000131	2.44e-05	7.3e-08	EA	no	no	no	-	-
cg20759281	chr12	21796914	LDHB	108	-0.000151	0.000117	0.201	2423	-5.44e-05	1.05e-05	2.1e-07	AA	no	no	no	-	-
cg20792833	chr11	67205195	PTPRCAP	108	-6.02e-05	0.000189	0.75	2423	4.87e-05	3.32e-05	0.142	AA	no	no	no	rs528671701	0.0008
cg20792833	chr11	67205195	PTPRCAP	108	-9.92e-05	0.000117	0.399	9643	-0.000142	2.77e-05	3.35e-07	EA	no	no	no	rs528671701	0.0008
cg20813374	chr6	35657180	FKBP5	108	3.82e-05	0.000151	0.801	9643	-8.82e-05	2.11e-05	2.89e-05	EA	no	no	no	-	-
cg20948740	chr2	25475726	DNMT3A	108	-0.000254	0.000169	0.138	9643	-0.000439	6.46e-05	1.02e-11	EA	no	no	no	-	-
cg21130958	chr8	75898238	CRISPLD1	108	0.000204	8.45e-05	0.0184	2423	5.01e-05	2.72e-05	0.0652	AA	no	no	no	rs541154941	0.0008
cg21130958	chr8	75898238	CRISPLD1	108	0.000125	0.000249	0.616	9643	-0.000239	4.2e-05	1.29e-08	EA	no	no	no	rs541154941	0.0008
cg21227253	chr14	86050984	FLRT2	108	-0.000365	0.000131	0.00704	9643	-0.000207	4.75e-05	1.34e-05	EA	no	no	no	rs556057547	0.0008
cg21366673	chr6	30459512	HLA-E	108	2.12e-05	0.000291	0.942	2423	4.43e-05	9.49e-06	3.07e-06	AA	no	no	no	-	-
cg21366673	chr6	30459512	HLA-E	108	0.000496	0.00023	0.0348	2423	5.17e-05	1.15e-05	6.82e-06	AA	no	no	no	-	-
cg21369801	chr17	80202961	CSNK1D	108	-0.000102	0.000177	0.567	2423	-6.44e-05	1.33e-05	1.19e-06	AA	no	no	no	-	-
cg21369801	chr17	80202961	CSNK1D	108	-0.000383	0.000137	0.00684	9643	-0.000365	6.11e-05	2.3e-09	EA	no	no	no	-	-
cg21428393	chr7	26244131	CBX3	108	-0.000367	0.000292	0.213	2423	-7.3e-05	1.82e-05	6.15e-05	AA	no	no	no	-	-
cg21428393	chr7	26244131	CBX3	108	-0.00019	0.000174	0.281	9643	-0.000171	4.4e-05	9.82e-05	EA	no	no	no	-	-
cg21429551	chr7	30635762	GARS	108	9.35e-05	0.000151	0.537	9643	-0.000285	4.22e-05	1.34e-11	EA	no	no	no	-	-
cg21429551	chr7	30635762	GARS	108	-0.000383	0.000137	0.00684	2423	-7.27e-05	1.74e-05	2.83e-05	AA	no	no	no	-	-
cg21439672	chr12	7260546	C1RL	108	-0.000328	0.000273	0.234	2423	-7.96e-05	1.9e-05	2.87e-05	AA	no	no	no	-	-
cg21439672	chr12	7260546	C1RL	108	-0.000409	0.000292	0.166	2423	-7.18e-05	1.03e-05	3.56e-12	AA	no	no	no	-	-
cg21566642	chr2	233284661		108	-4.7e-05	0.00016	0.771	9643	-0.00014	2.8e-05	5.95e-07	EA	no	no	no	-	-
cg21566642	chr2	233284661		108	-6.87e-05	0.000203	0.736	9643	-0.000362	5.91e-05	8.68e-10	EA	no	no	no	-	-
cg21581415	chr3	47460784	SCAP	108	-2.3e-05	3.61e-05	0.525	9643	-6.57e-05	1.64e-05	6.36e-05	EA	no	no	no	-	-
cg21581415	chr3	47460784	SCAP	108	3.79e-06	0.000146	0.979	9643	-0.000161	3.27e-05	8.39e-07	EA	no	no	no	-	-
cg22012583	chr1	150947949	LASS2	108	2.37e-05	0.00035	0.946	9643	-0.000334	6.85e-05	1.08e-06	EA	no	no	no	-	-
cg22304262	chr19	47287778	SLC1A5	108	0.000267	0.000134	0.0494	9643	-0.00024	5.52e-05	1.35e-05	EA	no	no	no	-	-
cg22304262	chr19	47287778	SLC1A5	108	-0.000484	0.000266	0.0726	2423	-7.32e-05	1.55e-05	2.34e-06	AA	no	no	no	-	-
cg22407942	chr7	22894828	SNORD93	108	0.000131	0.000272	0.633	2423	5.84e-05	1.18e-05	7.02e-07	AA	no	no	no	-	-
cg22451412	chr15	42227210	EHD4	108	0.000127	0.000162	0.433	2423	-6.34e-05	1.19e-05	9.43e-08	AA	no	no	no	rs545147663	0.003
cg22451412	chr15	42227210	EHD4	108	0.000426	0.000334	0.207	2423	-0.000177	9.55e-05	0.0643	AA	no	no	no	rs545147663	0.003
cg22510139	chr1	3058822	PRDM16	108	-0.000383	0.000173	0.0305	9643	-0.000234	4.12e-05	1.28e-08	EA	no	no	no	-	-
cg22930808	chr3	122281881	PARP9	108	4.44e-05	0.000249	0.859	2423	2.36e-05	5.99e-05	0.693	AA	no	no	no	rs188056684	0
cg22930808	chr3	122281881	PARP9	108	0.000235	0.000305	0.444	9643	0.000173	4.03e-05	1.71e-05	EA	no	no	no	rs188056684	0
cg23193759	chr10	71389896	C10orf35	108	0.000153	0.000154	0.323	9643	0.000112	2.66e-05	2.74e-05	EA	no	no	no	-	-
cg23193759	chr10	71389896	C10orf35	108	-7.43e-05	0.000204	0.716	9643	-0.000222	5.14e-05	1.56e-05	EA	no	no	no	-	-
cg23205886	chr5	138611766	SNHG4	108	4.44e-05	0.000249	0.859	9643	0.000218	3.96e-05	3.98e-08	EA	no	no	no	-	-
cg23205886	chr5	138611766	SNHG4	108	-0.000587	0.000266	0.0308	2423	-6.88e-05	1.61e-05	1.8e-05	AA	no	no	no	-	-
cg23232773	chr6	31431902	HCP5	108	-0.00036	0.000306	0.244	9643	-0.000228	5.94e-05	0.00012	EA	no	no	no	rs554289470	0.0015
cg23232773	chr6	31431902	HCP5	108	-4.73e-05	5.42e-05	0.386	2423	-4.14e-05	9.73e-06	2.04e-05	AA	no	no	no	rs554289470	0.0015
cg23418510	chr10	25240660	PRTFDC1	108	-0.000156	0.000164	0.347	9643	-0.000152	3.91e-05	9.77e-05	EA	no	no	no	-	-
cg23534245	chr20	6751435	BMP2	108	-0.000156	0.000183	0.397	9643	-0.000436	7.07e-05	7.18e-10	EA	no	no	no	-	-
cg23534245	chr20	6751435	BMP2	108	-2.59e-06	9.54e-05	0.978	9643	-0.000149	3.43e-05	1.42e-05	EA	no	no	no	-	-
cg23598378	chr6	42072986	C6orf132	108	0.000291	0.000196	0.142	2423	4.26e-05	1.09e-05	8.73e-05	AA	no	no	no	-	-
cg23598378	chr6	42072986	C6orf132	108	0.000151	6.6e-05	0.0248	2423	-4.24e-05	8.54e-06	7.02e-07	AA	no	no	no	-	-
cg23684449	chr16	46919194	GPT2	108	-0.000287	0.000143	0.0488	9643	-0.000206	4.39e-05	2.68e-06	EA	no	no	no	-	-
cg23766254	chr17	42431859	FAM171A2	108	-2.68e-05	4.72e-05	0.572	2423	-2.38e-05	5.09e-06	3.11e-06	AA	no	no	no	-	-
cg23969380	chr12	131708174		108	3.64e-05	0.000241	0.88	9643	0.000104	2.87e-05	0.000279	EA	no	no	no	-	-
cg23975840	chr12	117042895		108	-0.000232	0.000229	0.314	2423	-0.000119	1.95e-05	9.09e-10	AA	no	no	no	-	-
cg23975840	chr12	117042895		108	-0.000122	0.000204	0.551	2423	7.98e-05	1.25e-05	1.68e-10	AA	no	no	no	-	-
cg24135793	chr19	13122567	NFIX	108	0.000204	0.000168	0.23	9643	0.000102	1.8e-05	1.59e-08	EA	no	no	no	-	-
cg24150385	chr3	66543263	LRIG1	108	0.000319	0.000219	0.149	9643	8.57e-05	2.09e-05	4.15e-05	EA	no	no	no	rs184355152	0
cg24242519	chr2	16846569	FAM49A	108	-5.53e-05	0.000207	0.79	2423	-5.28e-05	1.3e-05	4.73e-05	AA	no	no	no	rs570192653	0.0015
cg24497361	chr11	3858493	RHOG	108	0.000298	0.000435	0.496	2423	6.41e-05	1.44e-05	7.9e-06	AA	no	no	no	-	-
cg24497361	chr11	3858493	RHOG	108	-6.64e-05	0.00015	0.659	2423	-9.67e-05	1.77e-05	4.71e-08	AA	no	no	no	-	-
cg24643922	chr10	134236975		108	0.000209	0.000165	0.211	9643	-0.000173	4.35e-05	7.26e-05	EA	no	no	no	rs570687038	0
cg24695071	chr7	2419958	EIF3B	108	-0.00015	0.000232	0.52	9643	-0.000272	5.83e-05	3.04e-06	EA	no	no	no	rs542030713	0
cg24695071	chr7	2419958	EIF3B	108	-6.87e-05	0.000203	0.736	2423	-5.02e-05	1.11e-05	5.85e-06	AA	no	no	no	rs542030713	0
cg24859433	chr6	30720203		108	-0.000569	0.000238	0.0196	2423	-7.83e-05	1.3e-05	1.53e-09	AA	no	no	no	-	-
cg24859433	chr6	30720203		108	-0.000184	0.00013	0.161	2423	-4.52e-05	1.11e-05	4.61e-05	AA	no	no	no	-	-
cg24861866	chr10	135106684	TUBGCP2	108	3.86e-05	0.00014	0.783	9643	-0.000385	9.63e-05	6.43e-05	EA	no	no	no	-	-
cg25189904	chr1	68299493	GNG12	108	0.000437	0.000243	0.0768	9643	0.000156	4.03e-05	0.000109	EA	no	no	no	-	-
cg25189904	chr1	68299493	GNG12	108	-4.42e-05	0.000269	0.87	9643	-0.000439	9.23e-05	1.94e-06	EA	no	no	no	-	-
cg25221975	chr3	13663444	FBLN2	108	0.000179	0.000127	0.164	2423	5.12e-05	1.12e-05	4.9e-06	AA	no	no	no	rs554387739	0
cg25221975	chr3	13663444	FBLN2	108	-0.000115	0.000122	0.348	9643	0.000131	2e-05	6.59e-11	EA	no	no	no	rs554387739	0
cg25529535	chr10	6125715		108	3e-05	5.99e-05	0.618	2423	-5.09e-05	1.16e-05	1.12e-05	AA	no	no	no	-	-
cg25529535	chr10	6125715		108	0.000247	7.45e-05	0.00147	9643	0.000134	2.48e-05	6.5e-08	EA	no	no	no	-	-
cg25537245	chr17	56413890		108	-5.97e-06	1.97e-05	0.763	2423	2.16e-05	5.33e-06	4.86e-05	AA	no	no	no	-	-
cg25537245	chr17	56413890		108	-3.78e-05	0.000184	0.838	2423	-9.68e-05	1.96e-05	7.92e-07	AA	no	no	no	-	-
cg25648203	chr5	395444	AHRR	108	0.000365	0.000189	0.0569	9643	0.00012	3.3e-05	0.000264	EA	no	no	no	-	-
cg25648203	chr5	395444	AHRR	108	-4.48e-06	8.67e-05	0.959	2423	-4.78e-05	8.78e-06	5.12e-08	AA	no	no	no	-	-
cg25741837	chr2	73452813	SMYD5	108	-0.000217	0.000191	0.261	2423	-5.01e-05	1.15e-05	1.41e-05	AA	no	no	no	rs569292261	0
cg25741837	chr2	73452813	SMYD5	108	0.000129	0.000139	0.358	9643	-0.000261	5.46e-05	1.71e-06	EA	no	no	no	rs569292261	0
cg25998745	chr8	142028625		108	0.000247	0.000273	0.368	9643	-0.000506	9.89e-05	3.15e-07	EA	no	no	no	rs192287958	0
cg25998745	chr8	142028625		108	0.000235	0.000305	0.444	2423	7.67e-05	1.16e-05	3.58e-11	AA	no	no	no	rs192287958	0
cg26091247	chr11	118784336		108	0.000341	0.00017	0.0489	2423	4.17e-05	7.34e-06	1.39e-08	AA	no	no	no	rs189183850	0.0015
cg26091247	chr11	118784336		108	-0.000157	0.000115	0.179	2423	3.16e-05	7.99e-06	7.65e-05	AA	no	no	no	rs189183850	0.0015
cg26103104	chr5	139490895		108	1.04e-05	0.00016	0.948	2423	-4.98e-05	8.28e-06	1.86e-09	AA	no	no	no	-	-
cg26132737	chr2	198029141	ANKRD44	108	0.000116	0.000155	0.457	9643	7.98e-05	2e-05	6.45e-05	EA	no	no	no	-	-
cg26196424	chr14	58615960	C14orf37	108	2.67e-05	0.000202	0.895	9643	-0.000528	0.00012	1.09e-05	EA	no	no	no	rs568350800	0.0023
cg26325791	chr19	18234711	MAST3	108	-8.74e-06	3.39e-05	0.797	9643	-4.26e-05	1.18e-05	0.000302	EA	no	no	no	-	-
cg26325791	chr19	18234711	MAST3	108	0.000136	0.00021	0.52	2423	-4.84e-05	1.08e-05	7.83e-06	AA	no	no	no	-	-
cg26427498	chr7	105987258		108	-0.00033	0.000166	0.0501	9643	-0.000247	5.19e-05	1.99e-06	EA	no	no	no	rs548414412	0.0015
cg26427498	chr7	105987258		108	-0.000217	0.000175	0.221	2423	-5.79e-05	1.32e-05	1.11e-05	AA	no	no	no	rs548414412	0.0015
cg26574777	chr13	100927476	PCCA	108	-0.000144	8.72e-05	0.103	2423	-2.44e-05	5.74e-06	2.06e-05	AA	no	no	no	-	-
cg26574777	chr13	100927476	PCCA	108	0.000209	0.00013	0.112	9643	-0.000107	2.34e-05	5.22e-06	EA	no	no	no	-	-
cg26703507	chr2	113404661	SLC20A1	108	7.56e-05	0.000176	0.669	9643	0.000132	3.19e-05	3.39e-05	EA	no	no	no	-	-
cg26703507	chr2	113404661	SLC20A1	108	-0.000208	0.000126	0.104	2423	-5.15e-05	1.02e-05	4.17e-07	AA	no	no	no	-	-
cg26731131	chr11	128553855		108	0.000151	6.6e-05	0.0248	9643	-0.00017	4.48e-05	0.000143	EA	no	no	no	-	-
cg26963277	chr11	2722407	KCNQ1OT1	108	0.000247	0.000273	0.368	2423	-6.02e-05	1.42e-05	2.19e-05	AA	no	no	no	-	-
cg26963277	chr11	2722407	KCNQ1OT1	108	-0.000409	0.000292	0.166	9643	-0.000195	5.9e-05	0.000936	EA	no	no	no	-	-
cg27118035	chr16	31891978	ZNF267	108	-0.000117	0.000179	0.516	9643	0.000204	4.99e-05	4.51e-05	EA	no	no	no	rs537450309	0
cg27118035	chr16	31891978	ZNF267	108	2.16e-05	0.000169	0.899	9643	-0.000235	3.58e-05	5.18e-11	EA	no	no	no	rs537450309	0
cg27241845	chr2	233250370		108	6.4e-05	0.000249	0.798	9643	-0.000372	7.28e-05	3.21e-07	EA	no	no	no	-	-
cg27241845	chr2	233250370		108	6.4e-05	0.000249	0.798	2423	-7.73e-05	1.17e-05	3.98e-11	AA	no	no	no	-	-
cg27363141	chr6	30038929	RNF39	108	0.000209	0.00013	0.112	2423	-3.68e-05	9.21e-06	6.47e-05	AA	no	no	no	-	-
cg27423216	chr12	5543269	NTF3	108	-0.000212	8.92e-05	0.0204	9643	-9.61e-05	2.19e-05	1.13e-05	EA	no	no	no	-	-
cg27457201	chr17	78854232	RPTOR	108	-0.000115	0.000122	0.348	2423	3.08e-05	7.64e-06	5.51e-05	AA	no	no	no	rs199794095	0
cg27457201	chr17	78854232	RPTOR	108	6.37e-06	0.000146	0.965	2423	-3.92e-05	9.59e-06	4.41e-05	AA	no	no	no	rs199794095	0
cg27491190	chr12	46767943	SLC38A2	108	-5.83e-05	7.2e-05	0.421	9643	-0.00024	4.38e-05	4.37e-08	EA	no	no	no	-	-
cg27516100	chr6	30624520	DHX16	108	-0.000229	0.000215	0.291	9643	-0.000212	4.6e-05	4.25e-06	EA	no	no	no	-	-
cg27516100	chr6	30624520	DHX16	108	-5.13e-06	0.000106	0.962	9643	-0.00014	2.81e-05	6.24e-07	EA	no	no	no	-	-
cg27637303	chr2	118942893		108	-0.000143	0.000219	0.517	2423	2.75e-05	6.23e-06	1.06e-05	AA	no	no	no	-	-
cg27653384	chr22	22293118	PPM1F	108	0.000125	0.000178	0.487	9643	-0.000254	4.59e-05	3.06e-08	EA	no	no	no	-	-
cg27653384	chr22	22293118	PPM1F	108	-6.86e-05	0.000145	0.638	9643	-0.000274	5.34e-05	2.96e-07	EA	no	no	no	-	-

## Sheet: b) smoking
Epigenome-wide association test statistics for the PURE-SA-NW vs Joehannes et al. (2016) data
PURE-SA-NW model: DNAm ~ Smoking status (never/current) + age + WBCs + SVs
Joehannes et al. (2016) model: DNAm ~ Smoking status (never/current) + age + sex + WBCs + technical covariates
ProbeID	Chr	Position	Gene(s)	PURE-SA-NW				Joehannes et al. (2016)					Probes known to be			Associated
				N	β	SE	P	N	β	SE	P	Ethnicity	Cross-hybrid	Cross-reactive	Polymorphic	SNP	AFR_MAF
cg00002033	chr19	39798481	LRFN1	117	0.00556	0.0406	0.892	9389	-0.0164	0.0039	2.2e-05	Multi-ancestral	no	no	no	-	-
cg00007076	chr8	67342600	RRS1	117	-0.0325	0.0215	0.134	9389	-0.0153	0.0024	4.2e-10	Multi-ancestral	no	no	no	-	-
cg00008629	chr9	115093661	ROD1	117	-0.0454	0.0194	0.0221	9389	-0.0268	0.0058	3.7e-06	Multi-ancestral	no	no	no	-	-
cg00010445	chr19	14089630	RFX1	117	0.00475	0.00961	0.622	9389	0.0062	0.0008	3.7e-14	Multi-ancestral	no	no	no	-	-
cg00013899	chr1	64992433	CACHD1	117	-0.00301	0.00832	0.719	9389	0.005	0.0015	0.001	Multi-ancestral	no	no	no	-	-
cg00021275	chr2	128142155		117	-0.0224	0.0137	0.107	9389	0.0079	0.0016	1.5e-06	Multi-ancestral	no	no	no	-	-
cg00024404	chr5	79552470	SERINC5	117	-0.0162	0.00738	0.0316	9389	-0.009	0.0014	3.9e-10	Multi-ancestral	no	no	no	-	-
cg00026474	chr8	134585500	ST3GAL1	117	0.0106	0.008	0.19	9389	-0.0048	0.0009	8.4e-08	Multi-ancestral	no	no	no	-	-
cg00039326	chr1	36615845	TRAPPC3	117	-0.015	0.012	0.217	9389	-0.0064	0.0014	4.4e-06	Multi-ancestral	no	no	no	-	-
cg00045114	chr1	172674159		117	0.0228	0.0163	0.166	9389	0.0158	0.003	9.3e-08	Multi-ancestral	no	no	no	rs566678880	0
cg00046744	chr12	12418545	LRP6	117	-0.000726	0.00659	0.913	9389	0.0041	0.0012	0.0008	Multi-ancestral	no	no	no	-	-
cg00063111	chr3	39448952	SNORA6	117	-0.0179	0.00783	0.0252	9389	-0.0098	0.0014	2.1e-12	Multi-ancestral	no	no	no	-	-
cg00066351	chr7	150130551		117	-0.00188	0.0155	0.904	9389	0.0106	0.0019	2.4e-08	Multi-ancestral	no	no	no	rs377485941	0
cg00070899	chr6	34024479	GRM4	117	0.00901	0.0161	0.577	9389	-0.008	0.0018	1.4e-05	Multi-ancestral	no	no	no	-	-
cg00071265	chr20	60717158	PSMA7	117	-0.00347	0.00869	0.691	9389	-0.0091	0.0011	7.5e-17	Multi-ancestral	no	no	no	-	-
cg00072689	chr17	46681111	LOC404266	117	-0.00979	0.0251	0.698	9389	-0.0098	0.0025	9.9e-05	Multi-ancestral	no	no	no	-	-
cg00073090	chr19	1265879		117	0.000362	0.0105	0.973	9389	-0.0196	0.0017	4.2e-30	Multi-ancestral	no	no	no	rs145214767	0.0015
cg00082939	chr10	77165293	C10orf41	117	-0.0523	0.022	0.02	9389	-0.0149	0.003	5.6e-07	Multi-ancestral	no	no	no	rs568788858	0
cg00085013	chr3	14871570	FGD5	117	-0.0179	0.0144	0.218	9389	0.009	0.0018	3.2e-07	Multi-ancestral	no	no	no	rs145168339	0
cg00092400	chr12	51788285		117	0.00363	0.0131	0.782	9389	0.0104	0.0022	1.2e-06	Multi-ancestral	no	no	no	-	-
cg00099441	chr2	11264766		117	-0.00744	0.00408	0.0718	9389	-0.0057	0.0011	9e-08	Multi-ancestral	no	no	no	-	-
cg00116430	chr1	94188268		117	-0.00418	0.0228	0.855	9389	-0.0197	0.0034	4.1e-09	Multi-ancestral	no	no	no	-	-
cg00123478	chr4	10458165	ZNF518B	117	-0.00799	0.0223	0.722	9389	-0.0083	0.0021	8.7e-05	Multi-ancestral	no	no	no	rs532865078	0.0015
cg00124004	chr8	87527257	CPNE3	117	0.00371	0.00951	0.698	9389	-0.0063	0.0012	7.4e-08	Multi-ancestral	no	no	no	rs551692346	0
cg00129827	chr6	71394664	SMAP1	117	-0.0149	0.0084	0.0805	9389	-0.0079	0.0019	3.6e-05	Multi-ancestral	no	no	no	-	-
cg00134210	chr10	14644132	FAM107B	117	9.61e-05	0.00132	0.942	9389	-0.0053	0.0013	7e-05	Multi-ancestral	no	no	no	-	-
cg00138407	chr3	47386505	KLHL18	117	-0.0353	0.0171	0.042	9389	0.005	0.0013	0.0001	Multi-ancestral	no	no	no	-	-
cg00139947	chr8	144403371	TOP1MT	117	0.0172	0.0132	0.196	9389	0.0075	0.0014	1.5e-07	Multi-ancestral	no	no	no	-	-
cg00141845	chrX	74493352	UPRT	117	-0.0492	0.0275	0.0774	9389	-0.0095	0.0023	3e-05	Multi-ancestral	no	no	no	-	-
cg00148223	chr5	957913		117	0.00288	0.0107	0.789	9389	-0.0098	0.0019	2.6e-07	Multi-ancestral	no	no	no	-	-
cg00152041	chr20	61274867	SLCO4A1	117	0.00695	0.0081	0.393	9389	-0.0054	0.0008	1.8e-11	Multi-ancestral	no	no	no	-	-
cg00166770	chr20	55043239	C20orf43	117	0.00861	0.0109	0.43	9389	-0.0038	0.0011	0.0006	Multi-ancestral	yes	yes	no	-	-
cg00174573	chr12	125172635		117	-0.00121	0.00912	0.895	9389	0.0056	0.0011	9.8e-07	Multi-ancestral	no	no	no	rs148313810	0.0015
cg00174573	chr12	125172635		117	-0.00121	0.00912	0.895	9389	0.0056	0.0011	9.8e-07	Multi-ancestral	no	no	no	rs548045606	0
cg00178850	chr1	236559675	EDARADD	117	-0.00104	0.0106	0.922	9389	-0.0112	0.0016	1.2e-12	Multi-ancestral	no	no	no	-	-
cg00187059	chr6	33289693	DAXX	117	-0.00605	0.0157	0.701	9389	-0.0056	0.0015	0.0002	Multi-ancestral	no	no	no	-	-
cg00188055	chr6	32076079	TNXB	117	0.00711	0.00902	0.433	9389	0.0064	0.0015	1.5e-05	Multi-ancestral	no	no	no	-	-
cg00202479	chr6	31760383	VARS	117	0.0128	0.0112	0.255	9389	0.0068	0.0013	1.4e-07	Multi-ancestral	no	no	no	-	-
cg00207731	chr15	91416118	FURIN	117	-0.0497	0.0163	0.00312	9389	-0.0124	0.0015	3.6e-17	Multi-ancestral	no	no	no	-	-
cg00210249	chr10	71135679	HK1	117	0.0294	0.0175	0.0973	9389	0.0156	0.0028	2.4e-08	Multi-ancestral	no	no	no	rs188121307	0.0106
cg00213123	chr15	75019070	CYP1A1	117	0.0166	0.0115	0.152	9389	-0.0051	0.0012	2.1e-05	Multi-ancestral	no	no	no	-	-
cg00214171	chr17	73642991	RECQL5	117	-0.0277	0.0118	0.0215	9389	-0.0093	0.0012	9.6e-14	Multi-ancestral	no	no	no	rs528782137	0
cg00230183	chr16	88882565	GALNS	117	0.00302	0.014	0.829	9389	0.0088	0.0011	2.7e-15	Multi-ancestral	no	no	no	rs535230646	0.0008
cg00232092	chr7	5518887	FBXL18	117	-0.0323	0.0199	0.108	9389	-0.0107	0.002	1.1e-07	Multi-ancestral	no	no	no	-	-
cg00237512	chr20	62688874	TCEA2	117	0.004	0.0201	0.843	9389	-0.0113	0.0017	1.7e-11	Multi-ancestral	no	no	yes	-	-
cg00237876	chr17	41924043	CD300LG	117	0.0236	0.0107	0.0305	9389	-0.0099	0.002	1.3e-06	Multi-ancestral	no	no	no	-	-
cg00246451	chr1	155949012	ARHGEF2	117	-0.00378	0.00251	0.137	9389	-0.0035	0.001	0.0008	Multi-ancestral	no	no	no	-	-
cg00255726	chr8	21769114	DOK2	117	0.00983	0.0142	0.491	9389	0.0102	0.0015	7.2e-12	Multi-ancestral	no	no	no	-	-
cg00285343	chr7	41733356	LOC285954	117	-0.0217	0.0158	0.173	9389	-0.008	0.0022	0.0002	Multi-ancestral	no	no	no	-	-
cg00291478	chr10	121301041	RGS10	117	-0.0139	0.0218	0.526	9389	-0.0154	0.0032	2e-06	Multi-ancestral	no	no	no	-	-
cg00295485	chr2	106755721	UXS1	117	-0.016	0.0203	0.434	9389	-0.0238	0.0031	3.4e-14	Multi-ancestral	no	no	no	-	-
cg00300637	chr5	319433	AHRR	117	0.0176	0.015	0.244	9389	0.0128	0.0013	3.8e-22	Multi-ancestral	no	no	no	-	-
cg00308065	chr12	124422135	CCDC92	117	0.0122	0.0118	0.306	9389	0.0059	0.001	5.3e-09	Multi-ancestral	no	no	no	rs141016743	0.0008
cg00308065	chr12	124422135	CCDC92	117	0.0122	0.0118	0.306	9389	0.0059	0.001	5.3e-09	Multi-ancestral	no	no	no	rs200893122	0
cg00310412	chr15	74724918	SEMA7A	117	-0.0197	0.0128	0.127	9389	-0.0229	0.0027	5.7e-17	Multi-ancestral	no	no	no	rs578119759	0
cg00310412	chr15	74724918	SEMA7A	117	-0.0197	0.0128	0.127	9389	-0.0229	0.0027	5.7e-17	Multi-ancestral	no	no	no	rs185866394	0.003
cg00315394	chr5	179232165	MGAT4B	117	-0.0133	0.00957	0.17	9389	-0.0043	0.0008	1.5e-08	Multi-ancestral	no	no	no	-	-
cg00324097	chr17	75446549	SEPT9	117	-0.00892	0.0102	0.385	9389	-0.0121	0.002	8.6e-10	Multi-ancestral	no	no	no	-	-
cg00329447	chr8	145028170	PLEC1	117	-0.0155	0.0136	0.259	9389	-0.0073	0.0015	1.3e-06	Multi-ancestral	no	no	no	rs563810673	0
cg00329618	chr12	113515439	DTX1	117	0.0079	0.00993	0.429	9389	0.0044	0.0009	2.2e-07	Multi-ancestral	no	no	no	-	-
cg00336149	chr3	53700195	CACNA1D	117	0.0179	0.0267	0.506	9389	0.0289	0.0039	1.3e-13	Multi-ancestral	no	no	no	rs192589683	0
cg00340584	chr1	149512963		117	-0.0128	0.00693	0.0683	9389	-0.0075	0.0013	1.3e-08	Multi-ancestral	yes	yes	no	-	-
cg00347798	chr3	45077649		117	0.0194	0.0233	0.407	9389	0.0122	0.0037	0.001	Multi-ancestral	no	no	no	-	-
cg00350942	chr9	140034073	GRIN1	117	0.000658	0.024	0.978	9389	0.0062	0.002	0.0018	Multi-ancestral	no	no	no	-	-
cg00357551	chr5	169407472	FAM196B	117	-0.0315	0.0175	0.0753	9389	0.0106	0.0021	2.7e-07	Multi-ancestral	no	no	no	rs185624616	0
cg00375132	chr10	22768370		117	-0.0232	0.0238	0.331	9389	-0.0051	0.0011	2.8e-06	Multi-ancestral	no	no	no	rs146964642	0.0045
cg00378510	chr19	2291020	LINGO3	117	-9.16e-05	0.0166	0.996	9389	-0.031	0.0041	6.6e-14	Multi-ancestral	no	no	no	-	-
cg00385142	chr3	98235918	CLDND1	117	-0.0111	0.0069	0.111	9389	-0.0053	0.001	4.7e-08	Multi-ancestral	no	no	no	-	-
cg00397859	chr20	13768987	C20orf7	117	0.0155	0.018	0.391	9389	0.0089	0.0024	0.0002	Multi-ancestral	no	no	no	rs187642253	0.0008
cg00401753	chr5	405986	AHRR	117	0.0255	0.0154	0.101	9389	0.0024	0.0007	0.0006	Multi-ancestral	no	no	no	-	-
cg00407537	chr16	57576394	GPR114	117	0.0119	0.00941	0.211	9389	0.0105	0.0022	1.6e-06	Multi-ancestral	no	no	yes	rs116527554	0.0431
cg00442389	chr6	32160074	GPSM3	117	-0.00368	0.0055	0.506	9389	-0.0098	0.0012	9.6e-16	Multi-ancestral	no	no	no	-	-
cg00446123	chr20	62367888	LIME1	117	-0.0132	0.0176	0.454	9389	0.0092	0.0013	5.7e-12	Multi-ancestral	no	no	no	-	-
cg00462971	chr3	194784405		117	0.0211	0.03	0.484	9389	0.0172	0.0025	3.2e-12	Multi-ancestral	no	no	yes	-	-
cg00463367	chr10	8103673	GATA3	117	0.00383	0.00898	0.671	9389	-0.0065	0.0017	7.9e-05	Multi-ancestral	no	no	no	-	-
cg00481600	chr15	65503829	CILP	117	-0.00204	0.00597	0.734	9389	0.0032	0.0006	6.8e-07	Multi-ancestral	no	no	no	-	-
cg00485194	chr3	21792684	ZNF385D	117	8.72e-05	0.00954	0.993	9389	-0.0091	0.0013	1.6e-12	Multi-ancestral	no	no	no	-	-
cg00489660	chr11	57089821	TNKS1BP1	117	-0.0107	0.00704	0.134	9389	-0.0085	0.0015	5.2e-09	Multi-ancestral	no	no	no	-	-
cg00496272	chr16	67877232	CENPT	117	-0.00183	0.00639	0.776	9389	-0.0083	0.0012	6e-12	Multi-ancestral	no	no	no	-	-
cg00498211	chr2	65217568	SLC1A4	117	0.00181	0.0179	0.92	9389	-0.0179	0.0032	2.9e-08	Multi-ancestral	no	no	no	rs542861680	0
cg00499700	chr5	76116088	F2RL1	117	0.00485	0.00825	0.558	9389	0.0043	0.0008	9.6e-08	Multi-ancestral	no	no	no	-	-
cg00501876	chr3	39193251	CSRNP1	117	-0.0284	0.00806	0.000721	9389	-0.0222	0.0028	2.5e-15	Multi-ancestral	no	no	no	rs537456929	0.0008
cg00502062	chr1	201578212		117	0.00859	0.0167	0.609	9389	0.0065	0.0016	3.1e-05	Multi-ancestral	no	no	no	rs536497453	0
cg00505001	chr13	36049807	MAB21L1	117	0.00272	0.00797	0.734	9389	-0.0047	0.0009	6.2e-07	Multi-ancestral	no	no	no	-	-
cg00505318	chr3	69130918	UBA3	117	0.011	0.0107	0.31	9389	-0.006	0.0012	6.8e-07	Multi-ancestral	no	no	no	-	-
cg00509772	chr20	32273129	E2F1	117	0.00698	0.00563	0.219	9389	-0.0055	0.0011	1.6e-06	Multi-ancestral	no	no	no	-	-
cg00510160	chr12	5311273		117	0.00279	0.0178	0.876	9389	-0.006	0.0017	0.0003	Multi-ancestral	no	no	yes	rs117994031	0
cg00526336	chr1	230415902	GALNT2	117	0.000109	0.0102	0.991	9389	-0.0093	0.0014	2.9e-11	Multi-ancestral	no	no	no	-	-
cg00532474	chr18	43652594	PSTPIP2	117	-0.0193	0.0245	0.432	9389	-0.0066	0.0015	7.1e-06	Multi-ancestral	no	no	no	rs146878771	0.0076
cg00534655	chr5	139492727	PURA	117	-0.0086	0.00633	0.178	9389	-0.0053	0.0013	4.8e-05	Multi-ancestral	no	no	no	-	-
cg00540464	chr19	16655751		117	-0.00329	0.00763	0.667	9389	-0.0052	0.0009	1.7e-09	Multi-ancestral	no	no	no	-	-
cg00541303	chr1	208962374		117	0.0232	0.0225	0.306	9389	-0.014	0.0028	5.8e-07	Multi-ancestral	no	no	no	rs549865367	0
cg00542975	chr2	122392291	CLASP1	117	0.00581	0.0115	0.613	9389	-0.0077	0.0011	9.1e-12	Multi-ancestral	no	no	no	rs185658364	0.0045
cg00548098	chr16	11295667		117	-0.0108	0.0118	0.364	9389	-0.0131	0.0021	4.2e-10	Multi-ancestral	no	no	no	rs78565946	0
cg00549219	chr5	177370476		117	-0.00128	0.0114	0.911	9389	-0.0085	0.0016	1.3e-07	Multi-ancestral	no	no	no	-	-
cg00550955	chr22	22012657		117	0.0101	0.0131	0.441	9389	-0.0052	0.0009	8.7e-09	Multi-ancestral	no	no	no	-	-
cg00554421	chr7	1513368	INTS1	117	0.00323	0.0212	0.879	9389	-0.0089	0.0019	3.3e-06	Multi-ancestral	no	no	yes	rs10253129	0.0779
cg00563926	chr1	92352481	TGFBR3	117	0.0182	0.0127	0.156	9389	0.0071	0.0018	6.2e-05	Multi-ancestral	no	no	no	-	-
cg00566320	chr1	32172204		117	-0.0179	0.0176	0.312	9389	-0.0064	0.0016	0.0001	Multi-ancestral	no	no	no	-	-
cg00569896	chr4	204382		117	0.000452	0.0105	0.966	9389	0.0213	0.0045	1.8e-06	Multi-ancestral	no	no	no	-	-
cg00574412	chr17	27892866	ABHD15	117	-0.00777	0.0133	0.561	9389	-0.0103	0.0023	5.6e-06	Multi-ancestral	no	no	no	-	-
cg00575674	chr1	61314297		117	-0.0109	0.00722	0.134	9389	-0.0098	0.0026	0.0002	Multi-ancestral	no	no	no	-	-
cg00579402	chr19	5838999	FUT6	117	0.0176	0.0187	0.35	9389	0.0127	0.0015	3.6e-18	Multi-ancestral	no	no	no	rs531703784	0
cg00580497	chr5	1153746		117	-0.00944	0.0115	0.414	9389	-0.0106	0.002	8.8e-08	Multi-ancestral	no	no	no	-	-
cg00591868	chr19	19729048	PBX4	117	-0.0057	0.00796	0.476	9389	-0.0054	0.0013	6.5e-05	Multi-ancestral	no	no	no	-	-
cg00609473	chr14	23351842	REM2	117	0.00723	0.00644	0.266	9389	0.0073	0.0014	7.5e-08	Multi-ancestral	no	no	no	rs532280434	0
cg00619505	chr13	114172890	TMCO3	117	-0.00816	0.0128	0.527	9389	0.0025	0.0007	0.0003	Multi-ancestral	no	no	no	rs138992456	0
cg00622166	chr16	46919021	GPT2	117	-0.00738	0.0101	0.467	9389	-0.0059	0.0014	1.1e-05	Multi-ancestral	no	no	no	-	-
cg00622702	chr21	34727950	IFNAR1	117	0.017	0.0177	0.341	9389	0.0097	0.0019	3.9e-07	Multi-ancestral	no	no	no	rs577930753	0.0008
cg00624799	chr15	90605618	ZNF710	117	-0.0149	0.0134	0.269	9389	-0.0029	0.0006	9.2e-06	Multi-ancestral	no	no	no	-	-
cg00631221	chr6	139307985	REPS1	117	-0.00209	0.00546	0.703	9389	-0.0053	0.0014	0.0001	Multi-ancestral	no	no	no	-	-
cg00636737	chr20	62695569	TCEA2	117	0.0164	0.0219	0.456	9389	-0.01	0.0015	9.3e-12	Multi-ancestral	no	no	no	rs547223268	0.0015
cg00637144	chr13	52360268	DHRS12	117	-0.00123	0.0201	0.952	9389	0.0078	0.0017	4.9e-06	Multi-ancestral	no	no	no	rs138221920	0.0008
cg00638210	chr3	126732518	PLXNA1	117	-0.0158	0.0133	0.239	9389	0.0077	0.0018	1.2e-05	Multi-ancestral	no	no	no	rs555473604	0
cg00639656	chr17	27050360	SNORD42A	117	-0.00527	0.00863	0.543	9389	-0.0084	0.001	7.6e-18	Multi-ancestral	no	no	no	-	-
cg00640314	chr8	67835853	SNORD87	117	-0.0224	0.0117	0.0595	9389	-0.0083	0.0015	4.6e-08	Multi-ancestral	no	no	no	-	-
cg00647165	chr19	15550850	WIZ	117	0.0479	0.0191	0.0142	9389	-0.0051	0.0009	1.9e-08	Multi-ancestral	no	no	no	-	-
cg00658740	chr3	136579741	NCK1	117	0.0125	0.0147	0.399	9389	-0.0074	0.0021	0.0005	Multi-ancestral	no	no	no	-	-
cg00666749	chr13	21637118	LATS2	117	-0.00443	0.00832	0.596	9389	-0.0077	0.002	0.0001	Multi-ancestral	no	no	no	rs539633220	0.0015
cg00668559	chr6	44230977	NFKBIE	117	0.00161	0.00518	0.757	9389	-0.0103	0.0012	4.3e-17	Multi-ancestral	no	no	no	-	-
cg00674004	chr10	101280750		117	0.0228	0.0141	0.109	9389	0.0059	0.0017	0.0003	Multi-ancestral	no	no	no	-	-
cg00687135	chr3	21792991	ZNF385D	117	-0.0136	0.016	0.398	9389	-0.0209	0.0039	5.8e-08	Multi-ancestral	no	no	no	rs113074090	0.0174
cg00687674	chr15	69373260	MIR548H4	117	0.00303	0.0173	0.862	9389	0.0164	0.0032	2.8e-07	Multi-ancestral	no	no	no	rs538635340	0
cg00689360	chr4	100273995	ADH1C	117	-0.0198	0.0112	0.0805	9389	-0.0126	0.0022	1.2e-08	Multi-ancestral	yes	yes	no	rs559691855	0
cg00689360	chr4	100273995	ADH1C	117	-0.0198	0.0112	0.0805	9389	-0.0126	0.0022	1.2e-08	Multi-ancestral	yes	yes	no	rs563649182	0
cg00698126	chr7	148959735	ZNF783	117	0.00235	0.00881	0.79	9389	-0.0079	0.0015	2.1e-07	Multi-ancestral	no	no	no	-	-
cg00701514	chr16	1183462		117	0.00457	0.0084	0.588	9389	-0.0035	0.0008	1.2e-05	Multi-ancestral	no	no	no	-	-
cg00706683	chr2	233251030	ECEL1P2	117	0.0165	0.0149	0.273	9389	0.0121	0.0024	4e-07	Multi-ancestral	yes	yes	no	-	-
cg00706994	chr11	59190310	OR5A2	117	-0.0498	0.0161	0.0027	9389	-0.0098	0.0021	3.8e-06	Multi-ancestral	no	no	no	rs373273792	0
cg00711496	chr19	50191497	C19orf76	117	-0.00135	0.0177	0.939	9389	-0.0216	0.0037	6.8e-09	Multi-ancestral	no	no	no	-	-
cg00721530	chr15	89951404		117	0.00492	0.0154	0.75	9389	-0.0038	0.0008	3.5e-06	Multi-ancestral	no	no	no	-	-
cg00730373	chr16	89050488		117	0.0433	0.0206	0.0391	9389	-0.0065	0.002	0.001	Multi-ancestral	no	no	no	-	-
cg00736958	chr3	52099548	C3orf74	117	0.000696	0.00911	0.939	9389	0.0049	0.0014	0.0006	Multi-ancestral	no	no	no	rs547537979	0
cg00741986	chr4	2748332	TNIP2	117	-0.000909	0.0103	0.93	9389	-0.016	0.0025	1.2e-10	Multi-ancestral	no	no	no	-	-
cg00756943	chr15	91208460		117	-0.0178	0.015	0.24	9389	-0.0132	0.0021	3.6e-10	Multi-ancestral	no	no	no	-	-
cg00759807	chr16	89390789	ANKRD11	117	0.00283	0.022	0.898	9389	-0.0065	0.0011	2.7e-09	Multi-ancestral	no	no	no	-	-
cg00792107	chr12	133181600		117	-0.0117	0.0121	0.336	9389	0.0074	0.0014	1.7e-07	Multi-ancestral	no	no	no	rs377428335	0
cg00792107	chr12	133181600		117	-0.0117	0.0121	0.336	9389	0.0074	0.0014	1.7e-07	Multi-ancestral	no	no	no	rs192998936	0
cg00793186	chr5	139283100	NRG2	117	0.00194	0.00984	0.845	9389	-0.0088	0.0021	3.7e-05	Multi-ancestral	no	no	no	-	-
cg00805874	chr6	31867847	ZBTB12	117	0.0368	0.022	0.0991	9389	0.0131	0.0029	6e-06	Multi-ancestral	yes	yes	no	-	-
cg00808555	chr17	37323734	ARL5C	117	0.0185	0.00705	0.0104	9389	0.0062	0.0015	2.7e-05	Multi-ancestral	no	no	no	-	-
cg00808648	chr14	105779910	PACS2	117	0.013	0.019	0.497	9389	0.0065	0.0011	6.1e-10	Multi-ancestral	no	no	no	-	-
cg00816037	chr16	88812342	FAM38A	117	0.0048	0.00736	0.516	9389	-0.0038	0.001	9.6e-05	Multi-ancestral	no	no	no	-	-
cg00830767	chr16	19098198		117	-0.0262	0.0129	0.0461	9389	-0.0064	0.0014	2.5e-06	Multi-ancestral	no	no	no	-	-
cg00833777	chr16	31271642	ITGAM	117	0.00613	0.00863	0.48	9389	0.0081	0.0016	2.3e-07	Multi-ancestral	no	no	no	rs567965346	0
cg00835193	chr19	2291780	LINGO3	117	0.0444	0.0214	0.0415	9389	-0.016	0.0029	2.8e-08	Multi-ancestral	no	no	no	-	-
cg00839579	chr7	15727441	MEOX2	117	-0.00312	0.00339	0.361	9389	-0.0038	0.0007	3.6e-07	Multi-ancestral	no	no	no	-	-
cg00843117	chr13	50802085		117	-0.00386	0.00542	0.479	9389	-0.004	0.0008	6.1e-07	Multi-ancestral	no	no	no	rs575437882	0
cg00852675	chr7	150105086	LOC728743	117	-0.0519	0.0313	0.102	9389	-0.0025	0.0008	0.0012	Multi-ancestral	no	no	no	-	-
cg00862597	chr14	61750802		117	-0.00134	0.0138	0.923	9389	0.0065	0.0016	4.3e-05	Multi-ancestral	no	no	no	-	-
cg00867472	chr1	156714808	HDGF	117	0.012	0.00782	0.128	9389	0.0082	0.0013	3.3e-10	Multi-ancestral	no	no	no	rs574319981	0
cg00871371	chr17	75371476	SEPT9	117	-0.0086	0.0234	0.714	9389	-0.0095	0.0012	8.8e-16	Multi-ancestral	no	no	no	-	-
cg00871610	chr21	37093012	MIR802	117	-0.0407	0.02	0.0454	9389	-0.0221	0.0025	2.6e-18	Multi-ancestral	no	no	no	rs376162684	0.0008
cg00893603	chr13	26587011	ATP8A2	117	-0.0335	0.0223	0.137	9389	-0.0245	0.0039	4.7e-10	Multi-ancestral	no	no	no	-	-
cg00911776	chr7	130682239	FLJ43663	117	-0.00251	0.0105	0.812	9389	-0.0156	0.0027	4.5e-09	Multi-ancestral	no	no	no	-	-
cg00911794	chr17	1962132	HIC1	117	0.0128	0.0215	0.554	9389	0.0208	0.0028	4.3e-14	Multi-ancestral	no	no	no	rs201398249	0
cg00917251	chr1	24829987	RCAN3	117	0.0036	0.00828	0.665	9389	-0.0064	0.0011	6e-09	Multi-ancestral	no	no	no	-	-
cg00921574	chr7	1513873	INTS1	117	-0.0021	0.00472	0.658	9389	-0.0064	0.0017	0.0003	Multi-ancestral	no	no	no	-	-
cg00923634	chr1	25968448	MAN1C1	117	-0.0131	0.012	0.277	9389	-0.0062	0.0016	0.0001	Multi-ancestral	no	no	no	-	-
cg00928816	chr10	63809098	ARID5B	117	0.0223	0.0121	0.0691	9389	-0.0076	0.0014	8.5e-08	Multi-ancestral	no	no	no	-	-
cg00929860	chr10	73846448	SPOCK2	117	0.00765	0.00828	0.358	9389	-0.0072	0.0018	5.7e-05	Multi-ancestral	no	no	no	-	-
cg00930606	chr22	31740944	PATZ1	117	0.0111	0.00918	0.228	9389	-0.0105	0.0011	6.5e-23	Multi-ancestral	no	no	no	-	-
cg00937359	chr6	86350540	SYNCRIP	117	0.00372	0.0124	0.765	9389	-0.0075	0.0019	8.4e-05	Multi-ancestral	no	no	no	-	-
cg00949980	chr21	46237117	SUMO3	117	-0.00984	0.0147	0.504	9389	-0.0051	0.0015	0.0006	Multi-ancestral	no	no	no	-	-
cg00950497	chr10	116393423	ABLIM1	117	-0.0104	0.0188	0.581	9389	0.0124	0.0024	2.3e-07	Multi-ancestral	no	no	no	-	-
cg00969087	chr1	116710331		117	-0.00858	0.012	0.479	9389	-0.006	0.0015	5.7e-05	Multi-ancestral	no	no	no	-	-
cg00976097	chr5	421733	AHRR	117	0.0019	0.00623	0.762	9389	0.015	0.0033	3.9e-06	Multi-ancestral	no	no	no	-	-
cg00980649	chr14	106366503		117	-0.00138	0.0244	0.955	9389	-0.0114	0.0025	4.1e-06	Multi-ancestral	no	no	no	rs529992693	0
cg00980784	chr17	47287577	ABI3	117	0.000938	0.00725	0.897	9389	-0.0053	0.0014	0.0001	Multi-ancestral	no	no	no	-	-
cg00995520	chr1	111218282	KCNA3	117	-0.0268	0.0337	0.429	9389	-0.0148	0.0026	1.4e-08	Multi-ancestral	no	no	no	-	-
cg01005506	chr10	64565768	ADO	117	-0.00948	0.0128	0.461	9389	-0.0149	0.0026	6.2e-09	Multi-ancestral	no	no	no	-	-
cg01015663	chr1	23729692	TCEA3	117	-0.00849	0.0188	0.654	9389	-0.0131	0.0016	3.1e-16	Multi-ancestral	no	no	no	-	-
cg01017464	chr18	47018095	SNORD58A	117	-0.00404	0.00805	0.617	9389	-0.0172	0.0014	1.9e-33	Multi-ancestral	yes	yes	no	-	-
cg01020987	chr1	3816166	C1orf174	117	-0.0111	0.0114	0.332	9389	-0.0098	0.0015	3.3e-11	Multi-ancestral	no	no	no	-	-
cg01022370	chr8	8749074	MFHAS1	117	0.0241	0.0205	0.243	9389	-0.0067	0.0008	2.3e-17	Multi-ancestral	no	no	no	-	-
cg01030476	chr1	236686564	LGALS8	117	0.00302	0.0303	0.921	9389	-0.0075	0.0019	5.5e-05	Multi-ancestral	no	no	no	-	-
cg01038299	chr6	90312563	ANKRD6	117	-0.000718	0.0139	0.959	9389	0.0024	0.0007	0.0003	Multi-ancestral	no	no	no	rs188586115	0
cg01055824	chr14	91818668	CCDC88C	117	-0.00996	0.0221	0.654	9389	-0.0054	0.0015	0.0005	Multi-ancestral	no	no	no	rs545279873	0.0023
cg01060471	chr10	103911733	NOLC1	117	-0.0003	0.0166	0.986	9389	-0.0051	0.0014	0.0003	Multi-ancestral	no	no	no	-	-
cg01062937	chr16	88537260	ZFPM1	117	-6.18e-06	0.00822	0.999	9389	0.0085	0.0015	8.9e-09	Multi-ancestral	no	no	no	rs577740665	0.0008
cg01076874	chr19	39797966	LRFN1	117	0.00567	0.015	0.706	9389	-0.0089	0.0022	3.6e-05	Multi-ancestral	no	no	no	-	-
cg01083131	chr16	67877413	THAP11	117	0.0137	0.00953	0.154	9389	-0.0155	0.0013	3.7e-34	Multi-ancestral	no	no	no	-	-
cg01097768	chr5	378854	AHRR	117	0.0162	0.0128	0.208	9389	-0.0166	0.0013	6.8e-35	Multi-ancestral	no	no	no	rs567434850	0
cg01107874	chr10	77165618	C10orf41	117	-0.0548	0.0286	0.0596	9389	-0.0085	0.0019	7.1e-06	Multi-ancestral	no	no	no	-	-
cg01112784	chr10	62671136	RHOBTB1	117	0.0093	0.0192	0.63	9389	0.0052	0.0013	3.4e-05	Multi-ancestral	no	no	no	-	-
cg01118348	chr14	103992856		117	-0.00599	0.00816	0.465	9389	-0.0045	0.0011	2.4e-05	Multi-ancestral	no	no	no	rs191955599	0.0008
cg01120509	chr16	698230	WDR90	117	-0.0122	0.0229	0.595	9389	-0.0103	0.0018	1.5e-08	Multi-ancestral	no	no	no	rs78631299	0.0015
cg01127300	chr22	38614796		117	-0.0165	0.0184	0.371	9389	-0.0335	0.005	1.3e-11	Multi-ancestral	no	no	no	-	-
cg01132568	chr9	116448416		117	-0.000417	0.0106	0.969	9389	0.0053	0.0011	2.8e-06	Multi-ancestral	no	no	no	rs185757761	0.003
cg01135546	chr17	45949828		117	0.0141	0.0174	0.418	9389	-0.0103	0.0022	3.1e-06	Multi-ancestral	no	no	no	-	-
cg01138448	chr15	45028595	TRIM69	117	-0.00602	0.0162	0.711	9389	-0.017	0.0023	4.6e-13	Multi-ancestral	no	no	no	-	-
cg01161042	chr4	2322052	ZFYVE28	117	0.0123	0.0117	0.296	9389	0.0064	0.0018	0.0005	Multi-ancestral	no	no	no	rs542078837	0
cg01165661	chr3	49157146	USP19	117	0.00683	0.0118	0.565	9389	-0.0043	0.0012	0.0006	Multi-ancestral	no	no	no	-	-
cg01192748	chr3	183145151	MCF2L2	117	-0.00775	0.0126	0.539	9389	-0.0108	0.0021	1.6e-07	Multi-ancestral	no	no	no	-	-
cg01200186	chr10	52765418	PRKG1	117	-0.00663	0.00729	0.367	9389	0.002	0.0006	0.0011	Multi-ancestral	no	no	no	-	-
cg01201215	chr5	151137430	ATOX1	117	-0.00623	0.0189	0.742	9389	-0.0085	0.0019	4.9e-06	Multi-ancestral	no	no	no	-	-
cg01205831	chr9	130699236	DPM2	117	-0.000114	0.0142	0.994	9389	-0.0054	0.0015	0.0004	Multi-ancestral	no	no	no	-	-
cg01205935	chr13	99737585	DOCK9	117	-0.036	0.0214	0.0973	9389	-0.0133	0.003	7e-06	Multi-ancestral	no	no	no	-	-
cg01207684	chr16	4103167	ADCY9	117	-0.0032	0.0132	0.81	9389	-0.0246	0.004	8.4e-10	Multi-ancestral	no	no	no	-	-
cg01208318	chr14	106329652		117	-0.0353	0.0265	0.186	9389	-0.0386	0.0055	1.8e-12	Multi-ancestral	no	no	no	rs538458749	0
cg01211283	chr8	22735276	PEBP4	117	-0.00595	0.0157	0.705	9389	-0.0084	0.0024	0.0005	Multi-ancestral	no	no	no	-	-
cg01218206	chr11	116933977	SIK3	117	-0.0352	0.0158	0.0287	9389	-0.015	0.0015	3.1e-23	Multi-ancestral	no	no	no	rs572413099	0
cg01229567	chr1	1549818	MIB2	117	0.00196	0.00683	0.775	9389	-0.0057	0.0013	8.8e-06	Multi-ancestral	no	no	no	-	-
cg01229865	chr13	113528751	ATP11A	117	0.028	0.0205	0.176	9389	0.008	0.0017	4.1e-06	Multi-ancestral	no	no	no	rs181232762	0.0045
cg01243823	chr16	50732212	NOD2	117	-0.0253	0.0173	0.148	9389	-0.0115	0.0024	1.9e-06	Multi-ancestral	no	no	no	-	-
cg01257799	chr11	118753476	CXCR5	117	0.0064	0.00907	0.482	9389	-0.0066	0.0014	5.1e-06	Multi-ancestral	no	no	no	rs535657459	0
cg01259782	chr16	21313973	CRYM	117	0.0053	0.00776	0.497	9389	-0.0113	0.0031	0.0002	Multi-ancestral	no	no	no	rs184429311	0
cg01268763	chr14	53618419	DDHD1	117	-0.0176	0.0133	0.19	9389	-0.0144	0.0018	4.1e-15	Multi-ancestral	no	no	no	-	-
cg01268824	chr19	58220818	ZNF154	117	0.00162	0.0144	0.911	9389	-0.0069	0.0017	4.3e-05	Multi-ancestral	no	no	no	-	-
cg01272202	chr5	112716899	MCC	117	0.0464	0.0286	0.109	9389	-0.0102	0.0015	4.1e-12	Multi-ancestral	no	no	no	rs374190393	0
cg01286191	chr8	48744522	PRKDC	117	-0.000774	0.0107	0.942	9389	-0.0029	0.0007	2.1e-05	Multi-ancestral	no	no	no	-	-
cg01287088	chr5	176827392	PFN3	117	-0.0246	0.0219	0.265	9389	-0.0102	0.0027	0.0001	Multi-ancestral	no	no	no	-	-
cg01288337	chr14	92991035	RIN3	117	0.00925	0.00931	0.324	9389	0.0063	0.0015	1.5e-05	Multi-ancestral	no	no	no	-	-
cg01290345	chr17	72771944	TMEM104	117	-0.0119	0.0061	0.0551	9389	-0.0031	0.0008	8.6e-05	Multi-ancestral	no	no	no	-	-
cg01290904	chr4	5708474	EVC2	117	-0.0148	0.0107	0.172	9389	-0.014	0.0021	4e-11	Multi-ancestral	no	no	no	rs570798795	0
cg01293143	chr20	62688326	TCEA2	117	0.0299	0.0133	0.027	9389	-0.0081	0.001	1.4e-15	Multi-ancestral	no	no	no	rs540390863	0
cg01293485	chr3	42847044	HIGD1A	117	-0.0213	0.0202	0.296	9389	-0.0051	0.0012	3.6e-05	Multi-ancestral	no	no	no	-	-
cg01294327	chr19	2291373	LINGO3	117	-0.0087	0.0214	0.685	9389	-0.0404	0.0055	2e-13	Multi-ancestral	no	no	no	-	-
cg01300096	chr6	33384490	CUTA	117	0.00102	0.00939	0.914	9389	-0.0074	0.0012	8e-10	Multi-ancestral	no	no	no	-	-
cg01305745	chr16	31106788	VKORC1	117	-0.00839	0.0252	0.74	9389	0.0098	0.0017	5.3e-09	Multi-ancestral	no	no	no	-	-
cg01309569	chr1	5950209	NPHP4	117	0.00683	0.0147	0.644	9389	0.0028	0.0009	0.0016	Multi-ancestral	no	no	no	rs568286222	0
cg01310750	chr19	52996548	ZNF578	117	0.00183	0.0115	0.874	9389	0.0087	0.0022	6.1e-05	Multi-ancestral	yes	yes	no	-	-
cg01320698	chr1	9788517	PIK3CD	117	0.0147	0.0139	0.295	9389	-0.0043	0.0013	0.0014	Multi-ancestral	no	no	no	rs145994876	0.0015
cg01324550	chr17	46676099	LOC404266	117	-0.0192	0.0207	0.356	9389	-0.0164	0.003	5.9e-08	Multi-ancestral	no	no	no	-	-
cg01328473	chr2	1711966	PXDN	117	-0.0336	0.0123	0.00811	9389	-0.0082	0.0015	2.3e-08	Multi-ancestral	no	no	no	-	-
cg01331992	chr9	19379118	RPS6	117	-0.0256	0.0172	0.14	9389	-0.0192	0.0035	4.4e-08	Multi-ancestral	no	no	no	-	-
cg01340163	chr4	55990582	KDR	117	0.0172	0.0171	0.317	9389	0.0051	0.0016	0.0017	Multi-ancestral	no	no	no	-	-
cg01368219	chr3	54999791	CACNA2D3	117	-0.0105	0.0154	0.498	9389	0.0038	0.0012	0.001	Multi-ancestral	no	no	no	rs572753038	0.0008
cg01381829	chr22	40573054	TNRC6B	117	-0.0156	0.0125	0.217	9389	-0.0056	0.0012	2.4e-06	Multi-ancestral	no	no	no	-	-
cg01406381	chr19	47288263	SLC1A5	117	-0.00197	0.00315	0.533	9389	-0.0085	0.0024	0.0004	Multi-ancestral	no	no	no	-	-
cg01419713	chr8	42038135	PLAT	117	0.00618	0.0109	0.571	9389	-0.0074	0.0015	1.1e-06	Multi-ancestral	no	no	no	-	-
cg01426818	chr17	77806444		117	0.0039	0.00992	0.696	9389	-0.0097	0.0022	1.6e-05	Multi-ancestral	no	no	no	-	-
cg01431482	chr1	2989085	PRDM16	117	0.00248	0.0192	0.898	9389	-0.0101	0.002	3.8e-07	Multi-ancestral	no	no	no	-	-
cg01432620	chr13	100636183	ZIC2	117	-0.0033	0.00345	0.341	9389	-0.005	0.001	2.5e-07	Multi-ancestral	no	no	no	-	-
cg01435401	chr17	263615	C17orf97	117	0.000873	0.00338	0.797	9389	-0.0018	0.0005	0.0007	Multi-ancestral	yes	yes	no	-	-
cg01435643	chr13	113689776	MCF2L	117	0.0572	0.0331	0.0879	9389	0.0217	0.0029	3.3e-14	Multi-ancestral	no	no	no	-	-
cg01436487	chr7	1890148	MAD1L1	117	-0.00403	0.0103	0.696	9389	-0.0054	0.0011	4.3e-07	Multi-ancestral	no	no	no	rs549115116	0
cg01437439	chr1	9383245	SPSB1	117	-0.016	0.0175	0.364	9389	0.0037	0.0005	5.9e-12	Multi-ancestral	no	no	no	rs182010797	0
cg01442064	chr4	5713450	EVC	117	0.00405	0.00787	0.608	9389	-0.0128	0.0012	1.6e-26	Multi-ancestral	no	no	no	-	-
cg01447828	chr19	40919465	PRX	117	0.0162	0.0193	0.403	9389	0.0114	0.0017	7.1e-12	Multi-ancestral	no	no	no	-	-
cg01462856	chr13	108922745	TNFSF13B	117	-0.00397	0.00476	0.407	9389	-0.0025	0.0007	0.0003	Multi-ancestral	no	no	no	-	-
cg01465596	chr1	42381916	HIVEP3	117	0.00967	0.0101	0.342	9389	0.0109	0.0018	1.3e-09	Multi-ancestral	no	no	no	rs576114755	0
cg01471372	chr8	38592365	TACC1	117	-0.0299	0.0186	0.112	9389	-0.0123	0.0021	8.3e-09	Multi-ancestral	no	no	no	-	-
cg01478234	chr12	107975299	BTBD11	117	0.00955	0.0436	0.827	9389	-0.0057	0.0017	0.0009	Multi-ancestral	no	no	no	-	-
cg01479232	chr20	748992	C20orf54	117	-0.0181	0.0242	0.458	9389	-0.0137	0.0024	1e-08	Multi-ancestral	no	no	no	-	-
cg01481251	chr11	32912719		117	-0.0307	0.0111	0.00712	9389	-0.0159	0.0025	3.5e-10	Multi-ancestral	no	no	no	-	-
cg01487468	chr6	14622793		117	-0.00462	0.0172	0.789	9389	-0.0089	0.0014	1.8e-10	Multi-ancestral	no	no	no	-	-
cg01490258	chrX	40030456	BCOR	117	0.00442	0.00728	0.546	9389	-0.0045	0.0013	0.0003	Multi-ancestral	no	no	no	-	-
cg01492538	chr7	2774543	GNA12	117	0.00498	0.00919	0.59	9389	0.0059	0.0012	1.2e-06	Multi-ancestral	no	no	no	-	-
cg01496720	chr10	3825398	KLF6	117	0.00598	0.00687	0.387	9389	-0.0122	0.002	2e-09	Multi-ancestral	no	no	no	-	-
cg01498900	chr14	74035742	ACOT2	117	-0.00906	0.00674	0.183	9389	-0.0037	0.0006	6.6e-09	Multi-ancestral	no	no	no	-	-
cg01500140	chr19	51890586	LIM2	117	0.00342	0.0102	0.737	9389	0.0093	0.002	2.7e-06	Multi-ancestral	no	no	no	-	-
cg01502872	chr6	33173119	HSD17B8	117	-0.00446	0.0108	0.682	9389	-0.0066	0.0012	6.5e-08	Multi-ancestral	no	no	no	rs145122117	0.0038
cg01513913	chr14	106329158		117	-0.005	0.00823	0.545	9389	-0.02	0.003	1.3e-11	Multi-ancestral	no	no	no	rs533280668	0.0008
cg01513913	chr14	106329158		117	-0.005	0.00823	0.545	9389	-0.02	0.003	1.3e-11	Multi-ancestral	no	no	no	rs551841945	0
cg01526553	chr12	56554264	MYL6	117	-0.00437	0.0108	0.688	9389	-0.0046	0.0013	0.0003	Multi-ancestral	no	no	no	rs567463846	0.0008
cg01536956	chr6	33165577	RXRB	117	0.00759	0.0149	0.613	9389	-0.01	0.0019	2.7e-07	Multi-ancestral	no	no	no	-	-
cg01538731	chr16	87757018	KLHDC4	117	0.0222	0.0254	0.385	9389	0.0108	0.0025	1e-05	Multi-ancestral	no	no	no	rs530249897	0
cg01552919	chr4	901847	GAK	117	-0.0397	0.0173	0.0247	9389	0.0083	0.0015	2.1e-08	Multi-ancestral	no	no	no	-	-
cg01553231	chr5	141072866		117	0.00312	0.0192	0.871	9389	-0.0059	0.0018	0.0009	Multi-ancestral	no	no	no	-	-
cg01554474	chr1	155107599	RAG1AP1	117	0.00183	0.0125	0.884	9389	-0.0162	0.0023	1.3e-12	Multi-ancestral	no	no	no	-	-
cg01565703	chr14	103245090	TRAF3	117	-0.00356	0.00889	0.69	9389	-0.0108	0.0016	5e-12	Multi-ancestral	no	no	no	-	-
cg01568522	chr12	51786038	GALNT6	117	-0.0107	0.0212	0.616	9389	-0.006	0.0018	0.0008	Multi-ancestral	no	no	no	-	-
cg01571001	chr3	128215433		117	0.0533	0.0487	0.277	9389	-0.0131	0.0041	0.0013	Multi-ancestral	no	no	no	-	-
cg01577604	chr11	64109823	CCDC88B	117	0.00701	0.00702	0.321	9389	-0.0041	0.0009	3.5e-06	Multi-ancestral	no	no	no	-	-
cg01588224	chr1	153950867	JTB	117	-0.0355	0.0179	0.0512	9389	-0.0107	0.003	0.0004	Multi-ancestral	no	no	no	rs561521466	0.0008
cg01590439	chr8	143278608	NCRNA00051	117	0.00626	0.0136	0.645	9389	-0.0055	0.0013	1.7e-05	Multi-ancestral	no	no	no	rs181214845	0.003
cg01592687	chr19	59026138	ZBTB45	117	-0.0222	0.0192	0.251	9389	-0.009	0.0019	3.4e-06	Multi-ancestral	no	no	no	-	-
cg01594685	chr16	3115053	IL32	117	-0.0177	0.00894	0.0518	9389	-0.0058	0.0013	1.4e-05	Multi-ancestral	no	no	no	rs546143469	0
cg01594949	chr9	140197890	NRARP	117	-0.0117	0.0158	0.46	9389	-0.016	0.0028	7.7e-09	Multi-ancestral	no	no	no	rs577398996	0
cg01594949	chr9	140197890	NRARP	117	-0.0117	0.0158	0.46	9389	-0.016	0.0028	7.7e-09	Multi-ancestral	no	no	no	rs139545613	0.0151
cg01595951	chr5	54834655		117	-0.0284	0.0197	0.155	9389	0.005	0.0015	0.0007	Multi-ancestral	no	no	no	-	-
cg01604883	chr5	149674905		117	-0.022	0.0118	0.0663	9389	-0.0059	0.0012	1e-06	Multi-ancestral	no	no	no	-	-
cg01605984	chr9	136216154	SNORD24	117	-0.00497	0.0107	0.645	9389	-0.0066	0.0015	1.3e-05	Multi-ancestral	no	no	no	rs147366255	0.003
cg01616956	chr2	232393196	NMUR1	117	-0.00237	0.0172	0.89	9389	0.0128	0.002	8.7e-11	Multi-ancestral	no	no	no	rs113464185	0.0151
cg01617071	chr7	964629	ADAP1	117	-0.00482	0.0142	0.735	9389	-0.0084	0.0018	2.3e-06	Multi-ancestral	no	no	no	rs115174946	0.0212
cg01651915	chr8	55795551		117	-0.013	0.0113	0.252	9389	-0.0248	0.004	5.5e-10	Multi-ancestral	no	no	no	rs566636815	0
cg01658815	chr10	116444040	ABLIM1	117	-0.0133	0.0126	0.296	9389	0.0051	0.0012	2e-05	Multi-ancestral	no	no	yes	rs75321628	0.0454
cg01668352	chr12	64482597	SRGAP1	117	0.00264	0.00714	0.713	9389	-0.0062	0.0014	5e-06	Multi-ancestral	no	no	no	rs142595354	0
cg01668352	chr12	64482597	SRGAP1	117	0.00264	0.00714	0.713	9389	-0.0062	0.0014	5e-06	Multi-ancestral	no	no	no	rs137930186	0
cg01681525	chr17	79374741	BAHCC1	117	-0.00953	0.0174	0.585	9389	-0.0128	0.0019	9.7e-12	Multi-ancestral	no	no	no	-	-
cg01685893	chr11	112048262	BCO2	117	0.0053	0.0115	0.647	9389	0.0062	0.0016	6.6e-05	Multi-ancestral	no	no	no	-	-
cg01692968	chr9	108005349		117	-0.0248	0.0127	0.0555	9389	-0.033	0.0041	7.4e-16	Multi-ancestral	no	no	no	-	-
cg01693305	chr1	19813311	CAPZB	117	-0.0223	0.0113	0.0521	9389	-0.0053	0.001	9.5e-08	Multi-ancestral	no	no	no	-	-
cg01711322	chr1	200842126	GPR25	117	0.00466	0.0158	0.768	9389	0.0077	0.0016	8.2e-07	Multi-ancestral	no	no	no	-	-
cg01715088	chr1	6520772	ESPN	117	-0.00293	0.00448	0.514	9389	-0.0038	0.0008	4.6e-06	Multi-ancestral	no	no	no	-	-
cg01715384	chr1	41853403		117	0.00654	0.00904	0.471	9389	0.0053	0.0009	1.6e-09	Multi-ancestral	no	no	no	-	-
cg01724917	chr16	17563028	XYLT1	117	-0.00548	0.00871	0.532	9389	-0.0067	0.001	2e-11	Multi-ancestral	no	no	no	-	-
cg01730666	chr17	41924302	CD300LG	117	-0.00696	0.014	0.621	9389	-0.0065	0.0014	5e-06	Multi-ancestral	no	no	no	-	-
cg01731783	chr14	74211788	C14orf43	117	-0.0176	0.00787	0.0288	9389	-0.0144	0.0018	1.1e-15	Multi-ancestral	no	no	no	-	-
cg01738524	chr16	68702627	CDH3	117	0.0217	0.0122	0.081	9389	0.0048	0.0011	2.1e-05	Multi-ancestral	no	no	no	rs144912295	0
cg01738524	chr16	68702627	CDH3	117	0.0217	0.0122	0.081	9389	0.0048	0.0011	2.1e-05	Multi-ancestral	no	no	no	rs563266882	0.0008
cg01741041	chr7	5567862	ACTB	117	-0.0237	0.0131	0.0732	9389	-0.0039	0.0012	0.0018	Multi-ancestral	no	no	no	-	-
cg01744331	chr11	2722358	KCNQ1OT1	117	-0.0076	0.0097	0.436	9389	-0.0135	0.0017	2.6e-15	Multi-ancestral	no	no	no	-	-
cg01751245	chr2	65593761	SPRED2	117	-0.0319	0.0217	0.147	9389	-0.015	0.0038	8.4e-05	Multi-ancestral	no	no	no	-	-
cg01760189	chr17	35656896	ACACA	117	-0.00132	0.00843	0.876	9389	-0.0075	0.0016	4.7e-06	Multi-ancestral	no	no	no	-	-
cg01765406	chr2	129231478		117	-0.00959	0.0116	0.412	9389	-0.0114	0.0017	7.6e-12	Multi-ancestral	no	no	no	-	-
cg01777341	chr12	51784862	GALNT6	117	0.00378	0.00706	0.594	9389	0.0061	0.0019	0.0014	Multi-ancestral	no	no	no	-	-
cg01798157	chr1	203276595	BTG2	117	-0.00831	0.0232	0.721	9389	-0.0162	0.0037	9.7e-06	Multi-ancestral	no	no	no	rs543409078	0.0008
cg01810186	chr8	120058222		117	0.012	0.0171	0.484	9389	-0.0149	0.003	7.1e-07	Multi-ancestral	no	no	no	rs567311930	0.0008
cg01810186	chr8	120058222		117	0.012	0.0171	0.484	9389	-0.0149	0.003	7.1e-07	Multi-ancestral	no	no	no	rs142383020	0
cg01832549	chr1	19774989	CAPZB	117	-0.0256	0.021	0.225	9389	-0.0181	0.0037	1.2e-06	Multi-ancestral	no	no	no	-	-
cg01836137	chr14	105167300	INF2	117	0.0152	0.0156	0.334	9389	0.0067	0.0013	1.2e-07	Multi-ancestral	no	no	no	-	-
cg01839898	chr4	6465329	PPP2R2C	117	-0.0147	0.0173	0.398	9389	0.0042	0.0011	0.0002	Multi-ancestral	no	no	no	rs112005742	0.028
cg01839993	chr10	74034644	DDIT4	117	0.00101	0.00888	0.91	9389	-0.0169	0.0022	2.9e-14	Multi-ancestral	no	no	no	-	-
cg01860774	chr14	64969374	ZBTB25	117	-0.0108	0.0118	0.363	9389	-0.0068	0.0011	3.4e-10	Multi-ancestral	no	no	no	-	-
cg01873977	chr8	125699897	MTSS1	117	-0.0147	0.0173	0.398	9389	-0.015	0.0032	3e-06	Multi-ancestral	no	no	no	-	-
cg01876548	chr5	124126863		117	-0.000804	0.0201	0.968	9389	-0.0115	0.0032	0.0003	Multi-ancestral	no	no	no	rs370594490	0
cg01876978	chr2	11970145		117	-0.000835	0.00628	0.895	9389	-0.0043	0.0009	2e-06	Multi-ancestral	no	no	no	-	-
cg01882991	chr6	6677756		117	-0.0184	0.0134	0.174	9389	-0.0151	0.0025	1.7e-09	Multi-ancestral	no	no	no	-	-
cg01887374	chr2	129077404	HS6ST1	117	-0.0394	0.037	0.289	9389	-0.0159	0.0036	9.7e-06	Multi-ancestral	no	no	no	rs545185619	0.0008
cg01894985	chr3	123589179	MYLK	117	-0.0116	0.0165	0.482	9389	0.0061	0.0015	7.3e-05	Multi-ancestral	no	no	no	-	-
cg01899089	chr5	369969	AHRR	117	-0.00633	0.0155	0.685	9389	-0.0316	0.0039	1.1e-15	Multi-ancestral	no	no	no	-	-
cg01899542	chr16	49732224	ZNF423	117	0.0137	0.0197	0.49	9389	-0.0064	0.002	0.0011	Multi-ancestral	no	no	no	-	-
cg01899620	chr13	113689422	MCF2L	117	0.0139	0.029	0.634	9389	0.0121	0.0019	8.6e-11	Multi-ancestral	no	no	no	rs185143236	0.0061
cg01901332	chr11	75031054	ARRB1	117	-0.0356	0.014	0.0131	9389	-0.0299	0.0041	1.8e-13	Multi-ancestral	no	no	no	rs570391035	0
cg01904243	chr14	74251254	C14orf43	117	-0.00804	0.00839	0.341	9389	-0.0064	0.0016	6.2e-05	Multi-ancestral	no	no	no	rs549695946	0
cg01919377	chr12	5539832	NTF3	117	-0.000894	0.00747	0.905	9389	-0.0053	0.0008	2.5e-10	Multi-ancestral	no	no	no	-	-
cg01924448	chr9	14313043	NFIB	117	-0.00319	0.00906	0.726	9389	-0.0035	0.0007	1.5e-06	Multi-ancestral	no	no	no	-	-
cg01937809	chr1	37941854	ZC3H12A	117	0.0138	0.0168	0.413	9389	-0.016	0.0017	5.4e-22	Multi-ancestral	no	no	no	rs527848277	0.0008
cg01940273	chr2	233284934		117	-0.0655	0.0158	8.8e-05	9389	-0.0815	0.0067	2e-34	Multi-ancestral	no	no	no	rs137945563	0.0023
cg01940297	chr8	129061191	MIR1207	117	0.00996	0.0178	0.578	9389	-0.007	0.0013	3.7e-08	Multi-ancestral	no	no	no	rs539662529	0
cg01940297	chr8	129061191	MIR1207	117	0.00996	0.0178	0.578	9389	-0.007	0.0013	3.7e-08	Multi-ancestral	no	no	no	rs565637557	0
cg01951879	chr16	54315840		117	-0.00644	0.0118	0.587	9389	0.0099	0.0018	1.8e-08	Multi-ancestral	no	no	no	-	-
cg01952185	chr5	134813213		117	0.0179	0.0176	0.314	9389	0.015	0.0023	8.3e-11	Multi-ancestral	no	no	no	-	-
cg01956154	chr14	94423399	ASB2	117	-0.0116	0.00898	0.2	9389	-0.0061	0.0008	1.3e-13	Multi-ancestral	no	no	no	rs576672194	0
cg01956154	chr14	94423399	ASB2	117	-0.0116	0.00898	0.2	9389	-0.0061	0.0008	1.3e-13	Multi-ancestral	no	no	no	rs543804213	0
cg01960979	chr16	1611342	IFT140	117	-0.0105	0.00594	0.0819	9389	-0.0034	0.0011	0.0018	Multi-ancestral	no	no	no	-	-
cg01966117	chr3	52528714	STAB1	117	-0.00728	0.00915	0.429	9389	-0.008	0.0017	3.8e-06	Multi-ancestral	no	no	no	-	-
cg01970407	chr5	323320	AHRR	117	0.0044	0.0149	0.769	9389	0.0067	0.0013	1.4e-07	Multi-ancestral	no	no	no	-	-
cg01971407	chr11	313624	IFITM1	117	-0.0106	0.0109	0.333	9389	-0.0152	0.0015	7.8e-23	Multi-ancestral	no	no	no	-	-
cg01972009	chr11	67273431	PITPNM1	117	-0.0114	0.00795	0.155	9389	-0.0091	0.0016	2.3e-08	Multi-ancestral	no	no	no	rs578149571	0.0038
cg01973394	chr15	82335947	MEX3B	117	-0.0206	0.0249	0.41	9389	-0.0038	0.0012	0.0018	Multi-ancestral	no	no	no	-	-
cg01973695	chr11	128560328		117	-0.0137	0.0159	0.394	9389	-0.0117	0.0033	0.0004	Multi-ancestral	no	no	no	-	-
cg01986016	chr17	46681154	LOC404266	117	-0.00873	0.0249	0.727	9389	-0.0111	0.0022	6.6e-07	Multi-ancestral	no	no	no	-	-
cg01987516	chr10	101282726		117	-0.0677	0.0186	0.000492	9389	-0.0097	0.0029	0.0007	Multi-ancestral	no	no	no	-	-
cg01994290	chr14	65170049	PLEKHG3	117	-0.00956	0.00709	0.182	9389	-0.0065	0.0014	1.8e-06	Multi-ancestral	no	no	no	rs370778709	0
cg01996116	chr3	42846907	HIGD1A	117	0.0131	0.0228	0.569	9389	-0.0095	0.0018	2.7e-07	Multi-ancestral	no	no	no	-	-
cg02003183	chr14	103415882	CDC42BPB	117	-0.0286	0.0133	0.0346	9389	0.0115	0.0029	6.6e-05	Multi-ancestral	no	no	no	rs372316819	0
cg02003272	chr13	50702719		117	-0.00294	0.0134	0.826	9389	-0.0111	0.0021	1.5e-07	Multi-ancestral	no	no	no	-	-
cg02013841	chr13	49159767		117	-0.0101	0.0144	0.485	9389	-0.0132	0.002	6.1e-11	Multi-ancestral	no	no	no	-	-
cg02029908	chr5	172195602	DUSP1	117	0.00789	0.00512	0.128	9389	0.0013	0.0003	0.0001	Multi-ancestral	no	no	no	rs541785829	0
cg02030958	chr13	110386267		117	0.0069	0.016	0.668	9389	0.0123	0.0026	3e-06	Multi-ancestral	no	no	yes	rs78051484	0.0015
cg02032558	chr4	155662438		117	-0.00992	0.00963	0.306	9389	-0.0127	0.0021	1.1e-09	Multi-ancestral	no	no	no	-	-
cg02039404	chr2	70368784		117	-0.00874	0.0162	0.59	9389	-0.0056	0.0016	0.0006	Multi-ancestral	no	no	no	-	-
cg02064724	chr14	74179953	PNMA1	117	-0.00489	0.00423	0.252	9389	-0.0028	0.0005	2.8e-08	Multi-ancestral	no	no	no	-	-
cg02068596	chr6	14068147		117	0.0324	0.0202	0.113	9389	-0.0065	0.0017	0.0001	Multi-ancestral	no	no	no	rs142350595	0
cg02091781	chr14	94808883		117	-0.0119	0.00596	0.0501	9389	0.0044	0.0012	0.0003	Multi-ancestral	no	no	yes	rs72704393	0.0061
cg02097792	chr11	2058046		117	0.0197	0.0104	0.0612	9389	-0.0059	0.0013	3e-06	Multi-ancestral	no	no	no	rs141385339	0
cg02101876	chr13	40765110		117	0.00178	0.00281	0.529	9389	0.0049	0.001	2.1e-06	Multi-ancestral	no	no	no	-	-
cg02121447	chr20	44461113	SNX21	117	0.0154	0.0135	0.257	9389	0.0065	0.0015	9.6e-06	Multi-ancestral	no	no	no	-	-
cg02149899	chr11	75993521		117	0.00292	0.00821	0.723	9389	-0.0073	0.0013	6.4e-09	Multi-ancestral	no	no	no	rs564483184	0.0008
cg02153814	chr3	194014525		117	-0.00267	0.0126	0.832	9389	-0.0124	0.0029	1.4e-05	Multi-ancestral	no	no	no	-	-
cg02162897	chr2	38300537	CYP1B1	117	0.00241	0.0104	0.817	9389	0.0054	0.0014	6.2e-05	Multi-ancestral	no	no	no	-	-
cg02174884	chr20	44453207	TNNC2	117	-0.00673	0.011	0.541	9389	-0.0036	0.0009	0.0001	Multi-ancestral	no	no	no	-	-
cg02181506	chr14	94856984	SERPINA1	117	0.00556	0.00784	0.48	9389	-0.0038	0.001	0.0003	Multi-ancestral	no	no	no	-	-
cg02186444	chr17	73120977	ARMC7	117	0.0134	0.0112	0.235	9389	0.0151	0.0019	2.6e-15	Multi-ancestral	no	no	no	rs529088435	0
cg02187522	chr20	3065488	AVP	117	0.0158	0.0127	0.216	9389	0.0058	0.0011	1.2e-07	Multi-ancestral	no	no	no	rs548247247	0
cg02211160	chr6	31761076	VARS	117	-0.00457	0.00562	0.419	9389	0.0032	0.0006	1.8e-07	Multi-ancestral	no	no	no	rs572443806	0
cg02211741	chr11	46383924	DGKZ	117	0.0124	0.00843	0.147	9389	0.0045	0.0011	2.3e-05	Multi-ancestral	no	no	no	-	-
cg02218496	chr2	172948176		117	-0.00111	0.0119	0.926	9389	-0.0049	0.0012	3.8e-05	Multi-ancestral	no	no	no	-	-
cg02222791	chr14	88621424		117	-0.0317	0.0177	0.0764	9389	-0.0213	0.0041	2.1e-07	Multi-ancestral	no	no	no	-	-
cg02226079	chr3	190971216		117	-0.000614	0.00682	0.929	9389	0.0121	0.0017	1.2e-12	Multi-ancestral	no	no	no	-	-
cg02228185	chr17	3379567	ASPA	117	-0.019	0.0153	0.219	9389	0.0097	0.0026	0.0002	Multi-ancestral	no	no	no	rs544167597	0
cg02231404	chr20	62679635	SOX18	117	-0.0309	0.0258	0.235	9389	-0.021	0.0051	3.3e-05	Multi-ancestral	no	no	no	-	-
cg02247430	chr14	53258644	GNPNAT1	117	0.00387	0.0121	0.751	9389	-0.005	0.0016	0.0018	Multi-ancestral	no	no	no	-	-
cg02257405	chr5	131346985	ACSL6	117	-0.00261	0.0109	0.812	9389	-0.0059	0.0011	2e-07	Multi-ancestral	no	no	no	-	-
cg02257517	chr9	136340262	SLC2A6	117	-0.0125	0.0151	0.412	9389	0.0067	0.0016	2.5e-05	Multi-ancestral	no	no	no	-	-
cg02258201	chr9	35906148	HRCT1	117	-0.0109	0.0162	0.504	9389	-0.0075	0.002	0.0001	Multi-ancestral	no	no	no	-	-
cg02268192	chr14	92981666	RIN3	117	0.00412	0.0169	0.808	9389	0.0071	0.0016	1.2e-05	Multi-ancestral	no	no	no	rs550418911	0
cg02272278	chr6	158448578	SYNJ2	117	0.0422	0.0141	0.00379	9389	0.0057	0.0013	1.2e-05	Multi-ancestral	no	no	no	rs568167868	0
cg02272278	chr6	158448578	SYNJ2	117	0.0422	0.0141	0.00379	9389	0.0057	0.0013	1.2e-05	Multi-ancestral	no	no	no	rs556267639	0.0106
cg02276831	chr9	35406117	LOC158381	117	0.0145	0.0148	0.328	9389	-0.01	0.0021	1.2e-06	Multi-ancestral	no	no	no	-	-
cg02279625	chr15	78384520	SH2D7	117	0.0112	0.0159	0.484	9389	0.0105	0.0012	4.8e-19	Multi-ancestral	no	no	no	-	-
cg02282640	chr16	81743587	CMIP	117	-0.0102	0.0109	0.355	9389	-0.0058	0.0017	0.0008	Multi-ancestral	no	no	no	-	-
cg02283485	chr10	81003020	ZMIZ1	117	-0.00264	0.00306	0.392	9389	0.0036	0.001	0.0002	Multi-ancestral	no	no	no	-	-
cg02288088	chr2	119615605		117	-0.000685	0.0069	0.921	9389	-0.0026	0.0007	0.0003	Multi-ancestral	no	no	no	-	-
cg02304156	chr16	28913517	ATP2A1	117	-0.00838	0.0158	0.599	9389	0.0059	0.0015	7.3e-05	Multi-ancestral	no	no	no	-	-
cg02310296	chr20	44637358	MMP9	117	0.00568	0.00666	0.396	9389	0.0034	0.0011	0.0018	Multi-ancestral	no	no	no	-	-
cg02315870	chr7	26236721	HNRNPA2B1	117	-0.00557	0.0109	0.609	9389	-0.0061	0.0014	2.4e-05	Multi-ancestral	no	no	no	-	-
cg02325250	chr5	131409289	CSF2	117	-0.00603	0.0123	0.625	9389	-0.0111	0.0016	1.6e-11	Multi-ancestral	no	no	no	rs555663909	0
cg02328930	chr16	85591871		117	-0.00549	0.00648	0.399	9389	0.0072	0.0016	6.4e-06	Multi-ancestral	no	no	no	-	-
cg02336104	chr3	71481486	FOXP1	117	-0.0429	0.0185	0.0231	9389	-0.0136	0.0027	3.1e-07	Multi-ancestral	no	no	no	rs147291470	0.0038
cg02340818	chr8	145808436	KIAA1688	117	0.0238	0.0181	0.194	9389	0.004	0.0013	0.0018	Multi-ancestral	no	no	no	-	-
cg02341571	chr15	44968935	PATL2	117	0.0167	0.0187	0.374	9389	0.0164	0.0025	6e-11	Multi-ancestral	no	no	no	rs180944469	0
cg02366772	chr7	105662809	FLJ23834	117	0.00278	0.0149	0.852	9389	0.011	0.0019	4.6e-09	Multi-ancestral	no	no	no	rs200750995	0.0008
cg02370832	chr10	91093681	IFIT3	117	-0.0181	0.0216	0.406	9389	-0.0091	0.0023	0.0001	Multi-ancestral	no	no	yes	rs7898580	0.2269
cg02375166	chr11	58291656		117	-0.00318	0.0112	0.777	9389	-0.0051	0.0013	8.4e-05	Multi-ancestral	no	no	no	-	-
cg02375409	chr12	4488749	FGF23	117	0.00539	0.0073	0.462	9389	0.0105	0.0016	1.2e-10	Multi-ancestral	no	no	no	-	-
cg02377704	chr12	53075359	KRT1	117	0.0189	0.019	0.324	9389	0.0144	0.002	2.9e-13	Multi-ancestral	no	no	yes	rs73094649	0.0113
cg02377704	chr12	53075359	KRT1	117	0.0189	0.019	0.324	9389	0.0144	0.002	2.9e-13	Multi-ancestral	no	no	yes	rs114835197	0.0204
cg02380595	chr16	85160569		117	-0.0305	0.0117	0.0108	9389	-0.0074	0.0019	9.3e-05	Multi-ancestral	no	no	no	rs558424415	0
cg02384859	chr15	74862662	ARID3B	117	-0.00233	0.0176	0.895	9389	0.0083	0.0017	1.7e-06	Multi-ancestral	no	no	no	rs144557270	0
cg02385153	chr5	404766	AHRR	117	0.0257	0.017	0.135	9389	0.0107	0.0017	6.8e-10	Multi-ancestral	no	no	no	-	-
cg02388253	chr9	123640363	PHF19	117	-0.0189	0.00852	0.0294	9389	-0.0091	0.0017	3.2e-08	Multi-ancestral	yes	yes	no	-	-
cg02402368	chr8	6420726	ANGPT2	117	-0.0205	0.0252	0.418	9389	-0.0189	0.0034	3.3e-08	Multi-ancestral	no	no	no	rs143645010	0.0008
cg02402368	chr8	6420726	ANGPT2	117	-0.0205	0.0252	0.418	9389	-0.0189	0.0034	3.3e-08	Multi-ancestral	no	no	no	rs542238362	0.0015
cg02405476	chr20	44441818	UBE2C	117	-0.00306	0.0078	0.696	9389	-0.0083	0.0012	2.1e-12	Multi-ancestral	no	no	no	-	-
cg02407068	chr4	39771851	UBE2K	117	0.00113	0.0129	0.93	9389	0.005	0.0013	0.0001	Multi-ancestral	yes	yes	no	-	-
cg02415661	chr19	16308183	AP1M1	117	0.00916	0.0163	0.575	9389	-0.0078	0.0016	9.8e-07	Multi-ancestral	no	no	no	rs184213100	0
cg02442900	chr2	234296642	DGKD	117	0.00084	0.0141	0.953	9389	0.0091	0.0012	2.7e-13	Multi-ancestral	no	no	no	rs556394867	0.0008
cg02451831	chr7	26578098	KIAA0087	117	-0.0172	0.0175	0.329	9389	-0.0244	0.004	6.5e-10	Multi-ancestral	no	no	no	rs61730015	0.0219
cg02462416	chr11	2036573		117	-0.00141	0.0232	0.952	9389	-0.02	0.0023	1.7e-18	Multi-ancestral	no	no	no	-	-
cg02470690	chr6	27839548		117	-0.00805	0.00966	0.407	9389	-0.0062	0.0012	1.3e-07	Multi-ancestral	no	no	no	-	-
cg02480298	chr11	36421230	PRR5L	117	-0.00979	0.00885	0.272	9389	0.0044	0.0009	9.4e-07	Multi-ancestral	no	no	no	-	-
cg02481307	chr4	1858883	LETM1	117	0.00122	0.014	0.931	9389	-0.0051	0.0014	0.0004	Multi-ancestral	no	no	no	-	-
cg02484127	chr3	128723005	CCDC48	117	-0.00907	0.0225	0.687	9389	-0.006	0.0018	0.0008	Multi-ancestral	no	no	no	-	-
cg02490920	chr3	50304406	SEMA3B	117	-0.00782	0.0187	0.678	9389	0.0044	0.0013	0.0008	Multi-ancestral	no	no	no	rs72932931	0.031
cg02493604	chr10	54073445	DKK1	117	0.00602	0.00664	0.368	9389	-0.0031	0.001	0.0019	Multi-ancestral	no	no	no	-	-
cg02493846	chr1	151809534	LOC100132111	117	-0.013	0.0107	0.225	9389	0.0038	0.001	7.2e-05	Multi-ancestral	no	no	no	-	-
cg02499139	chr3	171146337	TNIK	117	0.00317	0.00605	0.602	9389	0.0057	0.0013	1.5e-05	Multi-ancestral	no	no	no	rs73048558	0.025
cg02507296	chr10	104211328	C10orf95	117	-0.00563	0.00781	0.474	9389	-0.0061	0.001	1.8e-09	Multi-ancestral	no	no	no	-	-
cg02512902	chr17	25799447	KSR1	117	-0.017	0.0118	0.155	9389	-0.0095	0.0013	3.3e-14	Multi-ancestral	no	no	no	-	-
cg02519286	chr12	6642354	GAPDH	117	0.00227	0.00552	0.682	9389	-0.0056	0.0015	0.0003	Multi-ancestral	no	no	no	rs183314323	0
cg02519879	chr3	122286677	DTX3L	117	-0.00403	0.0094	0.669	9389	-0.0034	0.001	0.0009	Multi-ancestral	no	no	no	-	-
cg02524834	chr6	41934765	CCND3	117	0.000578	0.0158	0.971	9389	0.0085	0.0019	8.1e-06	Multi-ancestral	no	no	no	rs150090150	0.0197
cg02532700	chr22	37257404	NCF4	117	-0.00429	0.0125	0.732	9389	-0.0238	0.0033	5.2e-13	Multi-ancestral	no	no	no	-	-
cg02544002	chr3	129323778	PLXND1	117	-0.0126	0.0119	0.294	9389	-0.0085	0.0022	0.0001	Multi-ancestral	no	no	no	-	-
cg02555727	chr12	129281546	SLC15A4	117	0.00317	0.0121	0.794	9389	0.0047	0.0015	0.0015	Multi-ancestral	no	no	no	-	-
cg02555807	chr15	40615100		117	-0.0113	0.0135	0.407	9389	-0.0074	0.0015	9e-07	Multi-ancestral	no	no	no	-	-
cg02560388	chr2	11969958		117	0.0114	0.0148	0.445	9389	-0.007	0.0012	2.1e-08	Multi-ancestral	no	no	no	-	-
cg02573176	chr8	82607505	SLC10A5	117	-0.00679	0.00759	0.374	9389	0.0061	0.0017	0.0003	Multi-ancestral	no	no	no	rs531896922	0.0008
cg02577773	chr2	208027870	KLF7	117	-0.0112	0.0169	0.509	9389	-0.0097	0.0029	0.0009	Multi-ancestral	no	no	no	-	-
cg02577963	chr19	5041570	KDM4B	117	0.00721	0.0162	0.657	9389	0.004	0.001	0.0001	Multi-ancestral	no	no	no	-	-
cg02578070	chr6	119669305	MAN1A1	117	0.00462	0.00591	0.437	9389	0.0072	0.0013	7.4e-08	Multi-ancestral	no	no	no	-	-
cg02583484	chr12	54677008	HNRNPA1	117	-0.0257	0.0094	0.00781	9389	-0.026	0.0025	1.8e-24	Multi-ancestral	no	no	no	rs374887260	0
cg02583484	chr12	54677008	HNRNPA1	117	-0.0257	0.0094	0.00781	9389	-0.026	0.0025	1.8e-24	Multi-ancestral	no	no	no	rs555279216	0
cg02597894	chr6	31760796	VARS	117	-0.000431	0.0129	0.973	9389	0.0061	0.0013	4.5e-06	Multi-ancestral	no	no	no	-	-
cg02610360	chr11	120197521	TMEM136	117	0.0383	0.0149	0.0123	9389	0.019	0.0035	4.8e-08	Multi-ancestral	no	no	no	-	-
cg02629070	chr6	41394156		117	-0.02	0.0157	0.205	9389	0.0073	0.0012	1.6e-09	Multi-ancestral	no	no	no	-	-
cg02637282	chr12	98768240		117	0.00838	0.0131	0.526	9389	0.0124	0.0012	6e-24	Multi-ancestral	no	no	no	-	-
cg02639359	chr19	17862017	FCHO1	117	0.0029	0.012	0.809	9389	-0.0134	0.0019	2.1e-12	Multi-ancestral	no	no	no	rs543255974	0
cg02654940	chr6	34206400	HMGA1	117	0.000286	0.0119	0.981	9389	-0.0095	0.0011	1.9e-18	Multi-ancestral	no	no	no	-	-
cg02657160	chr3	98311063	CPOX	117	-0.0038	0.00696	0.587	9389	-0.0158	0.0019	2.4e-16	Multi-ancestral	no	no	no	-	-
cg02668248	chr19	16437789	KLF2	117	-0.0253	0.0168	0.137	9389	0.0031	0.0008	9e-05	Multi-ancestral	no	no	no	-	-
cg02672759	chr19	39739058		117	-0.0397	0.0215	0.0688	9389	-0.0139	0.0019	4.5e-13	Multi-ancestral	yes	yes	no	-	-
cg02695349	chr7	38269241	STARD3NL	117	-0.0287	0.022	0.196	9389	0.0093	0.0019	9.5e-07	Multi-ancestral	no	no	no	-	-
cg02699834	chr12	53039430	KRT2	117	0.0115	0.0079	0.151	9389	0.0051	0.0011	9.2e-06	Multi-ancestral	no	no	no	rs574546520	0
cg02701825	chr17	73083632	SLC16A5	117	-0.00666	0.0164	0.686	9389	-0.0046	0.0013	0.0003	Multi-ancestral	no	no	yes	rs73350542	0.2761
cg02704502	chr11	2036580		117	-0.0114	0.0152	0.456	9389	-0.0135	0.002	1.4e-11	Multi-ancestral	no	no	no	rs560709552	0.0008
cg02707162	chr19	632675	POLRMT	117	-0.00111	0.0153	0.942	9389	-0.0119	0.0026	4.5e-06	Multi-ancestral	no	no	yes	rs12609008	0.1831
cg02708705	chr17	74264300	FAM100B	117	0.00647	0.00532	0.228	9389	-0.0062	0.002	0.0016	Multi-ancestral	no	no	yes	-	-
cg02711608	chr19	47287964	SLC1A5	117	0.00176	0.00751	0.815	9389	-0.0093	0.0021	8e-06	Multi-ancestral	no	no	yes	rs76693964	0.121
cg02714303	chr13	76334728	LMO7	117	0.00958	0.0132	0.471	9389	0.0153	0.0022	8.4e-12	Multi-ancestral	no	no	no	-	-
cg02716826	chr9	33447032	SUGT1P1	117	-0.000577	0.0138	0.967	9389	-0.0096	0.002	2.5e-06	Multi-ancestral	no	no	no	-	-
cg02724490	chr8	10488231	RP1L1	117	0.0138	0.0112	0.222	9389	0.0052	0.0012	1.5e-05	Multi-ancestral	no	no	no	rs142176663	0.0008
cg02725398	chr3	9988144	PRRT3	117	-0.0159	0.0143	0.272	9389	-0.018	0.0025	4.9e-13	Multi-ancestral	no	no	no	-	-
cg02730804	chr5	125799820	GRAMD3	117	0.00408	0.00694	0.559	9389	0.0049	0.0014	0.0005	Multi-ancestral	no	no	no	rs571512883	0.0008
cg02730804	chr5	125799820	GRAMD3	117	0.00408	0.00694	0.559	9389	0.0049	0.0014	0.0005	Multi-ancestral	no	no	no	rs552809936	0
cg02736016	chr12	1017144	WNK1	117	0.0181	0.012	0.135	9389	0.0106	0.0012	1.1e-17	Multi-ancestral	no	no	no	-	-
cg02736908	chr17	29887376		117	-0.0198	0.0174	0.258	9389	-0.0102	0.0025	5e-05	Multi-ancestral	no	no	no	-	-
cg02740606	chr11	67206418	CORO1B	117	0.0153	0.012	0.204	9389	-0.0084	0.0013	1.5e-10	Multi-ancestral	no	no	no	-	-
cg02743070	chr10	80834309	ZMIZ1	117	-0.0136	0.00939	0.151	9389	-0.012	0.0023	1.6e-07	Multi-ancestral	no	no	no	rs567330736	0
cg02749735	chr3	185912253	DGKG	117	-0.00282	0.0114	0.805	9389	0.0047	0.0013	0.0003	Multi-ancestral	no	no	no	-	-
cg02767841	chr20	45986173	ZMYND8	117	0.000333	0.00702	0.962	9389	-0.0014	0.0004	0.0014	Multi-ancestral	no	no	no	rs534394686	0.0008
cg02772995	chr2	161348781	RBMS1	117	0.0129	0.0121	0.292	9389	-0.0074	0.0018	2.6e-05	Multi-ancestral	no	no	no	-	-
cg02776313	chr22	50965782	TYMP	117	-0.0202	0.0125	0.11	9389	-0.0065	0.0013	2.2e-07	Multi-ancestral	no	no	no	-	-
cg02793162	chr15	68958534	CORO2B	117	0.0077	0.0194	0.693	9389	0.013	0.0023	1.2e-08	Multi-ancestral	no	no	no	rs567388700	0
cg02793828	chr16	85196116		117	0.0252	0.0177	0.158	9389	-0.0049	0.0013	9.7e-05	Multi-ancestral	no	no	no	-	-
cg02797271	chr14	105532159	GPR132	117	-0.00264	0.00521	0.614	9389	-0.0034	0.001	0.0009	Multi-ancestral	no	no	no	rs139153790	0
cg02803604	chr6	109802446	ZBTB24	117	0.00393	0.00499	0.433	9389	-0.0028	0.0006	1.6e-05	Multi-ancestral	no	no	no	rs540553715	0
cg02803604	chr6	109802446	ZBTB24	117	0.00393	0.00499	0.433	9389	-0.0028	0.0006	1.6e-05	Multi-ancestral	no	no	no	rs141440344	0.0045
cg02810967	chr4	17813558	NCAPG	117	-0.0233	0.0117	0.0505	9389	-0.014	0.0033	1.8e-05	Multi-ancestral	no	no	no	-	-
cg02827112	chr4	95129403	SMARCAD1	117	0.00209	0.00499	0.677	9389	-0.0028	0.0008	0.0004	Multi-ancestral	no	no	no	-	-
cg02832697	chr4	154126481	TRIM2	117	-0.00649	0.0075	0.39	9389	-0.0108	0.0027	5.8e-05	Multi-ancestral	no	no	no	-	-
cg02835823	chr16	85979060		117	0.00509	0.0139	0.716	9389	0.0065	0.0016	5.9e-05	Multi-ancestral	no	no	no	rs190594380	0.0023
cg02840794	chr10	103825777	HPS6	117	-0.00122	0.00179	0.497	9389	-0.0013	0.0004	0.0007	Multi-ancestral	no	no	no	-	-
cg02854922	chr1	144930964	PDE4DIP	117	-0.014	0.0114	0.221	9389	-0.0073	0.0015	9.7e-07	Multi-ancestral	no	no	no	-	-
cg02855836	chr1	116710530		117	-0.0248	0.0199	0.216	9389	-0.0089	0.0024	0.0002	Multi-ancestral	no	no	no	-	-
cg02856420	chr7	101571219	CUX1	117	0.00541	0.00433	0.215	9389	0.0063	0.0013	1.1e-06	Multi-ancestral	no	no	no	-	-
cg02869235	chr12	124726864		117	-0.0251	0.0198	0.208	9389	0.0073	0.0021	0.0006	Multi-ancestral	no	no	no	rs73223527	0.0008
cg02869364	chr7	1081709	C7orf50	117	-0.000794	0.0133	0.952	9389	0.0056	0.0012	6.8e-06	Multi-ancestral	no	no	no	-	-
cg02871659	chr16	2014063	SNHG9	117	-0.0362	0.0155	0.0219	9389	-0.0144	0.0024	1.4e-09	Multi-ancestral	no	no	no	-	-
cg02873098	chr16	4524103	NMRAL1	117	-0.0313	0.0164	0.0603	9389	-0.0111	0.0021	2.3e-07	Multi-ancestral	no	no	no	rs149317402	0.0008
cg02876297	chr16	29800596	KIF22	117	-0.00363	0.00786	0.646	9389	0.003	0.0009	0.0008	Multi-ancestral	no	no	no	-	-
cg02890250	chr19	16243834	HSH2D	117	0.0215	0.0116	0.0691	9389	0.0057	0.0012	1.1e-06	Multi-ancestral	no	no	no	-	-
cg02892367	chr7	148724141	PDIA4	117	0.00115	0.0101	0.91	9389	-0.0043	0.001	1.4e-05	Multi-ancestral	no	no	no	-	-
cg02895394	chr8	48744454	PRKDC	117	-0.0371	0.0137	0.0085	9389	-0.0062	0.0016	7e-05	Multi-ancestral	no	no	no	-	-
cg02895669	chr4	81104762		117	0.00646	0.0116	0.58	9389	-0.006	0.0017	0.0003	Multi-ancestral	no	no	no	-	-
cg02902412	chr18	77087900	ATP9B	117	-0.0177	0.0226	0.436	9389	0.0186	0.0047	6.9e-05	Multi-ancestral	yes	yes	no	-	-
cg02917867	chr19	1265999		117	-0.0252	0.0204	0.222	9389	-0.0103	0.0016	2.4e-10	Multi-ancestral	no	no	no	-	-
cg02925367	chr6	32116905	PRRT1	117	0.0037	0.00253	0.149	9389	0.0037	0.0007	1.5e-07	Multi-ancestral	no	no	no	-	-
cg02931644	chr1	25747376	RHCE	117	0.0132	0.0156	0.4	9389	0.0076	0.0013	7.1e-09	Multi-ancestral	yes	yes	no	-	-
cg02945646	chr14	24037169	AP1G2	117	0.00286	0.00382	0.457	9389	-0.0022	0.0006	0.0003	Multi-ancestral	no	no	no	-	-
cg02952816	chr17	80372912	C17orf101	117	0.00376	0.0096	0.696	9389	-0.0045	0.0013	0.0006	Multi-ancestral	no	no	no	rs148374196	0.0008
cg02956248	chr6	32120901	PPT2	117	0.00123	0.0217	0.955	9389	-0.0134	0.0026	2.8e-07	Multi-ancestral	no	no	no	-	-
cg02959759	chr12	2801584	CACNA1C	117	-0.00441	0.0104	0.674	9389	0.012	0.0022	3.6e-08	Multi-ancestral	no	no	no	-	-
cg02962647	chr6	158655004		117	0.00304	0.0089	0.734	9389	0.0034	0.0009	0.0002	Multi-ancestral	no	no	no	-	-
cg02964434	chr15	31617537		117	-0.0289	0.0128	0.0268	9389	-0.0085	0.0013	4.3e-11	Multi-ancestral	no	no	no	-	-
cg02965712	chr1	77746028		117	-0.00961	0.0127	0.453	9389	0.006	0.0016	0.0002	Multi-ancestral	no	no	no	-	-
cg02968508	chr3	9956698	IL17RE	117	-0.00499	0.0128	0.698	9389	-0.0088	0.0018	1.1e-06	Multi-ancestral	no	no	no	-	-
cg02976588	chr1	150135546		117	-0.011	0.00737	0.14	9389	0.0057	0.0017	0.0011	Multi-ancestral	no	no	no	-	-
cg02980249	chr6	31760762	VARS	117	0.0262	0.0119	0.03	9389	0.0065	0.0012	1.2e-07	Multi-ancestral	no	no	no	rs138074588	0
cg02985540	chr13	46964186		117	-0.00205	0.0087	0.814	9389	-0.0102	0.0015	2.6e-12	Multi-ancestral	no	no	yes	rs11616917	0
cg02985540	chr13	46964186		117	-0.00205	0.0087	0.814	9389	-0.0102	0.0015	2.6e-12	Multi-ancestral	no	no	yes	rs140250619	0.0076
cg02993991	chr19	4064177	ZBTB7A	117	0.0114	0.0228	0.619	9389	-0.0077	0.002	0.0001	Multi-ancestral	no	no	no	-	-
cg02998028	chr2	135621153	ACMSD	117	0.0131	0.0194	0.503	9389	0.0044	0.0013	0.0009	Multi-ancestral	no	no	no	rs201644333	0.0008
cg02998240	chr1	16508668		117	-0.0388	0.0165	0.021	9389	-0.0254	0.0047	5.2e-08	Multi-ancestral	no	no	no	-	-
cg03001305	chr17	40439492	STAT5A	117	-0.00389	0.00376	0.304	9389	-0.0047	0.0011	2.3e-05	Multi-ancestral	no	no	no	-	-
cg03004371	chr15	101423806	ALDH1A3	117	0.0134	0.0154	0.388	9389	0.0142	0.0032	8.5e-06	Multi-ancestral	no	no	yes	rs76489532	0.0998
cg03004371	chr15	101423806	ALDH1A3	117	0.0134	0.0154	0.388	9389	0.0142	0.0032	8.5e-06	Multi-ancestral	no	no	yes	rs559350610	0
cg03037030	chr6	31543300	TNF	117	-0.00347	0.00441	0.434	9389	-0.0052	0.0014	0.0001	Multi-ancestral	no	no	no	-	-
cg03043406	chr1	45242356	RPS8	117	-0.0489	0.0207	0.0206	9389	-0.0132	0.0027	1.4e-06	Multi-ancestral	no	no	no	-	-
cg03044513	chr11	116706153		117	0.000887	0.00941	0.925	9389	0.0064	0.001	4e-10	Multi-ancestral	no	no	no	-	-
cg03047995	chr14	24601588	FITM1	117	0.00487	0.0107	0.65	9389	0.0082	0.0019	1e-05	Multi-ancestral	no	no	no	-	-
cg03048488	chr1	15733844		117	0.00538	0.0118	0.649	9389	0.0071	0.0019	0.0002	Multi-ancestral	no	no	no	-	-
cg03059073	chr7	150130708		117	-0.0047	0.0175	0.789	9389	0.0135	0.0016	2.1e-17	Multi-ancestral	no	no	no	-	-
cg03059896	chr1	27560050	WDTC1	117	-0.0059	0.00804	0.466	9389	0.0058	0.0016	0.0004	Multi-ancestral	no	no	no	-	-
cg03061612	chr20	30496009	TTLL9	117	0.0133	0.0233	0.569	9389	0.0103	0.0018	1.4e-08	Multi-ancestral	no	no	yes	-	-
cg03068497	chr7	30635838	GARS	117	-0.00351	0.0218	0.872	9389	-0.0114	0.0036	0.0017	Multi-ancestral	no	no	no	-	-
cg03082813	chr3	47554177	C3orf75	117	-0.00238	0.0055	0.667	9389	-0.0044	0.0006	1e-14	Multi-ancestral	no	no	no	-	-
cg03102442	chr8	125738432	MTSS1	117	0.00983	0.0103	0.341	9389	-0.0059	0.0018	0.001	Multi-ancestral	no	no	no	-	-
cg03104055	chr3	75705922		117	6.51e-05	0.00695	0.993	9389	0.0041	0.0011	9.4e-05	Multi-ancestral	yes	yes	no	-	-
cg03109660	chr4	37684505	RELL1	117	-0.00991	0.0137	0.471	9389	-0.0119	0.0019	4.8e-10	Multi-ancestral	no	no	no	-	-
cg03117379	chr20	17943971	SNORD17	117	0.024	0.0103	0.0228	9389	-0.0068	0.0017	4.1e-05	Multi-ancestral	no	no	no	rs562776884	0
cg03120555	chr7	630473	PRKAR1B	117	0.000498	0.00947	0.958	9389	0.0068	0.0014	8.1e-07	Multi-ancestral	no	no	no	-	-
cg03124636	chr6	30711426	IER3	117	0.00618	0.00316	0.0543	9389	-0.0029	0.0006	6.1e-07	Multi-ancestral	no	no	no	-	-
cg03129384	chr10	128994644	FAM196A	117	0.0121	0.0112	0.28	9389	0.0059	0.0014	1.8e-05	Multi-ancestral	no	no	no	-	-
cg03131366	chr12	2041707		117	0.00868	0.0116	0.457	9389	0.0099	0.0018	3.6e-08	Multi-ancestral	no	no	no	rs111367667	0.0008
cg03139435	chr20	54966401	AURKA	117	-0.00113	0.00731	0.877	9389	-0.0079	0.0023	0.0006	Multi-ancestral	no	no	no	-	-
cg03140521	chr1	68299388	GNG12	117	-0.0209	0.0131	0.115	9389	-0.0151	0.0016	2.8e-22	Multi-ancestral	no	no	no	-	-
cg03144619	chr1	230415668	GALNT2	117	0.0106	0.00967	0.279	9389	-0.0175	0.0032	4.3e-08	Multi-ancestral	no	no	no	-	-
cg03147185	chr2	97008030	NCAPH	117	0.000627	0.007	0.929	9389	-0.0114	0.002	1e-08	Multi-ancestral	no	no	no	-	-
cg03149958	chr6	36326677		117	-0.000924	0.0131	0.944	9389	-0.0153	0.0023	3e-11	Multi-ancestral	no	no	no	rs552295550	0
cg03155159	chr16	59627519		117	-0.00992	0.0173	0.567	9389	-0.0131	0.0034	0.0001	Multi-ancestral	no	no	no	-	-
cg03164561	chr2	232396386	NMUR1	117	0.0056	0.0163	0.732	9389	0.01	0.0019	1e-07	Multi-ancestral	no	no	no	-	-
cg03172931	chr19	8677774		117	-0.00141	0.0107	0.896	9389	0.008	0.0016	6.4e-07	Multi-ancestral	no	no	no	-	-
cg03173827	chr20	62688717	TCEA2	117	0.00981	0.0112	0.386	9389	-0.0068	0.0015	1.3e-05	Multi-ancestral	no	no	no	rs114962184	0.0166
cg03176996	chr5	95296096	ELL2	117	-0.0274	0.0229	0.234	9389	-0.01	0.0023	1.7e-05	Multi-ancestral	no	no	no	-	-
cg03184011	chr20	39945503		117	-0.0107	0.0061	0.0826	9389	-0.0056	0.0013	1.2e-05	Multi-ancestral	no	no	no	rs192657945	0.0008
cg03184011	chr20	39945503		117	-0.0107	0.0061	0.0826	9389	-0.0056	0.0013	1.2e-05	Multi-ancestral	no	no	no	rs551620476	0.0008
cg03188382	chr2	233245886	ALPP	117	-0.0317	0.0132	0.0193	9389	-0.017	0.002	1.2e-16	Multi-ancestral	yes	yes	no	-	-
cg03190891	chr10	97201172	SORBS1	117	0.00726	0.0193	0.708	9389	0.0114	0.0016	1.8e-12	Multi-ancestral	no	no	no	rs567354572	0
cg03193328	chr7	65746852	TPST1	117	-0.00235	0.00954	0.806	9389	0.0053	0.0011	5.6e-07	Multi-ancestral	no	no	no	rs547318706	0.0008
cg03194226	chr3	45066832	CLEC3B	117	-0.00847	0.0107	0.429	9389	-0.0056	0.0015	0.0003	Multi-ancestral	no	no	no	rs573188436	0
cg03211864	chr10	124060833	BTBD16	117	0.0225	0.00856	0.0103	9389	0.0049	0.0014	0.0003	Multi-ancestral	no	no	no	-	-
cg03217253	chr19	53758055	ZNF677	117	0.00636	0.014	0.651	9389	0.0051	0.0015	0.0004	Multi-ancestral	no	no	no	rs79163795	0
cg03217253	chr19	53758055	ZNF677	117	0.00636	0.014	0.651	9389	0.0051	0.0015	0.0004	Multi-ancestral	no	no	no	rs566136789	0.0076
cg03220447	chr11	19745293	NAV2	117	0.00448	0.00403	0.27	9389	-0.0045	0.001	2.4e-06	Multi-ancestral	no	no	no	-	-
cg03222009	chr2	129077232	HS6ST1	117	0.0157	0.0275	0.57	9389	-0.0174	0.0024	5.1e-13	Multi-ancestral	no	no	no	-	-
cg03224418	chr20	62611858	SAMD10	117	0.00261	0.0126	0.837	9389	-0.0071	0.002	0.0004	Multi-ancestral	no	no	no	-	-
cg03227037	chr20	62212228		117	0.0155	0.0229	0.499	9389	0.0165	0.0025	1.6e-11	Multi-ancestral	no	no	no	-	-
cg03228353	chr1	161520094	FCGR3A	117	-0.0083	0.00873	0.345	9389	0.0026	0.0006	6.6e-06	Multi-ancestral	no	no	no	-	-
cg03233656	chr2	65214625	SLC1A4	117	0.000636	0.0254	0.98	9389	-0.0147	0.0033	7e-06	Multi-ancestral	no	no	no	-	-
cg03234777	chr11	118095544	AMICA1	117	-0.0045	0.00765	0.559	9389	-0.0132	0.0022	1e-09	Multi-ancestral	no	no	no	-	-
cg03242028	chr9	35754421	MSMP	117	-0.00572	0.0103	0.58	9389	-0.006	0.0011	4.5e-08	Multi-ancestral	no	no	no	-	-
cg03253303	chr17	29753081	RAB11FIP4	117	0.0179	0.0178	0.319	9389	-0.0044	0.0011	4.7e-05	Multi-ancestral	no	no	no	rs554892250	0.0023
cg03254067	chr4	10591571	CLNK	117	-0.000731	0.00551	0.895	9389	0.0074	0.0014	1.5e-07	Multi-ancestral	no	no	no	-	-
cg03273057	chr8	102533612	GRHL2	117	0.00826	0.00808	0.31	9389	0.0038	0.0012	0.0011	Multi-ancestral	no	no	no	-	-
cg03280235	chr6	32158953	PBX2	117	-0.0199	0.0129	0.126	9389	-0.0087	0.001	1.6e-18	Multi-ancestral	no	no	no	-	-
cg03292675	chr8	21912864	EPB49	117	-0.0176	0.0188	0.352	9389	-0.0162	0.0021	7.8e-15	Multi-ancestral	no	no	no	rs573917941	0.0023
cg03292675	chr8	21912864	EPB49	117	-0.0176	0.0188	0.352	9389	-0.0162	0.0021	7.8e-15	Multi-ancestral	no	no	no	rs555239142	0
cg03294491	chr18	45458243	SMAD2	117	-0.00604	0.011	0.585	9389	-0.0074	0.002	0.0002	Multi-ancestral	no	no	no	-	-
cg03295554	chr11	128395450	ETS1	117	0.0121	0.011	0.276	9389	-0.0213	0.0042	3.3e-07	Multi-ancestral	no	no	no	-	-
cg03296761	chr22	30822510	MTP18	117	-0.0101	0.0111	0.366	9389	-0.0056	0.0012	3e-06	Multi-ancestral	no	no	no	-	-
cg03329539	chr2	233283329		117	-0.0381	0.0135	0.00626	9389	-0.0434	0.0048	2.5e-19	Multi-ancestral	no	no	no	-	-
cg03334072	chr7	150435779	GIMAP5	117	-0.0445	0.0245	0.0731	9389	0.0089	0.0018	8.2e-07	Multi-ancestral	no	no	no	rs576635947	0
cg03340878	chr6	27925166	OR2B6	117	-0.00384	0.0172	0.824	9389	-0.0204	0.0033	1.1e-09	Multi-ancestral	no	no	no	-	-
cg03345232	chr14	92981121	RIN3	117	-0.0184	0.011	0.0995	9389	-0.0098	0.0022	1e-05	Multi-ancestral	no	no	no	-	-
cg03345925	chr8	144599347	ZC3H3	117	-0.00881	0.0153	0.565	9389	0.0063	0.0017	0.0002	Multi-ancestral	no	no	no	rs368742490	0
cg03348792	chr12	53075482	KRT1	117	0.0152	0.012	0.212	9389	0.0099	0.0018	1.7e-08	Multi-ancestral	no	no	no	rs148588180	0.0053
cg03358636	chr3	197474006	KIAA0226	117	-0.0156	0.0159	0.329	9389	-0.0217	0.0026	1.3e-16	Multi-ancestral	no	no	no	-	-
cg03359362	chr19	47289611	SLC1A5	117	-0.004	0.00233	0.0897	9389	-0.0045	0.0009	3.7e-07	Multi-ancestral	no	no	no	-	-
cg03373393	chr17	39890193	HAP1	117	-0.00445	0.00568	0.436	9389	-0.0078	0.0013	1.5e-09	Multi-ancestral	no	no	no	-	-
cg03379477	chr17	185227	RPH3AL	117	0.000653	0.0231	0.978	9389	0.0048	0.0014	0.0008	Multi-ancestral	no	no	no	rs73971746	0.0083
cg03384915	chr19	16986822	SIN3B	117	-0.0172	0.0182	0.347	9389	-0.0107	0.0019	3.4e-08	Multi-ancestral	no	no	no	rs368634822	0.0008
cg03393889	chr16	2094700	NTHL1	117	-0.00103	0.0127	0.935	9389	0.0062	0.0013	8.7e-07	Multi-ancestral	no	no	no	-	-
cg03399898	chr1	148603739		117	0.00128	0.00808	0.875	9389	-0.0155	0.0023	2e-11	Multi-ancestral	yes	yes	no	-	-
cg03404339	chr12	52639319	KRT7	117	-0.0151	0.0115	0.19	9389	-0.0043	0.0009	6e-07	Multi-ancestral	no	no	no	rs148429275	0
cg03404339	chr12	52639319	KRT7	117	-0.0151	0.0115	0.19	9389	-0.0043	0.0009	6e-07	Multi-ancestral	no	no	no	rs141666299	0.0076
cg03415545	chr4	100274039	ADH1C	117	0.00761	0.00884	0.392	9389	-0.009	0.0023	0.0001	Multi-ancestral	no	no	no	-	-
cg03432736	chr4	10119609	WDR1	117	-0.00497	0.00453	0.277	9389	-0.0063	0.002	0.0012	Multi-ancestral	no	no	no	rs181100490	0.0023
cg03433699	chr17	6916926	RNASEK	117	0.00165	0.00493	0.739	9389	-0.0061	0.0013	1e-06	Multi-ancestral	no	no	no	-	-
cg03440944	chr7	45023329	C7orf40	117	0.00976	0.0149	0.513	9389	-0.015	0.0015	1.9e-23	Multi-ancestral	no	no	no	-	-
cg03444838	chr10	1156482	WDR37	117	0.00621	0.0196	0.752	9389	-0.0058	0.0016	0.0002	Multi-ancestral	no	no	no	-	-
cg03446062	chr6	14477353		117	0.0356	0.0213	0.099	9389	0.0073	0.0012	9.1e-10	Multi-ancestral	no	no	no	-	-
cg03450842	chr10	80834947	ZMIZ1	117	-0.0381	0.0116	0.00149	9389	-0.0259	0.0034	1.9e-14	Multi-ancestral	no	no	no	rs538545710	0.0015
cg03460137	chr6	100051480		117	-0.000587	0.00497	0.906	9389	-0.0033	0.0009	0.0001	Multi-ancestral	no	no	no	-	-
cg03463994	chr2	189046152		117	0.0156	0.00666	0.0222	9389	0.005	0.0014	0.0003	Multi-ancestral	no	no	no	-	-
cg03474926	chr9	136023407	RALGDS	117	0.00539	0.00553	0.333	9389	-0.0073	0.0011	1.3e-11	Multi-ancestral	no	no	no	rs150752662	0.0015
cg03475293	chr6	7051303		117	0.0333	0.0236	0.162	9389	-0.0103	0.0025	3.1e-05	Multi-ancestral	no	no	no	-	-
cg03480935	chr15	67417860	SMAD3	117	-0.0329	0.0126	0.011	9389	-0.0118	0.0018	1.5e-11	Multi-ancestral	no	no	no	rs549648869	0
cg03483626	chr1	111218276	KCNA3	117	-0.00187	0.0335	0.956	9389	-0.0113	0.0022	2.5e-07	Multi-ancestral	no	no	no	-	-
cg03484180	chr3	49967517	MON1A	117	-0.0062	0.0149	0.678	9389	-0.0071	0.0017	4.3e-05	Multi-ancestral	no	no	no	-	-
cg03485667	chr16	75143200	ZNRF1	117	0.015	0.0103	0.149	9389	-0.0168	0.0019	5e-19	Multi-ancestral	no	no	no	rs547307162	0
cg03499581	chr15	78384868	SH2D7	117	-0.0128	0.011	0.249	9389	0.007	0.0016	1.3e-05	Multi-ancestral	no	no	no	-	-
cg03499943	chr10	126211704	LHPP	117	-0.0123	0.0137	0.375	9389	-0.0072	0.0021	0.0005	Multi-ancestral	no	no	no	rs544492785	0
cg03499943	chr10	126211704	LHPP	117	-0.0123	0.0137	0.375	9389	-0.0072	0.0021	0.0005	Multi-ancestral	no	no	no	rs572248800	0.0061
cg03508063	chr17	7124385	DLG4	117	-0.00797	0.0169	0.638	9389	-0.007	0.002	0.0004	Multi-ancestral	no	no	no	-	-
cg03508212	chr2	3623692	RPS7	117	0.000808	0.0045	0.858	9389	-0.0043	0.0008	3.7e-07	Multi-ancestral	no	no	no	-	-
cg03509898	chr14	104190750	ZFYVE21	117	-0.00889	0.0178	0.62	9389	0.0069	0.0013	3.6e-08	Multi-ancestral	no	no	no	-	-
cg03514843	chr2	27301195	EMILIN1	117	-0.00471	0.00916	0.608	9389	-0.0062	0.0014	1.1e-05	Multi-ancestral	no	no	no	-	-
cg03517919	chr1	10398268	KIF1B	117	-0.00373	0.0163	0.82	9389	0.0078	0.0017	2.8e-06	Multi-ancestral	no	no	no	rs574586571	0
cg03519879	chr14	74227499	C14orf43	117	0.0158	0.0134	0.242	9389	-0.012	0.0021	6.3e-09	Multi-ancestral	no	no	no	-	-
cg03519967	chr1	26010346	MAN1C1	117	-0.00822	0.0144	0.571	9389	0.0098	0.0016	1.2e-09	Multi-ancestral	no	no	no	-	-
cg03528016	chr2	73871942	ALMS1P	117	0.0033	0.00995	0.741	9389	0.008	0.0019	4e-05	Multi-ancestral	yes	yes	no	rs541959574	0.0008
cg03531326	chr19	39443344	FBXO17	117	0.00935	0.00767	0.227	9389	0.0051	0.0013	4.5e-05	Multi-ancestral	no	no	no	-	-
cg03539717	chr19	13065086	GADD45GIP1	117	-0.0186	0.00983	0.0623	9389	-0.0073	0.0013	4.6e-08	Multi-ancestral	no	no	no	rs371504821	0
cg03540589	chr3	39192364	CSRNP1	117	-0.0327	0.0112	0.00484	9389	-0.0093	0.0017	6e-08	Multi-ancestral	no	no	no	rs113347213	0
cg03547355	chr1	227003060		117	-0.02	0.0144	0.169	9389	-0.0173	0.0026	2.2e-11	Multi-ancestral	no	no	no	rs553705285	0
cg03566174	chr2	95709308	MAL	117	0.00753	0.0132	0.571	9389	0.0057	0.0014	4.2e-05	Multi-ancestral	no	no	no	-	-
cg03575602	chr10	12390599	CAMK1D	117	0.0239	0.0107	0.0286	9389	-0.0091	0.0023	7.5e-05	Multi-ancestral	no	no	no	-	-
cg03589230	chr8	1992099	MYOM2	117	-0.00566	0.0147	0.702	9389	0.0064	0.0014	2.5e-06	Multi-ancestral	no	no	no	rs542383204	0
cg03589230	chr8	1992099	MYOM2	117	-0.00566	0.0147	0.702	9389	0.0064	0.0014	2.5e-06	Multi-ancestral	no	no	no	rs185220011	0
cg03597491	chr11	113945432	ZBTB16	117	0.014	0.00723	0.057	9389	0.0062	0.0012	1.9e-07	Multi-ancestral	no	no	no	rs558669335	0.0008
cg03599037	chr10	82172508	C10orf58	117	-0.00751	0.0062	0.229	9389	-0.0048	0.0009	3.7e-07	Multi-ancestral	no	no	no	-	-
cg03603381	chr15	38857474	RASGRP1	117	-0.0104	0.0113	0.357	9389	-0.0088	0.0018	2.1e-06	Multi-ancestral	no	no	no	-	-
cg03604011	chr5	400201	AHRR	117	-0.00127	0.00163	0.439	9389	0.0241	0.0035	4.7e-12	Multi-ancestral	no	no	no	-	-
cg03611151	chr1	24229581	CNR2	117	0.0278	0.0123	0.0261	9389	0.0065	0.0012	3.6e-08	Multi-ancestral	no	no	no	-	-
cg03626672	chr2	237478664	CXCR7	117	0.0173	0.0339	0.611	9389	-0.0164	0.0033	8.2e-07	Multi-ancestral	no	no	no	-	-
cg03628719	chr15	89438964	HAPLN3	117	-0.000953	0.00504	0.85	9389	-0.0029	0.0009	0.0007	Multi-ancestral	no	no	no	-	-
cg03630015	chr2	219747459	WNT10A	117	-0.00339	0.0159	0.832	9389	-0.0071	0.0018	7.1e-05	Multi-ancestral	no	no	no	-	-
cg03631078	chr3	114290368	ZBTB20	117	-0.0113	0.0148	0.448	9389	0.0096	0.002	1.2e-06	Multi-ancestral	no	no	no	-	-
cg03631656	chr8	6420770	ANGPT2	117	-0.0191	0.0221	0.391	9389	-0.0112	0.0027	3.6e-05	Multi-ancestral	no	no	no	-	-
cg03636183	chr19	17000585	F2RL3	117	-0.0563	0.0185	0.00323	9389	-0.0953	0.0102	1.1e-20	Multi-ancestral	no	no	no	rs200157063	0.0023
cg03638795	chr11	416499	SIGIRR	117	0.00868	0.0117	0.46	9389	-0.0067	0.0019	0.0004	Multi-ancestral	no	no	no	rs540468325	0.0008
cg03641640	chr13	114776416	RASA3	117	-0.0193	0.0153	0.212	9389	-0.0086	0.0016	2.8e-08	Multi-ancestral	no	no	no	-	-
cg03646329	chr13	48987165	LPAR6	117	-0.0105	0.0175	0.551	9389	-0.0244	0.0039	5.6e-10	Multi-ancestral	no	no	no	rs569568978	0
cg03646605	chr11	86383804	ME3	117	0.0105	0.0129	0.421	9389	-0.0085	0.0018	1.6e-06	Multi-ancestral	no	no	no	-	-
cg03650189	chr19	10405083	ICAM5	117	0.0177	0.0182	0.334	9389	0.009	0.0029	0.0019	Multi-ancestral	no	no	no	-	-
cg03653399	chr8	142233436	SLC45A4	117	-0.0365	0.0179	0.0446	9389	-0.0068	0.0015	6.7e-06	Multi-ancestral	no	no	no	rs559288925	0
cg03655142	chr1	153950843	JTB	117	0.000893	0.0203	0.965	9389	-0.0121	0.0031	9.1e-05	Multi-ancestral	no	no	no	-	-
cg03660377	chr16	368048	AXIN1	117	-0.00811	0.0109	0.458	9389	-0.0052	0.0009	3.6e-08	Multi-ancestral	no	no	no	rs576811022	0
cg03660710	chr22	50631079	TRABD	117	0.0105	0.00752	0.165	9389	-0.0041	0.0009	1.8e-06	Multi-ancestral	no	no	no	-	-
cg03671075	chr4	78573680		117	0.00781	0.0122	0.525	9389	-0.0202	0.0042	1.5e-06	Multi-ancestral	no	no	no	rs539562512	0
cg03672342	chr10	8094093	FLJ45983	117	0.000279	0.00765	0.971	9389	-0.0036	0.0011	0.0008	Multi-ancestral	no	no	no	-	-
cg03677069	chr10	88718317	SNCG	117	0.033	0.0192	0.0896	9389	-0.0055	0.0017	0.0017	Multi-ancestral	no	no	no	-	-
cg03681341	chr6	100037448		117	3.82e-05	0.00299	0.99	9389	-0.0011	0.0003	0.001	Multi-ancestral	no	no	no	-	-
cg03683250	chr15	66085298	DENND4A	117	0.00479	0.00649	0.463	9389	-0.0048	0.0009	5.6e-08	Multi-ancestral	no	no	no	-	-
cg03702686	chr6	33244172	B3GALT4	117	0.0132	0.0213	0.538	9389	-0.0066	0.0015	6.4e-06	Multi-ancestral	no	no	no	-	-
cg03707168	chr19	49379127	PPP1R15A	117	-0.0238	0.0133	0.0778	9389	-0.0285	0.0047	1e-09	Multi-ancestral	no	no	no	rs560195365	0
cg03715305	chr19	5894715	NDUFA11	117	0.00262	0.00911	0.775	9389	0.0075	0.0013	1.3e-08	Multi-ancestral	no	no	no	-	-
cg03721058	chr3	50360041	HYAL2	117	-0.00195	0.0136	0.887	9389	-0.0034	0.0008	5.4e-06	Multi-ancestral	no	no	no	-	-
cg03721291	chr17	73649149	RECQL5	117	0.00193	0.00591	0.745	9389	0.0057	0.0008	1.3e-13	Multi-ancestral	no	no	no	-	-
cg03725573	chr11	113962901	ZBTB16	117	-0.00439	0.00894	0.625	9389	0.0051	0.0014	0.0003	Multi-ancestral	no	no	no	rs558909004	0
cg03732020	chr11	47282968	NR1H3	117	-0.0173	0.00925	0.065	9389	0.0063	0.0017	0.0002	Multi-ancestral	no	no	no	-	-
cg03743262	chr7	113728506		117	0.00221	0.00791	0.781	9389	0.0036	0.0007	2.3e-07	Multi-ancestral	no	no	no	-	-
cg03746015	chr16	11141000	CLEC16A	117	0.00376	0.00947	0.693	9389	-0.0095	0.0029	0.0009	Multi-ancestral	no	no	no	-	-
cg03765423	chr3	194014481		117	-0.0596	0.0252	0.0209	9389	-0.0105	0.0026	6.8e-05	Multi-ancestral	no	no	no	rs189750224	0.0106
cg03780701	chr8	38965386	ADAM32	117	0.00538	0.0179	0.764	9389	-0.007	0.002	0.0004	Multi-ancestral	no	no	no	rs199678589	0
cg03785076	chr2	241936915	SNED1	117	-0.00601	0.0119	0.615	9389	-0.0084	0.0015	3e-08	Multi-ancestral	no	no	no	rs543398909	0.0008
cg03785076	chr2	241936915	SNED1	117	-0.00601	0.0119	0.615	9389	-0.0084	0.0015	3e-08	Multi-ancestral	no	no	no	rs201186798	0
cg03785666	chr17	43324416	LOC100133991	117	0.00764	0.0053	0.153	9389	-0.0025	0.0007	0.0003	Multi-ancestral	no	no	no	-	-
cg03792876	chr16	73243		117	-0.0542	0.0206	0.0102	9389	-0.0182	0.0014	7.2e-38	Multi-ancestral	yes	yes	no	-	-
cg03803818	chr12	110637414	IFT81	117	-0.0157	0.0093	0.0954	9389	0.0059	0.0009	1.8e-11	Multi-ancestral	no	no	no	rs542549053	0
cg03806501	chr7	81130829		117	-0.000762	0.00689	0.912	9389	0.0086	0.0022	9.8e-05	Multi-ancestral	no	no	no	-	-
cg03811829	chr1	949449	ISG15	117	-0.0147	0.0216	0.499	9389	-0.0049	0.0013	0.0001	Multi-ancestral	no	no	no	-	-
cg03812323	chr6	32116106		117	-0.00696	0.012	0.564	9389	0.0087	0.0012	2.8e-12	Multi-ancestral	no	no	no	-	-
cg03814093	chr4	154410006	KIAA0922	117	-0.0177	0.0101	0.083	9389	-0.0126	0.0024	1.1e-07	Multi-ancestral	no	no	no	rs534307568	0
cg03821384	chr16	67433258	ZDHHC1	117	0.00703	0.00883	0.428	9389	-0.0048	0.0013	0.0003	Multi-ancestral	no	no	no	-	-
cg03832440	chr17	14207241	HS3ST3B1	117	-0.0231	0.0158	0.148	9389	-0.0126	0.002	6.3e-10	Multi-ancestral	no	no	no	-	-
cg03832522	chr2	218898668		117	0.00258	0.023	0.911	9389	-0.011	0.0034	0.0012	Multi-ancestral	no	no	no	-	-
cg03835987	chr4	111120249	ELOVL6	117	0.0108	0.0166	0.517	9389	0.0046	0.0011	1.7e-05	Multi-ancestral	no	no	no	-	-
cg03844211	chr6	30684773	MDC1	117	-0.0113	0.00434	0.0109	9389	-0.0036	0.0009	8.9e-05	Multi-ancestral	no	no	no	-	-
cg03848483	chr16	85969392		117	-0.0119	0.00921	0.2	9389	0.0062	0.0019	0.0008	Multi-ancestral	no	no	no	rs138262975	0
cg03849731	chr3	129326718	PLXND1	117	-0.0277	0.0133	0.0415	9389	-0.0076	0.0014	6.3e-08	Multi-ancestral	no	no	yes	-	-
cg03864215	chr11	17408437	KCNJ11	117	-0.0142	0.0142	0.321	9389	-0.006	0.001	2.5e-09	Multi-ancestral	no	no	no	rs370047076	0
cg03877174	chr17	4923126	KIF1C	117	0.0237	0.0115	0.0422	9389	0.0104	0.0018	4.5e-09	Multi-ancestral	no	no	no	rs566219684	0.0008
cg03884592	chr1	42384474	HIVEP3	117	0.0307	0.0169	0.074	9389	0.0264	0.0044	1.8e-09	Multi-ancestral	no	no	no	-	-
cg03899229	chr8	8821258		117	-0.0239	0.0139	0.0896	9389	0.0042	0.0012	0.0003	Multi-ancestral	no	no	no	-	-
cg03899721	chr8	8748792	MFHAS1	117	-0.0012	0.00323	0.711	9389	-0.0019	0.0005	0.0003	Multi-ancestral	no	no	no	-	-
cg03912703	chr1	45279349	BTBD19	117	0.0209	0.0156	0.185	9389	-0.0126	0.0017	1.7e-13	Multi-ancestral	no	no	no	-	-
cg03916421	chr4	130013461	SCLT1	117	-0.00488	0.0192	0.8	9389	-0.0103	0.0017	4.5e-10	Multi-ancestral	no	no	no	-	-
cg03929796	chr3	52231840	ALAS1	117	-0.00304	0.0115	0.792	9389	-0.0124	0.0022	9.9e-09	Multi-ancestral	no	no	no	-	-
cg03935116	chr12	31476565	FAM60A	117	-0.0146	0.00545	0.00911	9389	-0.0099	0.0014	6e-13	Multi-ancestral	no	no	no	rs534250870	0
cg03937290	chr1	27852711		117	-0.00343	0.00392	0.385	9389	-0.0034	0.0006	1.8e-08	Multi-ancestral	no	no	no	-	-
cg03957124	chr6	37016869		117	-0.00213	0.0136	0.875	9389	-0.0088	0.0017	1.1e-07	Multi-ancestral	no	no	no	-	-
cg03959186	chr2	9893528		117	-0.0187	0.00749	0.0145	9389	-0.0112	0.0029	9e-05	Multi-ancestral	no	no	no	rs73160411	0.0356
cg03963219	chr2	84709147		117	0.0138	0.0152	0.367	9389	0.0079	0.0011	1.9e-13	Multi-ancestral	no	no	no	-	-
cg03970900	chr1	222440048		117	0.0281	0.0223	0.212	9389	0.0133	0.0022	1e-09	Multi-ancestral	no	no	no	-	-
cg03980408	chr20	1371904	FKBP1A	117	-0.0086	0.00906	0.345	9389	-0.0094	0.001	2.7e-20	Multi-ancestral	no	no	no	-	-
cg03986322	chr1	9789699	CLSTN1	117	0.0118	0.0135	0.388	9389	-0.0059	0.0011	4.6e-08	Multi-ancestral	no	no	no	rs545265885	0
cg03997105	chr16	54404570		117	0.00256	0.015	0.865	9389	-0.01	0.0019	1.2e-07	Multi-ancestral	no	no	no	-	-
cg03999941	chr5	957511		117	-0.0305	0.0183	0.101	9389	-0.0165	0.0024	4.1e-12	Multi-ancestral	no	no	no	-	-
cg04011474	chr2	28904455		117	-0.0153	0.0101	0.134	9389	-0.0108	0.0019	7.3e-09	Multi-ancestral	no	no	no	rs547877569	0
cg04017131	chr8	6419570	ANGPT2	117	-0.0757	0.0365	0.0415	9389	-0.0257	0.0047	5e-08	Multi-ancestral	no	no	no	-	-
cg04018738	chr6	31760616	VARS	117	0.0535	0.0204	0.0106	9389	0.0156	0.0024	1.2e-10	Multi-ancestral	no	no	no	rs150385182	0.0083
cg04021592	chr2	145280784		117	0.00992	0.0128	0.442	9389	-0.0051	0.0014	0.0002	Multi-ancestral	no	no	no	rs138336737	0.0038
cg04039397	chr3	111260783	CD96	117	-0.00816	0.0156	0.602	9389	-0.0225	0.0043	1.4e-07	Multi-ancestral	no	no	no	-	-
cg04039799	chr11	19745484	NAV2	117	-0.0021	0.0128	0.87	9389	-0.0135	0.0027	4.6e-07	Multi-ancestral	no	no	no	-	-
cg04042106	chr11	65628736	MUS81	117	-0.00208	0.00423	0.624	9389	-0.0038	0.0008	7.9e-07	Multi-ancestral	no	no	yes	rs80179338	0.0408
cg04050898	chr8	135490694	ZFAT	117	0.00647	0.0136	0.636	9389	0.0027	0.0008	0.0011	Multi-ancestral	no	no	no	rs369083970	0
cg04075184	chr2	122290763	CLASP1	117	-0.0306	0.0145	0.0381	9389	-0.0041	0.001	3.1e-05	Multi-ancestral	no	no	no	-	-
cg04077141	chr22	36782143	MYH9	117	-0.00973	0.00721	0.181	9389	-0.005	0.0007	5.3e-14	Multi-ancestral	no	no	no	-	-
cg04086928	chr9	134612644	RAPGEF1	117	0.0067	0.00986	0.499	9389	-0.0082	0.001	6e-17	Multi-ancestral	no	no	no	rs528695797	0
cg04096767	chr11	32449450	WT1	117	0.0225	0.0172	0.195	9389	0.0096	0.002	1.7e-06	Multi-ancestral	no	no	no	-	-
cg04111478	chr11	1991677		117	-0.00103	0.0187	0.956	9389	-0.013	0.0025	1.9e-07	Multi-ancestral	no	no	no	-	-
cg04115307	chr14	101539612		117	-0.00771	0.0177	0.664	9389	-0.0142	0.0027	1.8e-07	Multi-ancestral	no	no	yes	-	-
cg04119529	chr16	2094667	NTHL1	117	-0.0155	0.0106	0.146	9389	0.0058	0.0008	4.5e-12	Multi-ancestral	no	no	no	-	-
cg04135110	chr5	346695	AHRR	117	0.00612	0.00673	0.366	9389	0.0122	0.0023	1.4e-07	Multi-ancestral	no	no	no	rs190081516	0
cg04137490	chr8	25176732	DOCK5	117	-0.00214	0.0123	0.863	9389	0.0081	0.0018	6.8e-06	Multi-ancestral	no	no	no	-	-
cg04141806	chr5	374252	AHRR	117	0.000538	0.00582	0.927	9389	-0.0033	0.0009	0.0005	Multi-ancestral	no	no	no	-	-
cg04144533	chr1	206681983	RASSF5	117	-0.00353	0.0106	0.741	9389	-0.0067	0.0012	7.8e-09	Multi-ancestral	no	no	no	-	-
cg04149916	chr6	31939319	STK19	117	-0.0219	0.022	0.323	9389	-0.0064	0.002	0.0012	Multi-ancestral	no	no	no	-	-
cg04149978	chr1	10764896	CASZ1	117	0.0365	0.0154	0.0203	9389	-0.0073	0.002	0.0002	Multi-ancestral	no	no	no	rs576377558	0
cg04158018	chr12	54696210	NFE2	117	-0.0341	0.0115	0.00407	9389	-0.0157	0.003	1.2e-07	Multi-ancestral	no	no	no	-	-
cg04158115	chr1	36863305	LSM10	117	-0.000509	0.000911	0.578	9389	-0.001	0.0003	0.0009	Multi-ancestral	no	no	no	-	-
cg04158698	chr1	201523041		117	-0.0217	0.0138	0.12	9389	0.0054	0.0013	1.8e-05	Multi-ancestral	no	no	no	rs191919287	0
cg04158698	chr1	201523041		117	-0.0217	0.0138	0.12	9389	0.0054	0.0013	1.8e-05	Multi-ancestral	no	no	no	rs547909378	0.0008
cg04158878	chr1	54946918		117	0.0135	0.0124	0.279	9389	0.0064	0.0017	0.0001	Multi-ancestral	no	no	no	-	-
cg04164838	chr19	14591148	GIPC1	117	-0.00875	0.0165	0.597	9389	-0.0158	0.003	1.7e-07	Multi-ancestral	no	no	no	-	-
cg04174091	chr11	122935222		117	-0.00414	0.00952	0.665	9389	-0.0104	0.0021	1.1e-06	Multi-ancestral	no	no	no	-	-
cg04180046	chr7	45002736	MYO1G	117	0.042	0.0403	0.3	9389	0.0351	0.0041	1.3e-17	Multi-ancestral	no	no	no	-	-
cg04189320	chr15	31691214		117	-0.0229	0.0121	0.0617	9389	-0.0074	0.001	1.7e-12	Multi-ancestral	no	no	no	-	-
cg04198210	chr15	74528606	CCDC33	117	0.00318	0.0118	0.787	9389	0.0037	0.0011	0.001	Multi-ancestral	no	no	yes	rs115078625	0.0386
cg04202338	chr3	12882335	RPL32	117	0.000374	0.00424	0.93	9389	-0.0038	0.0008	1.3e-06	Multi-ancestral	no	no	no	-	-
cg04209460	chr17	4711018	PLD2	117	-0.0131	0.00701	0.0648	9389	-0.0106	0.0015	5.5e-12	Multi-ancestral	no	no	no	-	-
cg04211179	chr1	16301562	ZBTB17	117	0.00796	0.0147	0.59	9389	-0.0104	0.0013	3.2e-16	Multi-ancestral	no	no	no	-	-
cg04214399	chr5	35532928		117	0.00266	0.00534	0.62	9389	0.0017	0.0005	0.0007	Multi-ancestral	yes	yes	no	rs147797868	0
cg04214430	chr13	50702707		117	-0.0112	0.0109	0.309	9389	-0.0065	0.0013	2.5e-07	Multi-ancestral	no	no	no	rs145046959	0
cg04224247	chrX	9984515	WWC3	117	-0.0325	0.0328	0.326	9389	-0.0209	0.0054	0.0001	Multi-ancestral	no	no	no	-	-
cg04226002	chr11	113953462	ZBTB16	117	-0.0106	0.0111	0.342	9389	0.0045	0.0013	0.0006	Multi-ancestral	no	no	no	-	-
cg04231636	chr6	18186411	KDM1B	117	-0.00199	0.0118	0.867	9389	-0.0072	0.0019	0.0001	Multi-ancestral	no	no	no	rs189580973	0
cg04232972	chr16	30671644		117	-0.00958	0.0078	0.223	9389	-0.0153	0.0018	7e-17	Multi-ancestral	no	no	no	-	-
cg04255937	chr12	122269675	SETD1B	117	0.003	0.0177	0.866	9389	0.0052	0.0015	0.0004	Multi-ancestral	no	no	no	-	-
cg04256516	chr9	100684122	C9orf156	117	-0.0087	0.00814	0.288	9389	-0.0059	0.0012	1.3e-06	Multi-ancestral	no	no	no	rs190165224	0
cg04258133	chr11	1953661	TNNT3	117	0.0349	0.015	0.0227	9389	0.0099	0.002	1e-06	Multi-ancestral	no	no	no	rs534537014	0
cg04259305	chr19	16999093	F2RL3	117	0.0033	0.0164	0.841	9389	-0.0075	0.0016	4.5e-06	Multi-ancestral	no	no	no	-	-
cg04263702	chr7	5528266	FBXL18	117	-0.0123	0.0202	0.544	9389	-0.0178	0.0025	2e-12	Multi-ancestral	no	no	no	-	-
cg04265051	chr11	68079686	LRP5	117	0.00148	0.012	0.902	9389	0.0054	0.0017	0.0014	Multi-ancestral	yes	yes	no	rs575132926	0
cg04268813	chr2	42566404		117	-0.00495	0.0143	0.73	9389	0.0073	0.001	4.7e-13	Multi-ancestral	no	no	no	-	-
cg04287574	chr1	201619622	NAV1	117	0.0211	0.0381	0.581	9389	-0.0256	0.0055	3.2e-06	Multi-ancestral	no	no	no	-	-
cg04290171	chr1	207924482	CD46	117	-0.0145	0.00898	0.109	9389	-0.0074	0.0018	3.2e-05	Multi-ancestral	no	no	no	-	-
cg04307083	chr4	57521138	HOPX	117	0.00093	0.0116	0.936	9389	0.0091	0.0027	0.0007	Multi-ancestral	no	no	no	-	-
cg04308040	chr13	44942303		117	-0.00214	0.0167	0.899	9389	0.0045	0.0012	0.0002	Multi-ancestral	no	no	no	-	-
cg04308185	chr17	38084377	ORMDL3	117	-0.00436	0.023	0.85	9389	-0.0119	0.0024	8.6e-07	Multi-ancestral	no	no	no	-	-
cg04311403	chr1	236559646	EDARADD	117	-0.0178	0.0183	0.333	9389	-0.0164	0.0034	1.1e-06	Multi-ancestral	no	no	no	-	-
cg04313565	chr16	17561865	XYLT1	117	-0.0256	0.0177	0.151	9389	-0.0067	0.0019	0.0003	Multi-ancestral	no	no	no	rs186188602	0
cg04324758	chr19	16436671	KLF2	117	-0.00924	0.00542	0.0924	9389	-0.0044	0.001	2.9e-05	Multi-ancestral	no	no	no	-	-
cg04325591	chr16	74806009	FA2H	117	-0.0144	0.0165	0.388	9389	0.0076	0.0014	1.6e-07	Multi-ancestral	no	no	no	rs148036254	0
cg04332373	chr4	15779642	CD38	117	0.00176	0.00763	0.818	9389	0.0115	0.0018	7.6e-11	Multi-ancestral	no	no	no	rs540043648	0
cg04343971	chr20	62570696		117	0.00309	0.0202	0.879	9389	0.0073	0.0021	0.0004	Multi-ancestral	no	no	no	-	-
cg04347477	chr12	125002007	NCOR2	117	0.0411	0.0181	0.0261	9389	0.0073	0.0017	8.8e-06	Multi-ancestral	no	no	no	-	-
cg04359840	chr16	17563300	XYLT1	117	-0.0304	0.0156	0.0549	9389	-0.0182	0.0027	1.1e-11	Multi-ancestral	no	no	no	-	-
cg04361126	chr2	190446792	SLC40A1	117	0.0191	0.017	0.267	9389	0.006	0.0008	1.3e-13	Multi-ancestral	no	no	no	-	-
cg04368724	chr6	31760593	VARS	117	0.0291	0.0171	0.0927	9389	0.0098	0.002	8e-07	Multi-ancestral	no	no	no	-	-
cg04387347	chr16	88537187	ZFPM1	117	-0.012	0.0207	0.565	9389	0.0205	0.0036	1.9e-08	Multi-ancestral	no	no	no	-	-
cg04392554	chr22	46685472	TTC38	117	0.0123	0.0244	0.616	9389	0.0153	0.003	2.5e-07	Multi-ancestral	no	no	no	rs536303539	0.0008
cg04411044	chr1	36191660		117	0.0116	0.0245	0.638	9389	-0.014	0.0023	1.8e-09	Multi-ancestral	no	no	no	-	-
cg04420138	chr11	113932235	ZBTB16	117	-0.000446	0.00763	0.953	9389	0.0038	0.0007	3.2e-08	Multi-ancestral	no	no	no	-	-
cg04424621	chr6	27101941	HIST1H2BJ	117	-0.00831	0.00567	0.147	9389	-0.0093	0.0016	5.7e-09	Multi-ancestral	no	no	no	-	-
cg04425624	chr6	31543565	TNF	117	0.0122	0.0101	0.233	9389	-0.0079	0.0019	2.8e-05	Multi-ancestral	no	no	no	-	-
cg04433051	chr17	48758651	ABCC3	117	0.00933	0.00532	0.0835	9389	0.0028	0.0007	4.5e-05	Multi-ancestral	no	no	no	rs181638701	0
cg04456238	chr11	32450104	WT1	117	0.0241	0.0228	0.295	9389	0.0077	0.0015	4.2e-07	Multi-ancestral	no	no	no	-	-
cg04467589	chr6	30044105	RNF39	117	0.0224	0.0129	0.0874	9389	0.006	0.0013	4.3e-06	Multi-ancestral	no	no	no	rs147804494	0
cg04468081	chr3	182983386	MCF2L2	117	-0.00138	0.0186	0.941	9389	-0.0116	0.0016	1.6e-13	Multi-ancestral	no	no	no	rs555916200	0
cg04468198	chr16	85784951	C16orf74	117	-0.00104	0.0126	0.934	9389	-0.0055	0.0016	0.0007	Multi-ancestral	no	no	no	rs190703849	0
cg04468198	chr16	85784951	C16orf74	117	-0.00104	0.0126	0.934	9389	-0.0055	0.0016	0.0007	Multi-ancestral	no	no	no	rs148269829	0.0303
cg04469167	chr9	27529907	MOBKL2B	117	0.00934	0.00706	0.19	9389	0.0028	0.0005	2.4e-08	Multi-ancestral	no	no	no	-	-
cg04477431	chr6	31631716	BAT4	117	0.011	0.0108	0.311	9389	-0.0071	0.0019	0.0001	Multi-ancestral	no	no	no	-	-
cg04478015	chr17	80345291		117	0.0106	0.0159	0.508	9389	0.0037	0.001	0.0003	Multi-ancestral	no	no	no	-	-
cg04486013	chr1	46035287	AKR1A1	117	-0.0221	0.00785	0.00615	9389	-0.0058	0.0012	2.8e-06	Multi-ancestral	no	no	no	rs192146159	0
cg04486013	chr1	46035287	AKR1A1	117	-0.0221	0.00785	0.00615	9389	-0.0058	0.0012	2.8e-06	Multi-ancestral	no	no	no	rs553651741	0
cg04490079	chr3	98216207	OR5K2	117	0.00676	0.00889	0.449	9389	0.0043	0.0012	0.0004	Multi-ancestral	no	no	no	-	-
cg04500896	chr2	74775717	LOXL3	117	0.00748	0.0191	0.696	9389	-0.0035	0.0011	0.0008	Multi-ancestral	no	no	no	-	-
cg04505252	chr6	15244745		117	0.00663	0.0142	0.642	9389	-0.0083	0.0018	5.3e-06	Multi-ancestral	no	no	no	-	-
cg04508114	chr10	116444414	ABLIM1	117	0.0282	0.0141	0.0489	9389	0.0074	0.0014	1.8e-07	Multi-ancestral	no	no	no	rs537986604	0.0008
cg04514392	chr3	107086058		117	0.000102	0.0105	0.992	9389	0.0152	0.0036	3.1e-05	Multi-ancestral	no	no	no	-	-
cg04514998	chr11	108680123	DDX10	117	-0.000596	0.0209	0.977	9389	0.0106	0.002	1.1e-07	Multi-ancestral	no	no	no	rs190815759	0.0076
cg04517079	chr6	41546161	FOXP4	117	-0.0201	0.00896	0.0275	9389	-0.0165	0.0019	1.1e-17	Multi-ancestral	no	no	no	rs187978878	0.0008
cg04519775	chr2	231849693		117	-0.0116	0.00768	0.135	9389	-0.0061	0.0012	3.1e-07	Multi-ancestral	no	no	no	rs569690649	0.0008
cg04524040	chr19	4153364	CREB3L3	117	-0.0231	0.0298	0.44	9389	0.0086	0.0024	0.0004	Multi-ancestral	no	no	no	-	-
cg04528771	chr17	27893087	ABHD15	117	0.000115	0.00296	0.969	9389	-0.0018	0.0005	0.0001	Multi-ancestral	no	no	no	-	-
cg04535902	chr1	92947332	GFI1	117	-0.0126	0.0102	0.219	9389	-0.018	0.0039	3.6e-06	Multi-ancestral	no	no	no	-	-
cg04539476	chr14	23351487	REM2	117	-0.00328	0.00924	0.724	9389	0.0068	0.0009	5.2e-14	Multi-ancestral	no	no	no	-	-
cg04543901	chr17	63519783		117	-0.0176	0.0113	0.124	9389	-0.0132	0.004	0.0008	Multi-ancestral	no	no	no	-	-
cg04545963	chr14	35872393	NFKBIA	117	-0.016	0.00811	0.0519	9389	-0.0128	0.0021	1.3e-09	Multi-ancestral	no	no	no	-	-
cg04551776	chr5	393366	AHRR	117	-0.0183	0.018	0.314	9389	-0.0244	0.0021	5.8e-31	Multi-ancestral	no	no	no	-	-
cg04573702	chr14	23857834	MYH6	117	0.00461	0.0191	0.81	9389	-0.0114	0.0024	2.5e-06	Multi-ancestral	no	no	no	-	-
cg04583842	chr16	88103117	BANP	117	0.0158	0.0198	0.427	9389	0.0151	0.0027	1.8e-08	Multi-ancestral	no	no	no	-	-
cg04625615	chr15	41788368	ITPKA	117	0.00589	0.0133	0.66	9389	-0.0087	0.0022	5.6e-05	Multi-ancestral	no	no	no	-	-
cg04628369	chr20	56247426	PMEPA1	117	0.0069	0.00891	0.441	9389	0.0053	0.0013	5.9e-05	Multi-ancestral	no	no	no	-	-
cg04632887	chr20	3065559	AVP	117	0.00984	0.013	0.451	9389	0.0065	0.0015	8.8e-06	Multi-ancestral	no	no	no	-	-
cg04636834	chr16	685580	C16orf13	117	-0.0098	0.0146	0.505	9389	-0.01	0.0013	1.9e-15	Multi-ancestral	no	no	no	rs148483430	0.0015
cg04637264	chr6	112359355		117	0.00546	0.0101	0.589	9389	0.0066	0.0014	3.3e-06	Multi-ancestral	no	no	no	-	-
cg04637478	chr5	140753655	PCDHGA4	117	0.0105	0.0126	0.406	9389	-0.0048	0.0014	0.0007	Multi-ancestral	no	no	no	-	-
cg04638655	chr14	101529855	MIR541	117	0.0102	0.0123	0.409	9389	0.0075	0.0009	1.5e-18	Multi-ancestral	no	no	yes	rs117008437	0
cg04638655	chr14	101529855	MIR541	117	0.0102	0.0123	0.409	9389	0.0075	0.0009	1.5e-18	Multi-ancestral	no	no	yes	rs73353186	0.171
cg04640972	chr10	8373522		117	0.0324	0.0113	0.00538	9389	0.0095	0.0022	1.4e-05	Multi-ancestral	no	no	no	rs556165559	0.0008
cg04659729	chr6	31762688	VARS	117	-0.00858	0.00654	0.194	9389	-0.0065	0.0013	7.1e-07	Multi-ancestral	no	no	no	-	-
cg04673446	chr22	39879951	MGAT3	117	-0.0166	0.0111	0.138	9389	0.006	0.0007	2e-19	Multi-ancestral	no	no	no	rs538743865	0
cg04674060	chr17	7792063	CHD3	117	0.00519	0.0074	0.485	9389	-0.0069	0.0019	0.0004	Multi-ancestral	no	no	no	-	-
cg04678936	chr15	43802612	TP53BP1	117	-0.0122	0.00645	0.0634	9389	-0.0036	0.0009	5.7e-05	Multi-ancestral	no	no	no	-	-
cg04682193	chr12	121867725	KDM2B	117	0.00881	0.0116	0.448	9389	0.006	0.0019	0.0013	Multi-ancestral	no	no	no	rs551031578	0.0008
cg04685387	chr10	34925640	PARD3	117	-0.0208	0.02	0.302	9389	-0.0134	0.0022	1.6e-09	Multi-ancestral	no	no	no	-	-
cg04687551	chr12	129187286	TMEM132C	117	-0.00917	0.0113	0.421	9389	0.003	0.0008	5.2e-05	Multi-ancestral	no	no	no	-	-
cg04692023	chr16	33815990		117	-0.0234	0.0189	0.221	9389	0.0105	0.0015	8.1e-13	Multi-ancestral	yes	yes	no	-	-
cg04716530	chr16	30485684	ITGAL	117	0.0133	0.0118	0.265	9389	-0.0103	0.0018	6.5e-09	Multi-ancestral	no	no	no	-	-
cg04726013	chr10	126223236	LHPP	117	0.0123	0.0102	0.231	9389	0.0066	0.0017	9.6e-05	Multi-ancestral	no	no	no	-	-
cg04732968	chr3	13933460		117	-0.00298	0.0102	0.772	9389	0.0055	0.0009	5.6e-09	Multi-ancestral	no	no	no	rs188566008	0.003
cg04737150	chr2	161077747		117	-0.0204	0.0154	0.189	9389	-0.0043	0.0014	0.0014	Multi-ancestral	no	no	no	-	-
cg04747996	chr3	160546500	PPM1L	117	-0.00465	0.00712	0.515	9389	0.0036	0.001	0.0002	Multi-ancestral	no	no	no	-	-
cg04759756	chr20	35273933	SLA2	117	0.0122	0.0142	0.394	9389	-0.0051	0.0012	1.6e-05	Multi-ancestral	no	no	no	-	-
cg04761231	chr9	127623571	RPL35	117	-0.00768	0.00762	0.317	9389	-0.01	0.001	7e-23	Multi-ancestral	no	no	no	rs541663306	0
cg04770751	chr19	7701662	STXBP2	117	-0.0169	0.02	0.398	9389	-0.0184	0.0029	3.9e-10	Multi-ancestral	no	no	no	-	-
cg04772644	chr6	33165428	RXRB	117	-0.00512	0.00841	0.544	9389	-0.0072	0.0017	1.2e-05	Multi-ancestral	no	no	no	-	-
cg04788999	chr1	949850	ISG15	117	-0.0182	0.022	0.41	9389	-0.0099	0.002	7e-07	Multi-ancestral	no	no	no	rs140447219	0.003
cg04793090	chr3	128903277	CNBP	117	-0.000622	0.00483	0.898	9389	-0.0046	0.001	2.2e-06	Multi-ancestral	no	no	no	-	-
cg04799958	chr12	53343849	KRT18	117	-0.00344	0.0138	0.804	9389	-0.0077	0.0017	4.9e-06	Multi-ancestral	no	no	no	-	-
cg04800503	chr17	46648533	HOXB3	117	-0.0129	0.0102	0.211	9389	-0.007	0.0016	1.5e-05	Multi-ancestral	no	no	no	-	-
cg04806562	chr17	80316908	TEX19	117	-0.000274	0.0186	0.988	9389	0.008	0.0011	3.8e-14	Multi-ancestral	no	no	no	rs566675304	0.0008
cg04811945	chr4	15779709	CD38	117	0.011	0.0104	0.292	9389	0.0123	0.0023	6.1e-08	Multi-ancestral	no	no	no	-	-
cg04813697	chr10	22920025	PIP4K2A	117	-0.013	0.0156	0.407	9389	-0.0177	0.0029	1.8e-09	Multi-ancestral	no	no	no	-	-
cg04815334	chr11	71210295	NADSYN1	117	0.0234	0.0311	0.454	9389	0.0122	0.0032	0.0002	Multi-ancestral	no	no	no	-	-
cg04834097	chr7	63774078	LOC728927	117	-0.00928	0.0103	0.371	9389	-0.0076	0.0016	4.2e-06	Multi-ancestral	no	no	no	-	-
cg04843111	chr1	156617074	BCAN	117	0.0119	0.00897	0.19	9389	-0.0066	0.0017	0.0001	Multi-ancestral	no	no	no	-	-
cg04852348	chr6	170463167		117	0.0193	0.0126	0.131	9389	0.0069	0.0018	0.0001	Multi-ancestral	no	no	no	-	-
cg04861271	chr14	23789531	PABPN1	117	-0.0229	0.0182	0.213	9389	0.0047	0.0011	9.7e-06	Multi-ancestral	no	no	no	-	-
cg04862556	chr17	33775933	SLFN13	117	-0.0084	0.00776	0.283	9389	0.0038	0.0012	0.0014	Multi-ancestral	no	no	no	-	-
cg04871173	chr7	1883056	MAD1L1	117	0.00563	0.00621	0.367	9389	-0.0028	0.0006	6.3e-07	Multi-ancestral	no	no	no	rs552375422	0
cg04872689	chr2	68592375	PLEK	117	-0.00219	0.0073	0.765	9389	0.0088	0.0026	0.0006	Multi-ancestral	no	no	no	-	-
cg04873169	chr22	47021767	GRAMD4	117	0.00178	0.0102	0.862	9389	0.0063	0.0017	0.0002	Multi-ancestral	no	no	no	-	-
cg04881228	chr2	64557277		117	0.0118	0.00814	0.153	9389	-0.0082	0.0014	7.3e-09	Multi-ancestral	no	no	no	-	-
cg04885881	chr1	11123118		117	-0.0118	0.0167	0.484	9389	-0.0424	0.0056	2.2e-14	Multi-ancestral	no	no	no	-	-
cg04890576	chr17	73032613		117	0.0217	0.0178	0.227	9389	0.0163	0.0025	3.1e-11	Multi-ancestral	no	no	no	-	-
cg04905201	chr16	89119709		117	0.0203	0.0169	0.233	9389	-0.0052	0.0015	0.0004	Multi-ancestral	no	no	no	-	-
cg04907244	chr7	22894795	SNORD93	117	-0.0148	0.00827	0.0776	9389	-0.0129	0.0021	1.3e-09	Multi-ancestral	no	no	no	-	-
cg04912542	chr1	200498912		117	-0.0198	0.00869	0.0253	9389	0.007	0.0013	1.9e-07	Multi-ancestral	no	no	no	rs115565275	0.0129
cg04929759	chr12	133016214		117	0.000274	0.00822	0.973	9389	0.0043	0.0011	9.4e-05	Multi-ancestral	no	no	no	-	-
cg04929932	chr1	91195683		117	0.00259	0.015	0.864	9389	-0.0094	0.0024	6.5e-05	Multi-ancestral	no	no	no	-	-
cg04937184	chr14	54423845	BMP4	117	-0.0284	0.0128	0.03	9389	-0.0093	0.0016	1.6e-08	Multi-ancestral	no	no	no	-	-
cg04942107	chr10	3918567		117	-0.00716	0.0116	0.541	9389	-0.0068	0.0013	4e-07	Multi-ancestral	no	no	no	-	-
cg04944536	chr12	116756890		117	-0.0087	0.014	0.535	9389	0.0101	0.0013	7.4e-15	Multi-ancestral	no	no	no	-	-
cg04945608	chr20	43118723	TTPAL	117	-0.00824	0.0116	0.479	9389	-0.0087	0.0021	2.8e-05	Multi-ancestral	no	no	no	-	-
cg04956244	chr17	38511592	RARA	117	0.00772	0.0168	0.646	9389	0.0122	0.0011	1.5e-29	Multi-ancestral	no	no	no	-	-
cg04956306	chr22	50700563	MAPK12	117	0.00613	0.0103	0.553	9389	-0.005	0.0012	4.8e-05	Multi-ancestral	no	no	no	-	-
cg04958703	chr17	4844722	SLC25A11	117	-0.000189	0.00779	0.981	9389	-0.005	0.0015	0.0007	Multi-ancestral	no	no	no	-	-
cg04961225	chr12	91332479		117	0.00413	0.0196	0.834	9389	0.0114	0.0017	5.6e-12	Multi-ancestral	no	no	no	-	-
cg04962621	chr16	4714733	MGRN1	117	-0.00138	0.0192	0.943	9389	-0.005	0.0014	0.0004	Multi-ancestral	no	no	no	rs145835477	0
cg04970434	chr17	4838096	GP1BA	117	-0.0143	0.0153	0.353	9389	0.009	0.0017	1.9e-07	Multi-ancestral	no	no	no	-	-
cg04972979	chr20	749148	C20orf54	117	-0.0109	0.0156	0.487	9389	-0.0072	0.0021	0.0005	Multi-ancestral	no	no	no	-	-
cg04983977	chr1	200842145	GPR25	117	0.0213	0.0157	0.179	9389	0.0072	0.0016	1.4e-05	Multi-ancestral	no	no	no	rs375388146	0
cg04987734	chr14	103415873	CDC42BPB	117	0.025	0.0156	0.114	9389	0.0149	0.0015	9e-23	Multi-ancestral	no	no	no	-	-
cg04991639	chr1	25175737		117	0.00882	0.00486	0.0735	9389	0.0075	0.0018	3.5e-05	Multi-ancestral	no	no	no	-	-
cg04999421	chr17	76412842	PGS1	117	-0.00263	0.0119	0.825	9389	-0.0078	0.0016	1e-06	Multi-ancestral	no	no	yes	rs116577004	0.0446
cg04999421	chr17	76412842	PGS1	117	-0.00263	0.0119	0.825	9389	-0.0078	0.0016	1e-06	Multi-ancestral	no	no	yes	rs181178181	0
cg05003599	chr7	100187399	FBXO24	117	0.000392	0.0147	0.979	9389	-0.0099	0.0025	7.4e-05	Multi-ancestral	no	no	no	rs377517362	0.0008
cg05010058	chr2	65284262	CEP68	117	0.00105	0.00607	0.863	9389	-0.003	0.0008	6.2e-05	Multi-ancestral	no	no	no	-	-
cg05022105	chr11	32460980	WIT1	117	0.00537	0.00766	0.485	9389	-0.0053	0.0011	1.3e-06	Multi-ancestral	no	no	no	-	-
cg05046936	chr17	79054073	BAIAP2	117	0.00735	0.00828	0.378	9389	0.0043	0.0012	0.0002	Multi-ancestral	no	no	no	-	-
cg05051464	chr1	19811322	CAPZB	117	-0.00243	0.00375	0.519	9389	-0.0046	0.0008	1.2e-09	Multi-ancestral	no	no	no	rs552295848	0.0015
cg05053979	chr14	89681043	FOXN3	117	0.0135	0.0176	0.445	9389	-0.0164	0.0035	2.7e-06	Multi-ancestral	no	no	no	-	-
cg05055150	chr19	35783292	MAG	117	-0.00875	0.0116	0.454	9389	0.0071	0.0015	1.3e-06	Multi-ancestral	no	no	no	-	-
cg05055821	chr7	2758924		117	-0.000654	0.00859	0.939	9389	0.006	0.0008	8.8e-16	Multi-ancestral	no	no	no	-	-
cg05058354	chr7	1513548	INTS1	117	0.0157	0.0132	0.239	9389	-0.007	0.0012	1.2e-09	Multi-ancestral	no	no	no	-	-
cg05059607	chr17	65488100	PITPNC1	117	0.0364	0.0243	0.139	9389	0.0154	0.0028	4.3e-08	Multi-ancestral	no	no	no	-	-
cg05070518	chr17	7555322	ATP1B2	117	0.000508	0.00592	0.932	9389	0.004	0.0008	2.4e-06	Multi-ancestral	no	no	no	-	-
cg05076755	chr11	76381148	LRRC32	117	0.00561	0.00965	0.563	9389	-0.0052	0.001	1e-07	Multi-ancestral	no	no	no	-	-
cg05091997	chr17	60897721		117	0.00984	0.00561	0.0837	9389	-0.0045	0.0014	0.0017	Multi-ancestral	no	no	no	rs185083087	0
cg05136169	chr20	3065473	AVP	117	0.0131	0.0113	0.249	9389	0.0053	0.0012	9.6e-06	Multi-ancestral	no	no	no	-	-
cg05141333	chr8	145048363	PLEC1	117	-0.00919	0.00852	0.284	9389	-0.0027	0.0005	1.5e-07	Multi-ancestral	no	no	no	-	-
cg05142617	chr2	95690821	MAL	117	-6.45e-05	0.0126	0.996	9389	-0.0052	0.0011	5.4e-06	Multi-ancestral	no	no	no	-	-
cg05156137	chr21	35898975	RCAN1	117	-0.0447	0.0193	0.0231	9389	0.0152	0.0028	6.9e-08	Multi-ancestral	no	no	no	rs149533318	0
cg05168580	chr14	103572194	C14orf73	117	-0.0045	0.0126	0.722	9389	0.006	0.0015	5.6e-05	Multi-ancestral	no	no	no	-	-
cg05194346	chr15	101305443		117	-0.00781	0.0206	0.706	9389	0.023	0.004	7e-09	Multi-ancestral	no	no	no	-	-
cg05205351	chr20	2634775	NOP56	117	-0.0132	0.0121	0.279	9389	-0.0082	0.002	5.5e-05	Multi-ancestral	no	no	no	-	-
cg05206276	chr19	18389488		117	0.0116	0.014	0.41	9389	-0.0044	0.0011	5.3e-05	Multi-ancestral	no	no	no	rs551721521	0
cg05208178	chr2	233928423	INPP5D	117	-0.0133	0.0072	0.0686	9389	-0.0054	0.0009	1e-08	Multi-ancestral	no	no	no	-	-
cg05210615	chr17	47512894		117	-0.0132	0.0144	0.361	9389	-0.0075	0.0019	9.4e-05	Multi-ancestral	no	no	no	rs116927130	0
cg05215830	chr19	55549826	GP6	117	-0.0417	0.0177	0.0213	9389	-0.0078	0.0021	0.0003	Multi-ancestral	no	no	no	rs73615823	0.0053
cg05221370	chr7	110738836	LRRN3	117	-0.00321	0.00502	0.525	9389	-0.0168	0.0028	3.4e-09	Multi-ancestral	no	no	no	-	-
cg05228408	chr1	11865352	CLCN6	117	-0.00321	0.0108	0.767	9389	-0.0085	0.0014	6.4e-10	Multi-ancestral	no	no	no	-	-
cg05229454	chr17	80494379	FOXK2	117	-0.00844	0.00914	0.358	9389	-0.0131	0.0041	0.0013	Multi-ancestral	no	no	no	-	-
cg05232694	chr20	48809539		117	-0.00893	0.0104	0.392	9389	-0.0135	0.0021	1e-10	Multi-ancestral	no	no	no	-	-
cg05233324	chr2	8628196		117	0.00775	0.0172	0.654	9389	-0.0078	0.0025	0.0014	Multi-ancestral	no	no	no	-	-
cg05238276	chr10	130084439		117	0.00336	0.00549	0.542	9389	0.0037	0.0009	1.1e-05	Multi-ancestral	no	no	no	-	-
cg05249026	chr16	11031524	DEXI	117	-0.0019	0.0109	0.862	9389	0.0032	0.001	0.0016	Multi-ancestral	no	no	no	-	-
cg05255351	chr5	1503979	LPCAT1	117	0.00581	0.00897	0.519	9389	0.007	0.0019	0.0002	Multi-ancestral	no	no	no	rs140538423	0
cg05256179	chr6	31658176	BAT5	117	-0.00736	0.0103	0.477	9389	-0.0038	0.0007	3e-08	Multi-ancestral	no	no	no	-	-
cg05265359	chr11	45943572	GYLTL1B	117	-0.00067	0.0124	0.957	9389	-0.0074	0.0017	1.8e-05	Multi-ancestral	no	no	no	-	-
cg05267427	chr4	146831054	ZNF827	117	0.0191	0.0159	0.232	9389	0.0085	0.0022	0.0001	Multi-ancestral	no	no	no	-	-
cg05270224	chr1	8212843		117	-0.00166	0.0144	0.908	9389	0.0084	0.0023	0.0003	Multi-ancestral	no	no	no	rs561269543	0.0008
cg05277504	chr17	79961614	ASPSCR1	117	-0.00363	0.00918	0.693	9389	-0.0032	0.0008	9.6e-05	Multi-ancestral	no	no	yes	rs528178909	0
cg05279738	chr3	141560204		117	0.0133	0.0186	0.476	9389	-0.0078	0.0021	0.0002	Multi-ancestral	no	no	no	rs567552691	0
cg05284742	chr14	93552128	ITPK1	117	-0.0228	0.0152	0.137	9389	-0.0271	0.003	2.1e-19	Multi-ancestral	no	no	no	rs559195407	0
cg05298628	chr12	123379569	VPS37B	117	0.00699	0.00761	0.361	9389	0.0067	0.002	0.0007	Multi-ancestral	no	no	no	-	-
cg05302489	chr6	31760426	VARS	117	-0.00662	0.0177	0.709	9389	0.0158	0.0022	8.9e-13	Multi-ancestral	no	no	no	-	-
cg05302701	chr18	77196320	NFATC1	117	0.017	0.02	0.398	9389	-0.0042	0.0007	8.5e-09	Multi-ancestral	no	no	no	-	-
cg05306310	chr21	43186286	RIPK4	117	-0.00995	0.0187	0.596	9389	0.0071	0.0018	6.9e-05	Multi-ancestral	no	no	no	-	-
cg05308656	chr2	235406291	ARL4C	117	-0.0272	0.0192	0.16	9389	-0.0175	0.0034	3.2e-07	Multi-ancestral	no	no	no	-	-
cg05318142	chr2	85999498	ATOH8	117	-0.00333	0.00904	0.714	9389	-0.0061	0.0011	3.9e-08	Multi-ancestral	no	no	no	-	-
cg05323251	chr19	10449942	ICAM3	117	0.000744	0.00742	0.92	9389	-0.0055	0.0014	4.8e-05	Multi-ancestral	no	no	no	-	-
cg05329578	chr9	2241688		117	-0.0726	0.0226	0.00194	9389	-0.0122	0.0023	1.2e-07	Multi-ancestral	no	no	no	rs537633505	0
cg05331807	chr7	157224035		117	-0.00228	0.016	0.887	9389	-0.0061	0.0014	6.9e-06	Multi-ancestral	no	no	no	-	-
cg05335186	chr13	53173507		117	0.00284	0.00635	0.656	9389	0.0036	0.001	0.0002	Multi-ancestral	no	no	no	-	-
cg05339037	chr19	13951168		117	-0.00811	0.00694	0.247	9389	-0.0143	0.0018	6.1e-15	Multi-ancestral	no	no	no	-	-
cg05343105	chr16	29801371	KIF22	117	-0.0247	0.0151	0.104	9389	-0.0046	0.0012	7.5e-05	Multi-ancestral	yes	yes	no	-	-
cg05365735	chr2	208635637	FZD5	117	-0.0162	0.0181	0.373	9389	-0.0079	0.002	0.0001	Multi-ancestral	no	no	no	-	-
cg05376219	chr19	2346279	SPPL2B	117	0.0206	0.0149	0.172	9389	0.0034	0.001	0.0005	Multi-ancestral	no	no	no	-	-
cg05396397	chr1	11908164	NPPA	117	0.0117	0.0186	0.533	9389	0.0164	0.0027	1.9e-09	Multi-ancestral	no	no	no	-	-
cg05397202	chr1	1245040	PUSL1	117	-0.00473	0.0162	0.772	9389	-0.0069	0.0016	9.1e-06	Multi-ancestral	no	no	no	rs114226630	0.0182
cg05404236	chr13	110437093	IRS2	117	-0.0381	0.0243	0.122	9389	-0.0182	0.0046	8.8e-05	Multi-ancestral	no	no	no	-	-
cg05438378	chr15	67383736	SMAD3	117	-0.00301	0.00869	0.73	9389	-0.014	0.0033	2.4e-05	Multi-ancestral	no	no	no	-	-
cg05439368	chr15	45028098	TRIM69	117	-0.0288	0.0175	0.103	9389	-0.0122	0.0022	4.2e-08	Multi-ancestral	no	no	no	-	-
cg05458220	chr18	77866647	ADNP2	117	-0.0125	0.0205	0.546	9389	0.0067	0.0018	0.0003	Multi-ancestral	no	no	no	-	-
cg05460226	chr17	8804279	PIK3R5	117	-0.0628	0.0308	0.0448	9389	-0.0209	0.0034	1.3e-09	Multi-ancestral	no	no	no	-	-
cg05473018	chr17	48192247	SAMD14	117	-0.00423	0.0137	0.758	9389	0.0045	0.001	5e-06	Multi-ancestral	no	no	no	rs149023383	0
cg05478824	chr17	79970135	ASPSCR1	117	0.0121	0.0184	0.514	9389	-0.0125	0.0025	5.5e-07	Multi-ancestral	no	no	no	-	-
cg05483571	chr17	77901224		117	-0.0189	0.0246	0.445	9389	-0.0076	0.0015	4.1e-07	Multi-ancestral	no	no	no	rs549822675	0.003
cg05506147	chr5	95950118		117	-0.0146	0.0144	0.314	9389	-0.0048	0.0012	5.6e-05	Multi-ancestral	no	no	no	-	-
cg05508558	chr1	207627372	CR2	117	-0.0146	0.0213	0.496	9389	0.0046	0.0014	0.001	Multi-ancestral	no	no	no	-	-
cg05508862	chr17	18885437	SLC5A10	117	-0.00154	0.00997	0.878	9389	0.0074	0.0014	7.2e-08	Multi-ancestral	no	no	no	-	-
cg05512483	chr11	62621791	SNORD30	117	-0.00874	0.00635	0.173	9389	-0.0077	0.0014	6.2e-08	Multi-ancestral	no	no	no	-	-
cg05523603	chr22	50973101		117	-0.0174	0.0197	0.38	9389	-0.0081	0.0021	0.0002	Multi-ancestral	no	no	no	rs565756248	0
cg05525812	chr2	177022646		117	-0.0152	0.0108	0.164	9389	-0.0069	0.0016	1.9e-05	Multi-ancestral	no	no	no	rs540933067	0.0008
cg05527044	chr2	73510851		117	-0.0243	0.0098	0.0153	9389	-0.0072	0.0015	1e-06	Multi-ancestral	no	no	no	-	-
cg05529343	chr3	22412124		117	0.0174	0.00873	0.05	9389	0.0234	0.0054	1.8e-05	Multi-ancestral	no	no	no	rs560246123	0.0008
cg05542681	chr16	744328	FBXL16	117	0.00715	0.0118	0.547	9389	0.0132	0.0023	6.3e-09	Multi-ancestral	no	no	no	-	-
cg05557932	chr16	3929351	CREBBP	117	0.00766	0.0121	0.529	9389	-0.0101	0.0023	1.6e-05	Multi-ancestral	no	no	no	rs183139131	0.0023
cg05570258	chr7	105662884	FLJ23834	117	0.0106	0.00795	0.186	9389	0.0098	0.0017	8.9e-09	Multi-ancestral	no	no	no	-	-
cg05572179	chr11	67139907	LOC100130987	117	0.000163	0.00308	0.958	9389	0.0021	0.0005	5.8e-05	Multi-ancestral	no	no	no	-	-
cg05575921	chr5	373378	AHRR	117	-0.178	0.024	1.66e-10	9389	-0.18	0.0171	4.5e-26	Multi-ancestral	no	no	no	-	-
cg05576845	chr5	146176618	PPP2R2B	117	-0.0253	0.011	0.0243	9389	-0.0106	0.0021	5.8e-07	Multi-ancestral	no	no	no	-	-
cg05590619	chr3	42056814		117	0.00571	0.00396	0.154	9389	0.0046	0.0011	3.6e-05	Multi-ancestral	no	no	no	-	-
cg05593667	chr6	35490744		117	-0.00661	0.00873	0.451	9389	-0.012	0.0013	5.5e-20	Multi-ancestral	no	no	no	-	-
cg05593715	chr8	95056896		117	0.000499	0.00864	0.954	9389	-0.0061	0.0015	7.3e-05	Multi-ancestral	no	no	yes	rs542008547	0
cg05603985	chr1	2161049	SKI	117	0.00675	0.00896	0.454	9389	-0.0122	0.0009	1.8e-43	Multi-ancestral	no	no	no	-	-
cg05611648	chr2	239050834	KLHL30	117	-0.019	0.0201	0.349	9389	-0.0066	0.0015	1.9e-05	Multi-ancestral	no	no	yes	rs78107972	0.0212
cg05616472	chr9	140514393	EHMT1	117	0.0118	0.00758	0.123	9389	-0.0061	0.0011	5e-08	Multi-ancestral	no	no	no	-	-
cg05616969	chr2	118982661		117	0.00507	0.0133	0.704	9389	0.0045	0.001	1.1e-05	Multi-ancestral	no	no	no	-	-
cg05635807	chr8	11422167		117	0.00107	0.00272	0.694	9389	0.0028	0.0008	0.0003	Multi-ancestral	no	no	no	-	-
cg05637113	chr5	121307216	SRFBP1	117	-0.00434	0.00688	0.53	9389	0.0084	0.0018	4.1e-06	Multi-ancestral	no	no	no	-	-
cg05643988	chr10	121575345	INPP5F	117	-0.00544	0.00796	0.496	9389	0.0028	0.0009	0.0019	Multi-ancestral	no	no	no	-	-
cg05655806	chr3	111260756	CD96	117	-0.00829	0.0135	0.541	9389	-0.0235	0.0045	1.9e-07	Multi-ancestral	no	no	no	rs150119191	0
cg05656900	chr2	26235097		117	-0.0519	0.0211	0.0164	9389	-0.0081	0.0014	1.8e-08	Multi-ancestral	no	no	no	-	-
cg05660881	chr13	24798240	SPATA13	117	0.0349	0.019	0.0711	9389	0.007	0.0021	0.0008	Multi-ancestral	no	no	no	-	-
cg05661533	chr5	1495043	LPCAT1	117	0.00504	0.0151	0.739	9389	-0.0073	0.0013	2.9e-08	Multi-ancestral	no	no	no	rs533711017	0.0015
cg05668853	chr17	27044169	RAB34	117	-0.0165	0.0105	0.119	9389	-0.0127	0.0019	7.7e-11	Multi-ancestral	no	no	no	-	-
cg05673882	chr5	74862702	POLK	117	-3.13e-05	0.0146	0.998	9389	-0.026	0.0038	1.2e-11	Multi-ancestral	no	no	no	-	-
cg05677062	chr12	123874707	SETD8	117	-0.00775	0.0137	0.572	9389	-0.0176	0.0032	2.7e-08	Multi-ancestral	no	no	no	-	-
cg05690394	chr14	73958888	HEATR4	117	0.0261	0.0198	0.191	9389	-0.0052	0.0013	0.0001	Multi-ancestral	no	no	no	-	-
cg05705813	chr11	86383809	ME3	117	-0.00905	0.0281	0.748	9389	-0.0078	0.0019	3e-05	Multi-ancestral	no	no	no	rs536539272	0.0008
cg05711036	chr7	5527927	FBXL18	117	-0.0101	0.0129	0.437	9389	-0.0128	0.0025	2.5e-07	Multi-ancestral	no	no	no	-	-
cg05713794	chr3	194119861	GP5	117	-0.00622	0.00501	0.218	9389	0.0044	0.0013	0.0007	Multi-ancestral	no	no	no	-	-
cg05720226	chr7	116786597	ST7	117	-0.0105	0.00873	0.233	9389	-0.0114	0.0017	1.7e-11	Multi-ancestral	no	no	no	-	-
cg05724492	chr16	979662	LMF1	117	-0.0146	0.0171	0.396	9389	-0.0077	0.0015	2.3e-07	Multi-ancestral	no	no	no	rs550742092	0.0023
cg05726935	chr14	105263522	AKT1	117	-0.00704	0.00842	0.406	9389	-0.0087	0.0016	1.1e-07	Multi-ancestral	no	no	no	rs574461669	0.0008
cg05765011	chr16	4103225	ADCY9	117	-0.0183	0.0252	0.469	9389	-0.0086	0.0017	2.7e-07	Multi-ancestral	no	no	no	-	-
cg05789250	chr6	31804306	C6orf48	117	-0.0177	0.008	0.0303	9389	-0.014	0.0024	5.6e-09	Multi-ancestral	no	no	yes	rs149682571	0.0204
cg05790451	chr15	29396200	APBA2	117	0.00538	0.0205	0.794	9389	0.0062	0.0014	8.8e-06	Multi-ancestral	no	no	no	-	-
cg05798664	chr1	36825645	STK40	117	-0.012	0.0133	0.372	9389	-0.0079	0.0016	7e-07	Multi-ancestral	no	no	no	-	-
cg05799411	chr1	52820497	CC2D1B	117	-0.00479	0.0115	0.679	9389	0.0026	0.0005	5.6e-07	Multi-ancestral	no	no	no	rs574096429	0
cg05806717	chr16	30102542	TBX6	117	0.0182	0.0178	0.309	9389	-0.0038	0.001	8.4e-05	Multi-ancestral	no	no	no	rs541265246	0
cg05818515	chr1	1158081	SDF4	117	0.00652	0.00967	0.502	9389	0.0058	0.0013	1.7e-05	Multi-ancestral	no	no	no	-	-
cg05824218	chr17	38499096	RARA	117	0.0147	0.00857	0.0911	9389	0.0122	0.0017	3.8e-13	Multi-ancestral	no	no	no	-	-
cg05830220	chr16	87757033	KLHDC4	117	-0.00921	0.0191	0.631	9389	0.0094	0.0016	7.6e-09	Multi-ancestral	no	no	no	-	-
cg05844798	chr20	3062344		117	0.00674	0.0104	0.52	9389	-0.0054	0.0011	2.1e-06	Multi-ancestral	no	no	no	rs144778921	0.0121
cg05845141	chr19	18120614	ARRDC2	117	0.0363	0.0221	0.105	9389	-0.005	0.0013	0.0001	Multi-ancestral	no	no	no	-	-
cg05845217	chr5	4223202		117	0.00079	0.0184	0.966	9389	-0.011	0.0022	6e-07	Multi-ancestral	no	no	no	-	-
cg05875421	chr14	91709951	GPR68	117	-0.0045	0.00632	0.479	9389	-0.0129	0.0019	2.4e-11	Multi-ancestral	no	no	no	rs140548907	0.0015
cg05877528	chr22	26875552	HPS4	117	0.00779	0.00579	0.183	9389	-0.0039	0.0009	3.9e-05	Multi-ancestral	no	no	no	-	-
cg05877788	chr17	27899874	TP53I13	117	-0.00794	0.013	0.542	9389	-0.0088	0.0012	6.3e-14	Multi-ancestral	no	no	no	-	-
cg05886626	chr15	39873553	THBS1	117	-0.00865	0.00867	0.321	9389	-0.0144	0.0017	3.6e-17	Multi-ancestral	no	no	no	-	-
cg05896295	chr19	41812492	HNRNPUL1	117	-0.00909	0.00795	0.257	9389	-0.0058	0.0017	0.0006	Multi-ancestral	no	no	no	rs201085940	0.0008
cg05906166	chr19	16437057	KLF2	117	-0.0267	0.0248	0.285	9389	-0.0267	0.0031	2.5e-17	Multi-ancestral	no	no	no	-	-
cg05914034	chr7	5528179	FBXL18	117	0.023	0.0244	0.348	9389	-0.0127	0.002	4.6e-10	Multi-ancestral	no	no	no	rs552377329	0.0045
cg05915316	chr13	112710548		117	-0.00815	0.00688	0.24	9389	-0.0048	0.0012	0.0001	Multi-ancestral	no	no	no	-	-
cg05925894	chr1	85931301	DDAH1	117	-0.00535	0.0254	0.834	9389	-0.0066	0.0019	0.0004	Multi-ancestral	no	no	no	rs114209144	0.0136
cg05932360	chr6	15313285	JARID2	117	-0.0191	0.0146	0.193	9389	-0.0036	0.0011	0.0013	Multi-ancestral	no	no	no	-	-
cg05940122	chr2	231770489		117	0.000457	0.0415	0.991	9389	-0.0099	0.003	0.0009	Multi-ancestral	no	no	yes	rs112714939	0.0484
cg05941631	chr2	46521469		117	-0.013	0.00892	0.149	9389	0.0034	0.0011	0.0013	Multi-ancestral	no	no	no	-	-
cg05957567	chr12	122467228	BCL7A	117	0.02	0.00868	0.0238	9389	0.011	0.0015	1.3e-13	Multi-ancestral	no	no	no	-	-
cg05958351	chr16	2804731	SRRM2	117	-0.0196	0.0114	0.0911	9389	-0.0057	0.0012	1.5e-06	Multi-ancestral	no	no	no	-	-
cg05969150	chr16	72882495	ZFHX3	117	0.0103	0.00648	0.115	9389	0.0114	0.0016	3.1e-12	Multi-ancestral	no	no	no	rs555679633	0
cg05971521	chr20	35584019		117	-0.00162	0.00868	0.853	9389	0.0073	0.0015	5.1e-07	Multi-ancestral	no	no	no	rs528398792	0
cg05973772	chr4	154178277	TRIM2	117	0.0213	0.0134	0.115	9389	-0.0078	0.0022	0.0004	Multi-ancestral	no	no	no	-	-
cg05978306	chr17	1373774	MYO1C	117	-0.0179	0.0198	0.37	9389	0.0052	0.0011	1.1e-06	Multi-ancestral	no	no	no	rs572910979	0
cg05986195	chr18	43608509	PSTPIP2	117	-0.00316	0.00924	0.733	9389	0.007	0.0011	1.5e-10	Multi-ancestral	yes	yes	yes	-	-
cg06002638	chr12	109592017	ACACB	117	0.00922	0.00922	0.32	9389	-0.006	0.0012	7.7e-07	Multi-ancestral	no	no	no	-	-
cg06007201	chr16	88850218	FAM38A	117	0.00819	0.007	0.245	9389	-0.0036	0.0011	0.0008	Multi-ancestral	no	no	no	rs548669109	0.0008
cg06008724	chr22	45403507	PHF21B	117	-0.00222	0.0202	0.913	9389	0.0053	0.0015	0.0004	Multi-ancestral	no	no	no	-	-
cg06026545	chr17	35656860	ACACA	117	-0.02	0.0108	0.069	9389	-0.0091	0.0026	0.0005	Multi-ancestral	no	no	no	rs527721518	0.0008
cg06040872	chr17	34394215	CCL18	117	0.0213	0.0138	0.127	9389	0.0072	0.0023	0.0015	Multi-ancestral	no	no	no	rs557718627	0
cg06060868	chr5	231934	SDHA	117	-0.01	0.0146	0.495	9389	-0.0089	0.0015	1.8e-09	Multi-ancestral	no	no	yes	-	-
cg06065019	chr2	177356276		117	-0.00823	0.0126	0.517	9389	-0.0134	0.0016	1.2e-16	Multi-ancestral	no	no	no	-	-
cg06073351	chr10	22625665		117	0.00113	0.00442	0.799	9389	0.0026	0.0006	4.6e-06	Multi-ancestral	no	no	no	-	-
cg06096184	chr3	66549732	LRIG1	117	0.000888	0.00858	0.918	9389	-0.014	0.002	2.8e-12	Multi-ancestral	no	no	no	-	-
cg06096336	chr2	231989800	PSMD1	117	0.00535	0.0197	0.786	9389	-0.0177	0.0022	1.1e-15	Multi-ancestral	no	no	no	-	-
cg06099431	chr20	44451667		117	-0.00895	0.0148	0.547	9389	-0.0094	0.0024	0.0001	Multi-ancestral	no	no	no	-	-
cg06100161	chr15	60987894	RORA	117	0.00324	0.0157	0.837	9389	-0.0052	0.0016	0.0016	Multi-ancestral	no	no	no	-	-
cg06112654	chr10	35505599		117	-0.00325	0.00693	0.64	9389	0.0045	0.001	1.2e-05	Multi-ancestral	no	no	no	-	-
cg06121808	chr2	113404678	SLC20A1	117	-0.00507	0.00919	0.583	9389	-0.0143	0.0012	2.1e-32	Multi-ancestral	no	no	no	-	-
cg06133910	chr13	34185230		117	0.0229	0.0202	0.26	9389	-0.0045	0.001	2.2e-05	Multi-ancestral	no	no	no	rs546559941	0
cg06142740	chr2	28973577	PPP1CB	117	0.00226	0.0129	0.862	9389	-0.0098	0.0014	4.2e-12	Multi-ancestral	no	no	no	rs141237936	0
cg06151964	chr19	35531417	HPN	117	0.0331	0.0097	0.00105	9389	0.0083	0.0013	2.4e-10	Multi-ancestral	no	no	no	-	-
cg06155229	chr7	102937535	PMPCB	117	-0.013	0.0121	0.287	9389	-0.0081	0.0023	0.0005	Multi-ancestral	no	no	no	-	-
cg06159340	chr16	30907560	CTF1	117	-0.00734	0.0158	0.643	9389	-0.0083	0.0016	1.2e-07	Multi-ancestral	no	no	no	-	-
cg06177555	chr16	29678624	SPN	117	0.0227	0.0166	0.176	9389	0.0113	0.002	9.2e-09	Multi-ancestral	no	no	no	-	-
cg06178669	chr11	63334608		117	0.0133	0.00871	0.132	9389	-0.0118	0.0031	0.0001	Multi-ancestral	no	no	no	rs138971771	0
cg06180099	chr1	150979364	FAM63A	117	-0.0117	0.00783	0.138	9389	-0.0043	0.0012	0.0005	Multi-ancestral	no	no	no	-	-
cg06186155	chr17	46648582	HOXB3	117	-0.00952	0.0066	0.154	9389	-0.0037	0.0008	1.8e-06	Multi-ancestral	no	no	no	-	-
cg06186450	chr1	154942910	SHC1	117	0.00576	0.0127	0.651	9389	-0.0061	0.0014	1.3e-05	Multi-ancestral	no	no	no	rs115641580	0
cg06193043	chr1	11908199	NPPA	117	-0.00235	0.0227	0.918	9389	0.0168	0.0023	2.6e-13	Multi-ancestral	no	no	no	-	-
cg06193328	chr6	11711971		117	0.00468	0.0138	0.735	9389	-0.0061	0.0013	3.3e-06	Multi-ancestral	no	no	no	-	-
cg06196801	chr12	121164025	ACADS	117	-0.00793	0.00698	0.26	9389	-0.004	0.001	0.0001	Multi-ancestral	no	no	no	-	-
cg06197751	chr3	153912866	SGEF	117	-0.00055	0.011	0.96	9389	0.0082	0.0015	5.4e-08	Multi-ancestral	no	no	no	-	-
cg06203720	chr1	1309641	AURKAIP1	117	-0.00261	0.011	0.814	9389	-0.0075	0.0014	2.1e-07	Multi-ancestral	yes	yes	no	-	-
cg06214925	chr4	109092628	LOC641518	117	0.00546	0.00735	0.46	9389	-0.0059	0.001	1.1e-09	Multi-ancestral	no	no	no	-	-
cg06223834	chr16	4103161	ADCY9	117	0.00478	0.0135	0.725	9389	-0.0125	0.0028	6.1e-06	Multi-ancestral	no	no	no	-	-
cg06235438	chr16	30485966	ITGAL	117	-0.0159	0.0171	0.354	9389	-0.0144	0.0023	8.4e-10	Multi-ancestral	no	no	no	-	-
cg06240690	chr2	158114069	GALNT5	117	-0.0162	0.0119	0.178	9389	0.0075	0.0015	1.3e-06	Multi-ancestral	no	no	no	-	-
cg06245229	chr8	21999703	REEP4	117	-0.00549	0.0074	0.46	9389	-0.0041	0.0007	1.3e-08	Multi-ancestral	no	no	no	-	-
cg06260709	chr20	48626621		117	-7.38e-05	0.0212	0.997	9389	-0.0137	0.0024	8.3e-09	Multi-ancestral	no	no	no	-	-
cg06269419	chr17	77807201	CBX4	117	-0.00937	0.012	0.437	9389	-0.0104	0.002	1.3e-07	Multi-ancestral	no	no	no	-	-
cg06270615	chr17	40516068	STAT3	117	-0.00508	0.0119	0.67	9389	0.0064	0.0014	7.3e-06	Multi-ancestral	no	no	no	-	-
cg06271237	chr6	144263369	PLAGL1	117	-0.0153	0.00997	0.13	9389	0.0097	0.0014	1.7e-11	Multi-ancestral	no	no	no	-	-
cg06271652	chr16	23144103	USP31	117	-0.0121	0.0137	0.38	9389	-0.0079	0.0024	0.0008	Multi-ancestral	no	no	no	-	-
cg06285727	chr11	72524028	ATG16L2	117	0.0236	0.0116	0.0458	9389	-0.0071	0.002	0.0005	Multi-ancestral	no	no	no	rs527713447	0
cg06294803	chr3	184033282	EIF4G1	117	-0.00117	0.0113	0.918	9389	-0.0106	0.0022	2.2e-06	Multi-ancestral	no	no	no	-	-
cg06298346	chr5	10565679	ANKRD33B	117	0.00365	0.00858	0.671	9389	-0.0058	0.0017	0.0006	Multi-ancestral	no	no	no	rs191126614	0
cg06321596	chr16	17562960	XYLT1	117	-0.021	0.0174	0.23	9389	-0.0231	0.0034	6.2e-12	Multi-ancestral	no	no	no	-	-
cg06329392	chr13	40762435		117	0.0213	0.0198	0.285	9389	-0.0104	0.0031	0.0006	Multi-ancestral	no	no	no	-	-
cg06338710	chr1	92946187	GFI1	117	-0.0483	0.0236	0.0441	9389	-0.0249	0.0035	1.7e-12	Multi-ancestral	no	no	no	-	-
cg06346081	chr1	42921584	PPCS	117	-0.0153	0.00933	0.105	9389	-0.0067	0.0017	5e-05	Multi-ancestral	no	no	no	rs200929864	0
cg06360776	chr16	30545507	ZNF747	117	0.01	0.00886	0.262	9389	-0.0151	0.002	1.9e-13	Multi-ancestral	yes	yes	no	-	-
cg06361984	chr16	15787940	NDE1	117	-0.00806	0.00584	0.171	9389	0.005	0.0009	1.4e-08	Multi-ancestral	no	no	no	rs181459618	0
cg06373240	chr19	30162566	PLEKHF1	117	-0.00968	0.0152	0.528	9389	-0.0044	0.0014	0.0017	Multi-ancestral	no	no	yes	rs79866438	0
cg06393589	chr16	84581885		117	-0.0173	0.0115	0.138	9389	-0.0065	0.0015	9.9e-06	Multi-ancestral	no	no	no	rs113770038	0.0908
cg06394247	chr9	36986788	PAX5	117	0.0146	0.00948	0.128	9389	0.0036	0.0009	6.5e-05	Multi-ancestral	no	no	no	-	-
cg06394460	chr13	28130393	LNX2	117	-0.0125	0.0173	0.471	9389	-0.0201	0.0039	3e-07	Multi-ancestral	no	no	no	-	-
cg06418475	chr19	17008851	CPAMD8	117	-0.00962	0.0133	0.47	9389	-0.0128	0.0022	4.9e-09	Multi-ancestral	no	no	no	-	-
cg06433467	chr5	67730071		117	-0.00751	0.00464	0.11	9389	-0.0096	0.0016	2.1e-09	Multi-ancestral	no	no	no	-	-
cg06437209	chr4	38330015		117	-0.00991	0.0133	0.457	9389	0.0058	0.0017	0.0006	Multi-ancestral	no	no	yes	rs73243350	0.0068
cg06439889	chr6	72077399		117	-0.0135	0.00928	0.15	9389	0.005	0.0008	1.3e-10	Multi-ancestral	no	no	no	-	-
cg06457408	chr17	79827882	ARHGDIA	117	-0.00406	0.0091	0.656	9389	-0.0086	0.0015	1.6e-08	Multi-ancestral	no	no	no	-	-
cg06459104	chr18	5456880	EPB41L3	117	0.012	0.0248	0.63	9389	-0.0307	0.0054	1.7e-08	Multi-ancestral	no	no	no	-	-
cg06462220	chr6	30646756	KIAA1949	117	0.00556	0.00753	0.463	9389	-0.0039	0.0009	2.9e-05	Multi-ancestral	no	no	no	-	-
cg06473288	chr6	32820102	TAP1	117	-0.00555	0.0125	0.659	9389	-0.006	0.0012	3.1e-07	Multi-ancestral	no	no	no	-	-
cg06477464	chr5	68790044	OCLN	117	0.0109	0.012	0.366	9389	-0.0073	0.0017	2.9e-05	Multi-ancestral	yes	yes	no	-	-
cg06478823	chr16	20774873	ACSM3	117	-0.015	0.0202	0.459	9389	0.0077	0.0013	2.3e-09	Multi-ancestral	no	no	no	-	-
cg06484000	chr19	46998383	PNMAL2	117	0.0223	0.0145	0.127	9389	0.0116	0.0024	1.4e-06	Multi-ancestral	no	no	no	-	-
cg06484123	chr19	53107200		117	0.0114	0.0154	0.462	9389	0.0182	0.0035	2.6e-07	Multi-ancestral	no	no	no	-	-
cg06501716	chr22	19436948	C22orf39	117	-0.000393	0.0108	0.971	9389	-0.0059	0.0016	0.0003	Multi-ancestral	no	no	no	-	-
cg06513247	chr17	75446661	SEPT9	117	-0.0169	0.00777	0.0332	9389	-0.0104	0.0015	9.8e-13	Multi-ancestral	no	no	no	-	-
cg06516865	chr12	11883921	ETV6	117	-0.00267	0.00774	0.731	9389	-0.0065	0.0019	0.0007	Multi-ancestral	no	no	no	-	-
cg06520846	chr1	42921582	PPCS	117	-0.00391	0.00817	0.633	9389	-0.0047	0.0013	0.0003	Multi-ancestral	no	no	no	-	-
cg06532574	chr5	95295740	ELL2	117	-0.0324	0.0207	0.123	9389	-0.0213	0.0053	4.9e-05	Multi-ancestral	no	no	no	rs543321452	0.0008
cg06532880	chr5	176731545	PRELID1	117	0.00281	0.0104	0.788	9389	-0.0088	0.0018	6.3e-07	Multi-ancestral	no	no	no	-	-
cg06538684	chr12	12511223	LOH12CR2	117	0.00828	0.0128	0.519	9389	-0.0087	0.002	1.6e-05	Multi-ancestral	no	no	no	-	-
cg06541968	chr2	240431144		117	0.0094	0.0169	0.58	9389	0.0056	0.0012	1.3e-06	Multi-ancestral	no	no	no	-	-
cg06545367	chr7	110731527	LRRN3	117	0.00556	0.0106	0.601	9389	-0.0104	0.0026	5e-05	Multi-ancestral	no	no	no	rs537804703	0
cg06560379	chr6	44231305	NFKBIE	117	-0.00263	0.00423	0.537	9389	-0.0034	0.0008	7.8e-06	Multi-ancestral	no	no	no	-	-
cg06562283	chr11	78781557	ODZ4	117	-0.0176	0.0171	0.306	9389	-0.0068	0.0019	0.0004	Multi-ancestral	no	no	no	-	-
cg06568880	chr17	2166583	SMG6	117	-0.00396	0.00613	0.52	9389	-0.0046	0.001	5.6e-06	Multi-ancestral	no	no	no	rs576193779	0
cg06580770	chr6	32054790	TNXB	117	0.00195	0.00894	0.828	9389	-0.0051	0.001	7.1e-08	Multi-ancestral	no	no	no	-	-
cg06588802	chr2	8422236		117	0.036	0.0237	0.133	9389	0.0068	0.0018	0.0002	Multi-ancestral	no	no	no	rs567156779	0
cg06588876	chr9	139009275	C9orf69	117	-0.00498	0.0156	0.75	9389	-0.0041	0.0008	1.2e-06	Multi-ancestral	no	no	no	-	-
cg06595162	chr21	40141040	NCRNA00114	117	-0.0172	0.012	0.157	9389	-0.0154	0.0024	6e-11	Multi-ancestral	no	no	no	rs190592145	0.0008
cg06599169	chr19	17973311	RPL18AP3	117	0.00316	0.0114	0.782	9389	-0.0103	0.0017	2.6e-09	Multi-ancestral	no	no	no	rs530875391	0
cg06607384	chr14	91579859	C14orf159	117	-0.0429	0.0216	0.0503	9389	-0.009	0.0019	1.5e-06	Multi-ancestral	no	no	no	-	-
cg06619959	chr3	9956506	IL17RE	117	-0.0185	0.00928	0.05	9389	-0.0041	0.001	7.9e-05	Multi-ancestral	no	no	no	rs367865658	0
cg06631810	chr7	143091890	EPHA1	117	0.0244	0.0141	0.0882	9389	0.0041	0.0011	9.3e-05	Multi-ancestral	no	no	no	rs532387216	0
cg06635952	chr2	70025869	ANXA4	117	0.0031	0.0219	0.888	9389	0.0213	0.0026	7.6e-17	Multi-ancestral	no	no	no	-	-
cg06636831	chr3	45077369	CLEC3B	117	0.00436	0.0167	0.794	9389	0.0087	0.0021	5e-05	Multi-ancestral	no	no	no	-	-
cg06639488	chr1	155103222	EFNA1	117	-0.00593	0.00597	0.323	9389	0.0041	0.0008	4.9e-08	Multi-ancestral	no	no	no	rs545285893	0.0008
cg06639488	chr1	155103222	EFNA1	117	-0.00593	0.00597	0.323	9389	0.0041	0.0008	4.9e-08	Multi-ancestral	no	no	no	rs77473027	0.0015
cg06644428	chr2	233284112		117	-0.000853	0.0148	0.954	9389	-0.04	0.0054	1.9e-13	Multi-ancestral	no	no	no	-	-
cg06648759	chr13	40892751		117	0.03	0.018	0.101	9389	0.0125	0.0021	3.8e-09	Multi-ancestral	no	no	no	rs573623166	0
cg06649191	chr17	42908211	GJC1	117	0.00727	0.0103	0.481	9389	0.0033	0.0006	4.2e-09	Multi-ancestral	no	no	no	rs564288578	0
cg06653632	chr12	129281444	SLC15A4	117	0.00721	0.0108	0.508	9389	0.008	0.0022	0.0002	Multi-ancestral	no	no	no	rs558372812	0
cg06663317	chr16	56641101	MT2A	117	-0.0179	0.0166	0.284	9389	-0.0059	0.001	4.7e-10	Multi-ancestral	no	no	no	rs535622158	0.0008
cg06670599	chr6	31631801	BAT4	117	-0.029	0.0201	0.154	9389	-0.0103	0.0022	1.8e-06	Multi-ancestral	no	no	no	-	-
cg06672250	chr8	21914593	EPB49	117	-0.0308	0.013	0.0207	9389	-0.009	0.0013	1.7e-12	Multi-ancestral	no	no	no	rs140164565	0.0083
cg06677021	chr5	79490511	SERINC5	117	0.00582	0.0179	0.746	9389	-0.013	0.004	0.0011	Multi-ancestral	no	no	yes	-	-
cg06688763	chr7	92238207	CDK6	117	0.0449	0.0404	0.269	9389	0.02	0.0032	6.2e-10	Multi-ancestral	no	no	no	-	-
cg06693983	chr19	55889216	TMEM190	117	-0.00559	0.025	0.824	9389	-0.0148	0.0043	0.0006	Multi-ancestral	no	no	no	rs571214407	0
cg06695691	chr4	124154293	SPATA5	117	-0.00207	0.0129	0.873	9389	0.008	0.0019	2.4e-05	Multi-ancestral	no	no	no	rs549906083	0
cg06697407	chr12	3305394	TSPAN9	117	0.0327	0.0192	0.0921	9389	0.0122	0.0018	3.6e-12	Multi-ancestral	no	no	yes	rs11062562	0.0106
cg06697407	chr12	3305394	TSPAN9	117	0.0327	0.0192	0.0921	9389	0.0122	0.0018	3.6e-12	Multi-ancestral	no	no	yes	rs546033845	0
cg06700877	chr10	104169610	PSD	117	-0.0131	0.00749	0.0854	9389	-0.0088	0.0015	3.4e-09	Multi-ancestral	no	no	no	-	-
cg06706159	chr19	18260350	MAST3	117	0.00665	0.0183	0.717	9389	0.0126	0.0028	7.4e-06	Multi-ancestral	no	no	no	-	-
cg06710464	chr17	79047695	BAIAP2	117	-0.0165	0.0162	0.31	9389	0.0055	0.0014	0.0001	Multi-ancestral	no	no	no	-	-
cg06739462	chr12	56329296	DGKA	117	-0.00693	0.0116	0.55	9389	-0.0064	0.002	0.0015	Multi-ancestral	no	no	no	-	-
cg06762457	chr6	149806635	ZC3H12D	117	0.00477	0.0146	0.745	9389	-0.0192	0.0033	3.9e-09	Multi-ancestral	no	no	no	-	-
cg06795233	chr2	219737392	WNT6	117	0.00538	0.0254	0.833	9389	0.0119	0.002	4e-09	Multi-ancestral	no	no	no	-	-
cg06800849	chr16	89180587	ACSF3	117	0.0218	0.0191	0.256	9389	-0.006	0.0009	1.1e-10	Multi-ancestral	no	no	no	rs548197216	0
cg06801385	chr5	1152362		117	-0.0126	0.0162	0.441	9389	-0.0066	0.0018	0.0003	Multi-ancestral	no	no	no	-	-
cg06803614	chr1	40133581	NT5C1A	117	-0.00888	0.0105	0.402	9389	-0.0088	0.001	2.1e-19	Multi-ancestral	no	no	no	rs550250646	0
cg06806711	chr11	60223291	MS4A1	117	0.0164	0.0122	0.184	9389	0.0109	0.0022	8.3e-07	Multi-ancestral	no	no	no	rs545806854	0
cg06811467	chr1	154299179	ATP8B2	117	-0.00354	0.00949	0.71	9389	-0.0054	0.0013	3.4e-05	Multi-ancestral	no	no	no	-	-
cg06818582	chr15	67286903		117	-0.0172	0.0115	0.139	9389	-0.0062	0.0016	0.0001	Multi-ancestral	no	no	no	rs189187636	0
cg06819357	chr14	102928437	TECPR2	117	0.00508	0.0105	0.631	9389	0.0156	0.0021	2.6e-13	Multi-ancestral	no	no	no	rs569054161	0
cg06819923	chr16	21214508	ZP2	117	-0.0236	0.0166	0.159	9389	-0.0099	0.0021	2.7e-06	Multi-ancestral	no	no	no	rs531980914	0
cg06819923	chr16	21214508	ZP2	117	-0.0236	0.0166	0.159	9389	-0.0099	0.0021	2.7e-06	Multi-ancestral	no	no	no	rs202065210	0.0015
cg06824467	chr1	149223316		117	0.0083	0.00637	0.196	9389	-0.0032	0.0008	6.9e-05	Multi-ancestral	yes	yes	no	rs587674864	0.0008
cg06826457	chr12	12867669		117	0.0104	0.0105	0.327	9389	-0.0107	0.0021	1.8e-07	Multi-ancestral	no	no	no	-	-
cg06830167	chr1	7600135	CAMTA1	117	-0.02	0.0114	0.0821	9389	-0.0085	0.0018	2.2e-06	Multi-ancestral	no	no	no	rs575209571	0
cg06832406	chr10	4230482		117	-0.0194	0.022	0.381	9389	0.0047	0.0015	0.0013	Multi-ancestral	no	no	no	-	-
cg06857094	chr6	31762442	VARS	117	-0.013	0.0213	0.542	9389	-0.011	0.0022	6.7e-07	Multi-ancestral	no	no	no	-	-
cg06859463	chr11	46300215	CREB3L1	117	-0.00444	0.00744	0.552	9389	-0.0044	0.0014	0.0017	Multi-ancestral	no	no	no	-	-
cg06861736	chr22	20918809	MED15	117	-0.00381	0.00804	0.637	9389	-0.0097	0.0017	8.1e-09	Multi-ancestral	no	no	no	-	-
cg06866033	chr5	141391951	GNPDA1	117	-0.0202	0.0152	0.19	9389	-0.0101	0.0017	3.6e-09	Multi-ancestral	no	no	no	-	-
cg06868100	chr7	29606349	PRR15	117	-0.0243	0.0172	0.162	9389	-0.0232	0.003	1.7e-14	Multi-ancestral	no	no	no	-	-
cg06872036	chr1	206729258	RASSF5	117	-0.013	0.00856	0.134	9389	-0.0055	0.0011	8.3e-07	Multi-ancestral	no	no	no	rs569865559	0
cg06874426	chr17	47287526	ABI3	117	-0.00147	0.00771	0.849	9389	-0.006	0.0012	3.3e-07	Multi-ancestral	no	no	no	-	-
cg06875488	chr4	7657070	SORCS2	117	-0.0138	0.024	0.567	9389	-0.0076	0.0017	5e-06	Multi-ancestral	no	no	yes	rs73794358	0.1316
cg06875488	chr4	7657070	SORCS2	117	-0.0138	0.024	0.567	9389	-0.0076	0.0017	5e-06	Multi-ancestral	no	no	yes	rs544374526	0.0023
cg06880612	chr2	102759576		117	-0.00271	0.00706	0.702	9389	0.0065	0.001	4.9e-11	Multi-ancestral	no	no	no	-	-
cg06885459	chr13	113689728	MCF2L	117	0.015	0.0251	0.551	9389	0.0159	0.0024	6.3e-11	Multi-ancestral	no	no	no	rs562067299	0.0008
cg06889607	chr14	67826009	EIF2S1	117	-0.0115	0.00871	0.191	9389	-0.0031	0.0008	0.0002	Multi-ancestral	no	no	no	-	-
cg06890522	chr17	6917393	RNASEK	117	0.0239	0.013	0.0687	9389	-0.0065	0.0012	1.3e-07	Multi-ancestral	no	no	no	-	-
cg06893362	chr20	47897124	C20orf199	117	-0.0171	0.0101	0.0926	9389	-0.0055	0.0014	0.0001	Multi-ancestral	no	no	no	-	-
cg06899522	chr1	9355438	SPSB1	117	0.0129	0.00835	0.127	9389	0.002	0.0006	0.0015	Multi-ancestral	no	no	no	-	-
cg06901890	chr9	132803508	FNBP1	117	0.0126	0.00898	0.164	9389	-0.0102	0.0012	6.3e-18	Multi-ancestral	no	no	no	-	-
cg06924081	chr15	69791774		117	0.0115	0.00919	0.214	9389	0.0041	0.0008	4.2e-07	Multi-ancestral	no	no	no	-	-
cg06925984	chr17	77767242		117	-0.00599	0.0154	0.698	9389	-0.0081	0.0016	5.2e-07	Multi-ancestral	no	no	no	-	-
cg06930757	chr19	51216389	SHANK1	117	0.000897	0.00752	0.905	9389	0.0109	0.002	2.3e-08	Multi-ancestral	no	no	no	-	-
cg06933384	chr5	74808293	COL4A3BP	117	0.000771	0.00594	0.897	9389	-0.0074	0.0021	0.0005	Multi-ancestral	no	no	no	-	-
cg06934523	chr14	70077930	KIAA0247	117	-0.00486	0.00894	0.588	9389	-0.0097	0.0017	9.7e-09	Multi-ancestral	no	no	no	-	-
cg06935361	chr13	32964454	BRCA2	117	0.0112	0.0145	0.444	9389	0.0143	0.0025	2e-08	Multi-ancestral	no	no	no	-	-
cg06935608	chr8	26309176		117	-0.0173	0.0134	0.2	9389	0.0034	0.001	0.0011	Multi-ancestral	no	no	no	-	-
cg06940168	chr17	64370665	PRKCA	117	-0.0523	0.0253	0.0421	9389	-0.0098	0.0022	1.2e-05	Multi-ancestral	no	no	no	rs538810135	0
cg06946797	chr16	11422409		117	0.0155	0.0133	0.249	9389	-0.0126	0.0027	2.6e-06	Multi-ancestral	no	no	no	-	-
cg06949933	chr2	61406491	AHSA2	117	-0.00668	0.0121	0.581	9389	-0.006	0.0013	2.2e-06	Multi-ancestral	no	no	no	-	-
cg06957820	chr5	133706474	UBE2B	117	0.00908	0.0107	0.399	9389	-0.0049	0.001	2e-06	Multi-ancestral	no	no	no	-	-
cg06963233	chr15	90357992	ANPEP	117	-0.00554	0.00717	0.443	9389	-0.0038	0.0012	0.0012	Multi-ancestral	no	no	no	-	-
cg06972908	chr16	30488321	ITGAL	117	-0.00811	0.0114	0.479	9389	-0.0121	0.0017	4.2e-13	Multi-ancestral	no	no	no	-	-
cg06981309	chr3	146260954	PLSCR1	117	-0.04	0.0236	0.0948	9389	-0.0128	0.0026	1.2e-06	Multi-ancestral	no	no	no	-	-
cg06981781	chr4	110842888	EGF	117	-0.00731	0.011	0.507	9389	0.003	0.0009	0.0018	Multi-ancestral	no	no	no	-	-
cg06997114	chr18	21851455	OSBPL1A	117	0.0122	0.0138	0.379	9389	0.0047	0.0011	4.2e-05	Multi-ancestral	no	no	no	-	-
cg07008193	chr11	46318527	CREB3L1	117	0.015	0.0113	0.187	9389	0.0046	0.0011	2.8e-05	Multi-ancestral	no	no	no	-	-
cg07019638	chr11	64635774	EHD1	117	0.000928	0.0176	0.958	9389	-0.0047	0.0013	0.0005	Multi-ancestral	no	no	no	-	-
cg07026010	chr7	44506445	NUDCD3	117	0.0115	0.0101	0.259	9389	0.0062	0.002	0.0017	Multi-ancestral	no	no	no	-	-
cg07027613	chr12	7260608	C1RL	117	-0.0123	0.00849	0.153	9389	-0.0079	0.0012	1.4e-10	Multi-ancestral	no	no	no	-	-
cg07029024	chr11	65249342		117	0.00164	0.015	0.913	9389	0.0129	0.0014	5.5e-21	Multi-ancestral	no	no	no	-	-
cg07035320	chr1	9885517	CLSTN1	117	0.0341	0.017	0.0478	9389	0.0073	0.0018	5.1e-05	Multi-ancestral	no	no	no	-	-
cg07042170	chr8	8831422		117	0.0295	0.0216	0.177	9389	0.0175	0.0018	4.5e-22	Multi-ancestral	no	no	yes	-	-
cg07044859	chr10	101282883		117	-0.0482	0.0219	0.031	9389	-0.0179	0.003	1.9e-09	Multi-ancestral	no	no	no	-	-
cg07048504	chr1	55829278		117	0.0164	0.0141	0.249	9389	0.0118	0.0029	4.8e-05	Multi-ancestral	no	no	no	rs558067670	0
cg07057831	chr12	131323042	STX2	117	0.00558	0.00838	0.508	9389	-0.0107	0.0013	1.2e-17	Multi-ancestral	no	no	no	rs553553456	0
cg07058086	chr8	29120186	KIF13B	117	0.000969	0.0119	0.935	9389	0.0047	0.0007	2.3e-10	Multi-ancestral	no	no	no	-	-
cg07061728	chr17	1880941	RTN4RL1	117	0.00244	0.0101	0.811	9389	-0.0071	0.0014	1.4e-07	Multi-ancestral	no	no	no	-	-
cg07063068	chr14	91711033	GPR68	117	-0.0018	0.0036	0.618	9389	-0.0085	0.0011	1.3e-14	Multi-ancestral	no	no	no	rs551095186	0.0008
cg07066369	chr12	4384888	CCND2	117	0.000608	0.000753	0.422	9389	-0.0014	0.0004	0.0005	Multi-ancestral	no	no	no	-	-
cg07068382	chr6	36947277	MTCH1	117	0.0128	0.0139	0.36	9389	0.0075	0.0015	6.5e-07	Multi-ancestral	no	no	yes	rs11964265	0.0454
cg07069636	chr16	30671749		117	-0.0162	0.0102	0.116	9389	-0.0174	0.0021	1e-16	Multi-ancestral	no	no	no	-	-
cg07090714	chr6	6857062		117	-0.00349	0.0102	0.734	9389	-0.0185	0.0022	1.4e-17	Multi-ancestral	no	no	no	rs533538993	0
cg07113006	chr1	45097282	RNF220	117	-0.000513	0.021	0.981	9389	-0.0135	0.0028	1.1e-06	Multi-ancestral	no	no	no	-	-
cg07119168	chr14	65225253	SPTB	117	0.0115	0.0125	0.361	9389	0.0071	0.0014	4.6e-07	Multi-ancestral	no	no	no	rs182357669	0.0008
cg07124372	chr15	66996570	SMAD6	117	0.00334	0.00521	0.524	9389	-0.003	0.0007	1.2e-05	Multi-ancestral	no	no	no	-	-
cg07127410	chr22	29427851	ZNRF3	117	-0.0104	0.0184	0.573	9389	0.0081	0.0023	0.0005	Multi-ancestral	no	no	no	-	-
cg07141504	chr3	194030706	LOC100131551	117	0.00987	0.00689	0.156	9389	0.0064	0.0013	1.7e-06	Multi-ancestral	no	no	no	-	-
cg07151117	chr8	29204954	DUSP4	117	-0.0209	0.0132	0.117	9389	-0.0085	0.0014	3.4e-10	Multi-ancestral	no	no	no	-	-
cg07159847	chr12	58122341	AGAP2	117	0.00227	0.0106	0.831	9389	-0.0042	0.0012	0.0003	Multi-ancestral	no	no	no	-	-
cg07162320	chr1	155295267	RUSC1	117	-0.0326	0.0206	0.117	9389	-0.0133	0.0027	7.7e-07	Multi-ancestral	no	no	no	-	-
cg07166409	chr2	97534057	SEMA4C	117	-0.00388	0.00517	0.455	9389	-0.003	0.0009	0.0007	Multi-ancestral	no	no	no	-	-
cg07166654	chr12	52652220		117	-0.00578	0.00588	0.329	9389	0.004	0.0012	0.0009	Multi-ancestral	yes	yes	no	-	-
cg07166896	chr10	134498925	INPP5A	117	-0.00672	0.00864	0.439	9389	0.0034	0.001	0.0004	Multi-ancestral	no	no	no	-	-
cg07177756	chr1	173836307	SNORD75	117	-0.0229	0.012	0.0603	9389	-0.0167	0.0021	9.5e-16	Multi-ancestral	no	no	no	-	-
cg07178945	chr12	4488800	FGF23	117	0.027	0.0139	0.056	9389	0.0216	0.0029	1e-13	Multi-ancestral	no	no	no	rs187035769	0
cg07180646	chr1	15481541	TMEM51	117	-0.0144	0.025	0.568	9389	-0.0227	0.0034	1.5e-11	Multi-ancestral	no	no	no	-	-
cg07195577	chr17	27052828	TLCD1	117	-0.0049	0.00701	0.486	9389	-0.0069	0.0016	1.6e-05	Multi-ancestral	no	no	no	-	-
cg07199524	chr15	91074149	CRTC3	117	0.000129	0.00185	0.945	9389	-0.0026	0.0005	1.4e-06	Multi-ancestral	no	no	no	-	-
cg07201017	chr10	102996571	FLJ41350	117	0.00188	0.00773	0.809	9389	-0.0039	0.0012	0.0011	Multi-ancestral	no	no	no	-	-
cg07202214	chr11	76381081	LRRC32	117	-0.0134	0.0117	0.255	9389	-0.0138	0.0022	3.8e-10	Multi-ancestral	no	no	no	-	-
cg07207669	chr1	155102388	EFNA1	117	-0.00418	0.0194	0.83	9389	0.0045	0.0012	0.0002	Multi-ancestral	no	no	no	-	-
cg07218081	chr3	45066714	CLEC3B	117	-0.0256	0.00966	0.00974	9389	-0.0081	0.0018	4.3e-06	Multi-ancestral	no	no	no	-	-
cg07250758	chr11	61049251	VWCE	117	0.0118	0.0114	0.305	9389	0.0107	0.0018	6.1e-09	Multi-ancestral	no	no	no	-	-
cg07251887	chr17	73641809	LOC100130933	117	-0.0114	0.0185	0.542	9389	-0.023	0.0034	1.4e-11	Multi-ancestral	no	no	no	-	-
cg07257768	chr6	30684736	MDC1	117	-0.0275	0.0124	0.0296	9389	-0.0089	0.0012	4.3e-13	Multi-ancestral	no	no	no	-	-
cg07264586	chr8	94871988		117	0.0174	0.0259	0.504	9389	-0.0101	0.0028	0.0003	Multi-ancestral	no	no	no	-	-
cg07265588	chr4	6574480		117	-0.017	0.0143	0.24	9389	-0.0083	0.0015	1.5e-08	Multi-ancestral	no	no	no	-	-
cg07285276	chr9	134613015	RAPGEF1	117	0.0318	0.0201	0.117	9389	-0.0039	0.0012	0.0012	Multi-ancestral	no	no	no	rs575541415	0.0008
cg07285983	chr1	174844490	RABGAP1L	117	0.000408	0.00736	0.956	9389	0.0088	0.0019	4.2e-06	Multi-ancestral	no	no	yes	rs115456765	0.0159
cg07286341	chr5	176923805	PDLIM7	117	-0.00271	0.00899	0.764	9389	-0.0077	0.0009	3.4e-19	Multi-ancestral	no	no	no	rs527615644	0
cg07324245	chr17	75445905	SEPT9	117	-0.00203	0.0112	0.856	9389	-0.0082	0.0018	3.5e-06	Multi-ancestral	no	no	no	-	-
cg07339236	chr20	50312490	ATP9A	117	0.00377	0.0093	0.686	9389	-0.0232	0.0022	2.4e-25	Multi-ancestral	no	no	no	rs185407290	0
cg07362537	chr6	33240820	VPS52	117	-0.0101	0.00694	0.149	9389	-0.0114	0.0015	1.2e-14	Multi-ancestral	no	no	no	rs576026949	0
cg07362537	chr6	33240820	VPS52	117	-0.0101	0.00694	0.149	9389	-0.0114	0.0015	1.2e-14	Multi-ancestral	no	no	no	rs537065967	0.0008
cg07381806	chr19	2094327	MOBKL2A	117	0.00767	0.00977	0.435	9389	-0.0293	0.0052	1.9e-08	Multi-ancestral	no	no	no	-	-
cg07388493	chr1	39491459	NDUFS5	117	-0.0177	0.034	0.604	9389	0.0128	0.0037	0.0006	Multi-ancestral	no	no	no	-	-
cg07408456	chr19	15590532	PGLYRP2	117	0.00127	0.0107	0.905	9389	0.0072	0.0015	8.3e-07	Multi-ancestral	no	no	no	-	-
cg07411111	chr20	62509309	TPD52L2	117	-0.0145	0.0151	0.339	9389	0.0061	0.0015	5.6e-05	Multi-ancestral	no	no	no	rs189538324	0
cg07413467	chr7	92238086	CDK6	117	0.0311	0.0176	0.0821	9389	0.0127	0.0016	6.9e-15	Multi-ancestral	no	no	no	-	-
cg07421287	chr1	111218287	KCNA3	117	-0.054	0.0176	0.00301	9389	-0.0115	0.0018	4.2e-10	Multi-ancestral	no	no	no	-	-
cg07435331	chr17	21178476		117	0.0209	0.0158	0.19	9389	0.0064	0.0013	1.8e-06	Multi-ancestral	no	no	no	-	-
cg07450086	chr3	150320765	SELT	117	-0.00288	0.0153	0.851	9389	-0.0102	0.0017	5.6e-10	Multi-ancestral	no	no	no	rs552754600	0
cg07452776	chr14	91716835	GPR68	117	0.000137	0.00418	0.974	9389	-0.0034	0.001	0.0007	Multi-ancestral	no	no	no	-	-
cg07465627	chr17	53167407	STXBP4	117	-0.0216	0.0119	0.074	9389	-0.0136	0.0017	3.8e-15	Multi-ancestral	no	no	no	-	-
cg07471156	chr8	145625605	CPSF1	117	0.0302	0.0162	0.0654	9389	0.0075	0.0017	1.3e-05	Multi-ancestral	no	no	no	rs201117878	0
cg07471614	chr8	125855152		117	-0.00368	0.00891	0.68	9389	-0.0079	0.0013	1.1e-09	Multi-ancestral	no	no	no	rs528833736	0.0008
cg07475654	chr2	219151444	PNKD	117	0.00347	0.00214	0.108	9389	0.0023	0.0005	1e-06	Multi-ancestral	no	no	no	-	-
cg07504977	chr10	102131012		117	0.00703	0.0217	0.747	9389	0.0081	0.0022	0.0002	Multi-ancestral	no	no	no	-	-
cg07512814	chr19	11203661	LDLR	117	-0.0051	0.00548	0.355	9389	-0.0174	0.0035	6.7e-07	Multi-ancestral	no	no	no	rs182388433	0
cg07512814	chr19	11203661	LDLR	117	-0.0051	0.00548	0.355	9389	-0.0174	0.0035	6.7e-07	Multi-ancestral	no	no	no	rs533475139	0.0008
cg07520810	chr10	63809149	ARID5B	117	-0.00738	0.0155	0.635	9389	-0.0099	0.0015	1.6e-10	Multi-ancestral	no	no	no	-	-
cg07525202	chr17	30591850	RHBDL3	117	0.0034	0.0146	0.816	9389	-0.0122	0.0018	1.2e-11	Multi-ancestral	yes	yes	no	-	-
cg07525886	chr17	8227927		117	-0.012	0.00979	0.223	9389	0.0063	0.0011	2e-08	Multi-ancestral	no	no	no	rs145262095	0
cg07530264	chr8	144965497		117	-0.00129	0.0107	0.904	9389	0.0048	0.0014	0.0004	Multi-ancestral	no	no	yes	rs569098231	0
cg07530264	chr8	144965497		117	-0.00129	0.0107	0.904	9389	0.0048	0.0014	0.0004	Multi-ancestral	no	no	yes	rs11782138	0
cg07538190	chr8	22458182	C8orf58	117	0.0287	0.0157	0.0709	9389	-0.0071	0.0017	4.6e-05	Multi-ancestral	no	no	no	-	-
cg07599786	chr1	201618654	NAV1	117	0.032	0.0289	0.271	9389	-0.0159	0.0033	1.2e-06	Multi-ancestral	no	no	no	rs576451930	0
cg07613512	chr11	125199884	PKNOX2	117	0.0205	0.0285	0.474	9389	0.0055	0.0016	0.0005	Multi-ancestral	no	no	no	-	-
cg07626482	chr19	47289503	SLC1A5	117	-0.00944	0.00671	0.164	9389	-0.0129	0.0016	4.1e-16	Multi-ancestral	no	no	no	-	-
cg07631309	chr10	106020930	GSTO1	117	-0.00535	0.0179	0.765	9389	-0.0074	0.0017	2.1e-05	Multi-ancestral	no	no	no	rs576833098	0
cg07631309	chr10	106020930	GSTO1	117	-0.00535	0.0179	0.765	9389	-0.0074	0.0017	2.1e-05	Multi-ancestral	no	no	no	rs553649142	0
cg07643930	chr16	2060265	ZNF598	117	-0.0017	0.00456	0.71	9389	-0.0059	0.0016	0.0002	Multi-ancestral	no	no	no	-	-
cg07651540	chr18	24284646	LOC728606	117	-0.00416	0.0146	0.776	9389	0.0066	0.0011	6.3e-10	Multi-ancestral	no	no	no	-	-
cg07652628	chr12	53343514	KRT18	117	0.0134	0.0188	0.478	9389	-0.0068	0.0019	0.0003	Multi-ancestral	no	no	no	rs539005107	0.0015
cg07660627	chr17	35481970	ACACA	117	0.0125	0.0123	0.313	9389	0.0136	0.0017	5.4e-15	Multi-ancestral	no	no	no	-	-
cg07673230	chr8	98789233	LAPTM4B	117	-0.0135	0.0184	0.466	9389	0.0086	0.0018	1.9e-06	Multi-ancestral	no	no	no	-	-
cg07683388	chr2	198029332	ANKRD44	117	-0.0229	0.0116	0.0529	9389	-0.0109	0.002	4.9e-08	Multi-ancestral	no	no	no	-	-
cg07691146	chr13	51797646	FAM124A	117	-0.0118	0.0106	0.27	9389	-0.0085	0.002	2.1e-05	Multi-ancestral	no	no	no	-	-
cg07697428	chr17	4079341	ANKFY1	117	-0.00899	0.0117	0.446	9389	-0.0065	0.0017	0.0001	Multi-ancestral	no	no	no	rs115519564	0.0227
cg07705835	chr3	9959128	IL17RC	117	-0.00208	0.00771	0.788	9389	-0.0064	0.0012	4.1e-08	Multi-ancestral	no	no	no	rs192927730	0.0015
cg07708487	chr16	89387014	ANKRD11	117	-0.0316	0.0204	0.126	9389	-0.0096	0.0023	2.9e-05	Multi-ancestral	no	no	no	-	-
cg07719172	chr12	109889431	KCTD10	117	0.0253	0.015	0.0967	9389	0.0059	0.0012	2.1e-06	Multi-ancestral	no	no	no	-	-
cg07730673	chr3	196438540	PIGX	117	0.00564	0.00436	0.2	9389	-0.0019	0.0005	0.0003	Multi-ancestral	no	no	no	-	-
cg07742396	chr1	27853060		117	-0.0123	0.00667	0.07	9389	-0.0138	0.0022	1.6e-10	Multi-ancestral	no	no	no	-	-
cg07743805	chr10	116528581		117	0.0276	0.0111	0.0152	9389	0.0056	0.0009	1.6e-09	Multi-ancestral	no	no	no	-	-
cg07748854	chr19	36449875		117	-0.0082	0.0128	0.524	9389	-0.0062	0.0017	0.0003	Multi-ancestral	no	no	no	-	-
cg07751331	chr2	26205865	KIF3C	117	-0.0219	0.0167	0.194	9389	-0.0089	0.0014	6.2e-10	Multi-ancestral	no	no	no	-	-
cg07753510	chr3	171111243	TNIK	117	-0.0328	0.0203	0.109	9389	-0.0143	0.0022	2e-10	Multi-ancestral	no	no	yes	rs147854892	0.0015
cg07753510	chr3	171111243	TNIK	117	-0.0328	0.0203	0.109	9389	-0.0143	0.0022	2e-10	Multi-ancestral	no	no	yes	rs74840842	0.0076
cg07756788	chr13	30532829		117	-0.0137	0.0115	0.236	9389	-0.0082	0.002	2.8e-05	Multi-ancestral	no	no	no	-	-
cg07757252	chr3	52274561	TWF2	117	-0.0177	0.00728	0.0174	9389	-0.0066	0.0012	9.9e-08	Multi-ancestral	no	no	no	rs566736630	0
cg07765674	chr5	148494024		117	-0.0242	0.0139	0.0863	9389	-0.0039	0.0008	2.3e-06	Multi-ancestral	no	no	no	-	-
cg07786995	chr1	162114714	NOS1AP	117	-0.00859	0.0144	0.553	9389	0.0044	0.0014	0.0015	Multi-ancestral	no	no	no	-	-
cg07793148	chr1	9712988	C1orf200	117	0.006	0.017	0.725	9389	-0.0059	0.0017	0.0006	Multi-ancestral	no	no	no	-	-
cg07796002	chr19	42392337	ARHGEF1	117	0.0129	0.0133	0.336	9389	0.0064	0.0013	6.3e-07	Multi-ancestral	no	no	no	rs41306984	0
cg07802362	chr1	172313798	DNM3	117	0.00693	0.00892	0.44	9389	0.0042	0.001	1.6e-05	Multi-ancestral	no	no	no	-	-
cg07805542	chr1	9779309	PIK3CD	117	-0.00262	0.028	0.926	9389	-0.0089	0.0027	0.0012	Multi-ancestral	no	no	no	rs533408651	0.0008
cg07807219	chr1	163289415		117	0.000194	0.0135	0.989	9389	0.0047	0.0014	0.0009	Multi-ancestral	no	no	no	-	-
cg07827420	chr17	75371764	SEPT9	117	-0.0183	0.00826	0.0301	9389	-0.0066	0.0012	6.2e-08	Multi-ancestral	no	no	no	-	-
cg07839627	chr6	29599836	GABBR1	117	-0.00302	0.006	0.616	9389	-0.0044	0.001	2e-05	Multi-ancestral	no	no	no	-	-
cg07844518	chr16	85387556		117	-0.00614	0.011	0.578	9389	0.0052	0.0015	0.0008	Multi-ancestral	no	no	no	rs563019435	0
cg07870237	chr5	131348431	ACSL6	117	-0.00289	0.0101	0.776	9389	0.0058	0.0012	1.1e-06	Multi-ancestral	no	no	no	-	-
cg07873128	chr11	3121400	OSBPL5	117	0.00647	0.0145	0.657	9389	0.0043	0.0007	1.7e-09	Multi-ancestral	no	no	no	-	-
cg07877900	chr16	57576862	GPR114	117	0.00675	0.00704	0.34	9389	0.0078	0.0019	5.8e-05	Multi-ancestral	no	no	no	rs554556751	0
cg07889201	chr20	2490030	ZNF343	117	0.00948	0.0104	0.363	9389	-0.0065	0.0013	6.4e-07	Multi-ancestral	no	no	no	-	-
cg07902156	chr5	1495284	LPCAT1	117	-0.0108	0.0207	0.602	9389	-0.0094	0.0017	5.3e-08	Multi-ancestral	no	no	yes	rs7726123	0.118
cg07903677	chr1	111218079	KCNA3	117	-0.00815	0.00962	0.4	9389	-0.0072	0.0016	3.7e-06	Multi-ancestral	no	no	no	-	-
cg07941108	chr14	90741814		117	0.0113	0.0169	0.507	9389	-0.0132	0.0015	1.2e-17	Multi-ancestral	no	no	no	-	-
cg07945335	chr17	41924478	CD300LG	117	-0.00349	0.00719	0.629	9389	-0.0053	0.0013	7.4e-05	Multi-ancestral	no	no	no	-	-
cg07945582	chr7	26206579	NFE2L3	117	-0.00386	0.00966	0.691	9389	-0.0126	0.0024	8.6e-08	Multi-ancestral	no	no	no	-	-
cg07949141	chr12	123451874	ABCB9	117	-0.00158	0.0141	0.911	9389	0.0056	0.0014	8.5e-05	Multi-ancestral	no	no	no	-	-
cg07954423	chr9	130741881	FAM102A	117	0.0146	0.00914	0.115	9389	-0.0134	0.0011	1.2e-34	Multi-ancestral	no	no	no	-	-
cg07969918	chr22	31682909	PIK3IP1	117	0.00159	0.00667	0.812	9389	-0.0061	0.0011	9.2e-09	Multi-ancestral	no	no	no	-	-
cg07986378	chr12	11898284	ETV6	117	-0.00748	0.0134	0.578	9389	-0.029	0.0047	1e-09	Multi-ancestral	no	no	no	-	-
cg07990556	chr4	159792176	FNIP2	117	-0.011	0.0148	0.46	9389	0.0061	0.0009	3.6e-12	Multi-ancestral	no	no	no	rs188296335	0
cg07996594	chr1	25257505	RUNX3	117	-0.0607	0.0304	0.0499	9389	-0.0052	0.0011	3.5e-06	Multi-ancestral	no	no	no	-	-
cg08006956	chr19	18418056	LSM4	117	-0.0219	0.0154	0.158	9389	-0.0097	0.0014	2.8e-12	Multi-ancestral	no	no	no	-	-
cg08009711	chr21	43346184	C2CD2	117	-0.0112	0.0147	0.448	9389	-0.0076	0.002	0.0001	Multi-ancestral	no	no	no	-	-
cg08022502	chr15	91479023	UNC45A	117	-0.00291	0.0104	0.78	9389	-0.0068	0.0011	8.2e-10	Multi-ancestral	no	no	no	-	-
cg08035323	chr2	9843525		117	0.025	0.0187	0.185	9389	0.0313	0.0036	2.9e-18	Multi-ancestral	no	no	no	rs542470314	0.0008
cg08038054	chr7	93550781	GNG11	117	-0.0355	0.0236	0.136	9389	0.0165	0.0029	1.2e-08	Multi-ancestral	no	no	no	-	-
cg08039560	chr21	45575832		117	0.0298	0.0257	0.249	9389	-0.007	0.001	2.4e-13	Multi-ancestral	no	no	no	rs532623675	0
cg08047086	chr16	89044646	CBFA2T3	117	0.00786	0.0102	0.442	9389	-0.0077	0.0016	1.1e-06	Multi-ancestral	no	no	no	-	-
cg08049592	chr2	241623436	AQP12B	117	0.047	0.0264	0.0788	9389	0.0131	0.0019	5.3e-12	Multi-ancestral	yes	yes	no	-	-
cg08052292	chr3	56789178	ARHGEF3	117	0.0102	0.00788	0.202	9389	0.0098	0.0019	5.1e-07	Multi-ancestral	no	no	no	-	-
cg08076437	chr16	54315634		117	-0.00722	0.0122	0.557	9389	0.0059	0.0013	2.1e-06	Multi-ancestral	no	no	no	-	-
cg08097614	chr19	46388787	IRF2BP1	117	-0.000503	0.00872	0.954	9389	-0.0079	0.0011	8.4e-14	Multi-ancestral	no	no	no	-	-
cg08101174	chr10	104196541		117	-0.0156	0.0128	0.229	9389	-0.0123	0.0022	1.6e-08	Multi-ancestral	no	no	no	rs539124681	0
cg08115556	chr8	142137922	DENND3	117	-0.0052	0.00813	0.524	9389	-0.0035	0.0009	0.0002	Multi-ancestral	no	no	no	-	-
cg08119231	chr1	220921216	MOSC2	117	-0.0237	0.00814	0.00471	9389	-0.0053	0.0011	2.7e-06	Multi-ancestral	no	no	no	-	-
cg08120831	chr12	122669186	LRRC43	117	0.00541	0.00964	0.577	9389	0.0047	0.0009	9.6e-08	Multi-ancestral	no	no	no	-	-
cg08121317	chr15	101327691		117	-0.00842	0.02	0.675	9389	0.0055	0.0012	6.4e-06	Multi-ancestral	no	no	no	-	-
cg08123444	chr2	9833101		117	0.0204	0.0239	0.397	9389	0.0107	0.0027	7.4e-05	Multi-ancestral	no	no	no	rs534441983	0
cg08124030	chr3	149095283	TM4SF1	117	-0.0443	0.0247	0.0769	9389	-0.0148	0.0034	1.1e-05	Multi-ancestral	no	no	no	-	-
cg08126789	chr16	84746995	USP10	117	0.00607	0.0153	0.693	9389	0.0038	0.001	0.0002	Multi-ancestral	no	no	no	-	-
cg08140412	chr12	52014778	SCN8A	117	0.0101	0.0136	0.461	9389	-0.008	0.0023	0.0005	Multi-ancestral	no	no	no	-	-
cg08142858	chr1	2718742		117	0.0133	0.0122	0.279	9389	0.0044	0.0012	0.0001	Multi-ancestral	no	no	no	rs558835201	0
cg08149865	chr8	21914600	EPB49	117	-0.0373	0.0159	0.0216	9389	-0.0152	0.0022	2.8e-12	Multi-ancestral	no	no	no	-	-
cg08160085	chr12	2045730		117	0.0234	0.0212	0.274	9389	-0.0118	0.0021	1.2e-08	Multi-ancestral	no	no	no	rs574213801	0
cg08160085	chr12	2045730		117	0.0234	0.0212	0.274	9389	-0.0118	0.0021	1.2e-08	Multi-ancestral	no	no	no	rs574151010	0
cg08173263	chr19	14276911	LPHN1	117	0.000201	0.0195	0.992	9389	0.0164	0.0029	1.9e-08	Multi-ancestral	no	no	no	-	-
cg08201311	chr2	220435003	OBSL1	117	-0.016	0.0209	0.448	9389	-0.0046	0.0012	0.0001	Multi-ancestral	no	no	no	-	-
cg08202836	chr3	196373751	LRRC33	117	0.0382	0.028	0.176	9389	0.011	0.0019	8.7e-09	Multi-ancestral	no	no	no	rs556689895	0
cg08202836	chr3	196373751	LRRC33	117	0.0382	0.028	0.176	9389	0.011	0.0019	8.7e-09	Multi-ancestral	no	no	no	rs75090899	0.0008
cg08203715	chr11	126226154	ST3GAL4	117	0.000773	0.00687	0.911	9389	-0.003	0.0008	0.0001	Multi-ancestral	no	no	no	-	-
cg08214029	chr17	34391478	CCL18	117	0.00777	0.0109	0.48	9389	-0.0083	0.0016	2.9e-07	Multi-ancestral	no	no	no	rs185592403	0
cg08243524	chr19	6482011	DENND1C	117	-0.0281	0.0113	0.015	9389	-0.0136	0.0022	1.2e-09	Multi-ancestral	no	no	no	-	-
cg08255481	chr16	88103035	BANP	117	-0.005	0.0179	0.781	9389	0.0068	0.0017	0.0001	Multi-ancestral	no	no	no	-	-
cg08257003	chr6	84140564	ME1	117	-0.00581	0.0109	0.597	9389	-0.0044	0.0013	0.0006	Multi-ancestral	no	no	no	rs530151186	0
cg08257009	chr14	94812770		117	0.0102	0.0103	0.325	9389	-0.0174	0.0023	2.8e-14	Multi-ancestral	yes	yes	no	-	-
cg08262002	chr4	16575323	LDB2	117	-0.0266	0.0128	0.0414	9389	-0.0111	0.0028	8.8e-05	Multi-ancestral	no	no	no	-	-
cg08266095	chr5	123149716		117	-0.0168	0.0193	0.388	9389	-0.0235	0.0031	3e-14	Multi-ancestral	no	no	no	-	-
cg08274637	chr13	51417923	DLEU7	117	0.00159	0.0182	0.93	9389	-0.0075	0.002	0.0002	Multi-ancestral	no	no	no	-	-
cg08280368	chr14	71110536	TTC9	117	0.0102	0.0116	0.383	9389	-0.0104	0.0032	0.001	Multi-ancestral	no	no	no	-	-
cg08293075	chr6	32156294	PBX2	117	0.00332	0.0149	0.824	9389	-0.0065	0.0014	4.6e-06	Multi-ancestral	no	no	no	-	-
cg08295410	chr5	156990663	ADAM19	117	0.00513	0.00717	0.477	9389	0.0032	0.0006	3.1e-07	Multi-ancestral	no	no	no	-	-
cg08298946	chr12	13301010		117	0.0215	0.0142	0.134	9389	0.0045	0.0012	0.0003	Multi-ancestral	no	no	no	rs558408054	0
cg08309251	chr21	46348306	ITGB2	117	0.0187	0.0223	0.405	9389	-0.0065	0.0014	1.5e-06	Multi-ancestral	no	no	no	-	-
cg08323969	chr17	40770823		117	-0.000204	0.00988	0.984	9389	0.0043	0.0013	0.001	Multi-ancestral	no	no	no	-	-
cg08324925	chr5	131409159	CSF2	117	0.0166	0.0106	0.12	9389	-0.0082	0.0022	0.0002	Multi-ancestral	no	no	no	-	-
cg08326410	chr19	55314884	KIR2DL4	117	0.00241	0.0127	0.85	9389	0.0041	0.001	2.2e-05	Multi-ancestral	no	no	no	-	-
cg08331398	chr6	32808918	PSMB8	117	0.00208	0.0122	0.864	9389	-0.0081	0.0015	8.9e-08	Multi-ancestral	no	no	yes	rs55745125	0
cg08335767	chr6	34206495	HMGA1	117	0.00243	0.00605	0.689	9389	-0.0056	0.0012	6.3e-06	Multi-ancestral	no	no	no	-	-
cg08354053	chr17	30630872	RHBDL3	117	-0.0315	0.0173	0.0719	9389	-0.0087	0.0022	9e-05	Multi-ancestral	no	no	no	-	-
cg08356705	chr11	68148006	LRP5	117	-0.00063	0.00314	0.842	9389	-0.0042	0.0009	1.3e-06	Multi-ancestral	yes	yes	no	rs191898312	0
cg08384239	chr2	160041968	TANC1	117	0.0162	0.0139	0.249	9389	0.0131	0.0018	8.7e-13	Multi-ancestral	no	no	no	-	-
cg08396193	chr7	27193709	HOXA7	117	-0.000551	0.0139	0.968	9389	-0.0102	0.0025	4.5e-05	Multi-ancestral	no	no	no	-	-
cg08409562	chr6	31737885	C6orf27	117	0.024	0.0131	0.0704	9389	0.0071	0.0012	4.6e-09	Multi-ancestral	no	no	no	-	-
cg08438529	chr16	1052939		117	-0.00157	0.0169	0.926	9389	-0.006	0.0016	0.0002	Multi-ancestral	no	no	no	-	-
cg08445550	chr5	16784821	MYO10	117	-0.00943	0.0192	0.625	9389	-0.0082	0.0016	3.3e-07	Multi-ancestral	no	no	no	-	-
cg08454563	chr22	31040187	SLC35E4	117	0.0135	0.0145	0.354	9389	-0.0063	0.0014	3.4e-06	Multi-ancestral	no	no	no	rs575572289	0
cg08454563	chr22	31040187	SLC35E4	117	0.0135	0.0145	0.354	9389	-0.0063	0.0014	3.4e-06	Multi-ancestral	no	no	no	rs145799744	0
cg08458637	chr1	231747906	TSNAX-DISC1	117	-0.0165	0.015	0.275	9389	0.0095	0.0017	8.4e-09	Multi-ancestral	no	no	no	-	-
cg08460812	chr4	109087419	LOC641518	117	0.00133	0.0235	0.955	9389	-0.0074	0.0017	2.2e-05	Multi-ancestral	no	no	no	-	-
cg08462127	chr8	2017365	MYOM2	117	-0.0256	0.0255	0.318	9389	0.004	0.0011	0.0003	Multi-ancestral	no	no	no	rs571705661	0
cg08477768	chr5	57925482	RAB3C	117	-0.00272	0.00832	0.745	9389	0.0057	0.0012	4.8e-06	Multi-ancestral	no	no	no	-	-
cg08479476	chr2	70313163	PCBP1	117	-0.0185	0.0206	0.374	9389	-0.0158	0.0025	4.1e-10	Multi-ancestral	no	no	no	-	-
cg08486903	chr7	98739496	SMURF1	117	0.0107	0.0105	0.312	9389	-0.0051	0.0012	2e-05	Multi-ancestral	no	no	no	-	-
cg08505243	chr6	32116112		117	-0.00589	0.0141	0.676	9389	0.0069	0.0017	5.8e-05	Multi-ancestral	no	no	no	-	-
cg08506869	chr8	48572447	KIAA0146	117	-0.0257	0.0224	0.255	9389	-0.011	0.0025	9.4e-06	Multi-ancestral	no	no	no	-	-
cg08528970	chr4	76640579		117	0.006	0.00971	0.539	9389	-0.0031	0.001	0.0012	Multi-ancestral	no	no	no	-	-
cg08529529	chr13	31309799	ALOX5AP	117	-0.00266	0.00495	0.593	9389	-0.0066	0.002	0.0012	Multi-ancestral	no	no	no	rs150273767	0
cg08548559	chr22	31686097	PIK3IP1	117	-0.0184	0.0165	0.267	9389	-0.016	0.0028	1.5e-08	Multi-ancestral	no	no	no	-	-
cg08553327	chr6	31543647	TNF	117	-0.0195	0.0115	0.0949	9389	-0.01	0.0027	0.0002	Multi-ancestral	no	no	no	-	-
cg08559712	chr20	16030674	MACROD2	117	-0.0213	0.0382	0.579	9389	0.013	0.0019	2.8e-11	Multi-ancestral	no	no	yes	rs55912455	0.1241
cg08568554	chr13	103456253	BIVM	117	-0.00402	0.0164	0.807	9389	0.005	0.0012	5.5e-05	Multi-ancestral	no	no	no	rs184118615	0
cg08581018	chr16	832942	MSLNL	117	0.000356	0.0137	0.979	9389	-0.0034	0.0009	0.0002	Multi-ancestral	no	no	no	rs567766625	0
cg08591265	chr17	56082867	SFRS1	117	-0.00813	0.0131	0.536	9389	-0.0102	0.0029	0.0005	Multi-ancestral	no	no	no	-	-
cg08594651	chr11	47415397		117	-0.0444	0.0154	0.00507	9389	-0.004	0.0011	0.0005	Multi-ancestral	no	no	no	rs554713896	0
cg08595501	chr5	75878300	IQGAP2	117	-0.0176	0.0131	0.183	9389	-0.0148	0.0029	3.3e-07	Multi-ancestral	no	no	no	rs571861854	0.0023
cg08604596	chr16	28565976	CCDC101	117	-0.0168	0.0118	0.158	9389	-0.0055	0.0008	6.7e-11	Multi-ancestral	no	no	no	-	-
cg08606254	chr5	323969	AHRR	117	0.0196	0.0104	0.063	9389	0.0071	0.0009	4.7e-15	Multi-ancestral	no	no	yes	rs138909983	0.0038
cg08654655	chr1	159141063	CADM3	117	0.0119	0.00992	0.232	9389	0.0057	0.0015	0.0001	Multi-ancestral	no	no	no	-	-
cg08657654	chr7	27138974		117	-0.0467	0.0197	0.0204	9389	-0.0075	0.002	0.0002	Multi-ancestral	no	no	no	-	-
cg08666707	chr6	41456441		117	0.000814	0.00709	0.909	9389	-0.0099	0.0017	1.2e-08	Multi-ancestral	no	no	no	-	-
cg08667275	chr11	119209304		117	0.00161	0.012	0.893	9389	-0.0073	0.0022	0.0007	Multi-ancestral	no	no	no	-	-
cg08669010	chr11	63676370	MARK2	117	-0.0336	0.0201	0.099	9389	-0.0033	0.0006	2.3e-07	Multi-ancestral	no	no	no	-	-
cg08688393	chr15	70371326	TLE3	117	0.0131	0.00994	0.191	9389	-0.0025	0.0008	0.0015	Multi-ancestral	no	no	no	-	-
cg08704250	chr15	31115839		117	-0.0266	0.0335	0.429	9389	-0.0145	0.0039	0.0002	Multi-ancestral	yes	yes	no	rs151326702	0.0068
cg08708790	chr16	22176873		117	-0.00428	0.00892	0.633	9389	-0.0041	0.0013	0.0017	Multi-ancestral	no	no	no	-	-
cg08708961	chr1	227070630	PSEN2	117	0.00756	0.0105	0.475	9389	0.0132	0.0029	5.9e-06	Multi-ancestral	no	no	no	rs185076251	0.0008
cg08708961	chr1	227070630	PSEN2	117	0.00756	0.0105	0.475	9389	0.0132	0.0029	5.9e-06	Multi-ancestral	no	no	no	rs546014559	0.0023
cg08709672	chr1	206224334	AVPR1B	117	-0.0186	0.00804	0.0232	9389	-0.0227	0.0024	1.5e-21	Multi-ancestral	no	no	no	-	-
cg08726900	chr16	89550474	ANKRD11	117	0.00752	0.0076	0.326	9389	0.0146	0.0032	5.3e-06	Multi-ancestral	no	no	no	rs145110541	0.0038
cg08737116	chr1	116563487	SLC22A15	117	0.00618	0.0102	0.547	9389	-0.0081	0.0022	0.0003	Multi-ancestral	no	no	no	-	-
cg08739115	chr1	3139650	PRDM16	117	0.000869	0.0151	0.954	9389	0.0026	0.0007	0.0003	Multi-ancestral	no	no	no	-	-
cg08742502	chr6	106546754	PRDM1	117	-0.00243	0.0227	0.915	9389	-0.011	0.0031	0.0004	Multi-ancestral	no	no	no	-	-
cg08763102	chr4	3079751	HTT	117	0.00209	0.011	0.85	9389	-0.0124	0.0014	1.2e-18	Multi-ancestral	no	no	no	-	-
cg08766149	chr14	25103301	GZMB	117	-0.00929	0.00894	0.302	9389	0.0039	0.0013	0.0019	Multi-ancestral	no	no	no	-	-
cg08768385	chr16	88144601		117	0.0102	0.0143	0.477	9389	0.0057	0.0017	0.0006	Multi-ancestral	no	no	no	-	-
cg08770647	chr11	124768845	ROBO4	117	0.000763	0.0093	0.935	9389	0.0032	0.0009	0.0003	Multi-ancestral	no	no	no	rs371082617	0
cg08772028	chr11	118085736	AMICA1	117	0.00966	0.012	0.424	9389	-0.0139	0.0026	6.2e-08	Multi-ancestral	no	no	no	rs575291208	0.0015
cg08778287	chr15	99499615	IGF1R	117	0.0122	0.0251	0.63	9389	0.0112	0.0029	0.0001	Multi-ancestral	no	no	no	-	-
cg08787968	chr11	32451777	WT1	117	0.00121	0.0256	0.962	9389	0.0092	0.0017	9e-08	Multi-ancestral	no	no	no	-	-
cg08806699	chr1	10057970	RBP7	117	0.00605	0.00654	0.358	9389	0.0046	0.0008	2.2e-08	Multi-ancestral	no	no	no	-	-
cg08822075	chr7	26193607	NFE2L3	117	0.00164	0.00485	0.737	9389	-0.0271	0.0066	4e-05	Multi-ancestral	no	no	no	-	-
cg08827454	chr6	30922981		117	0.00422	0.0104	0.685	9389	0.005	0.001	2.2e-07	Multi-ancestral	no	no	no	-	-
cg08832695	chr17	46676375	LOC404266	117	-0.0486	0.0214	0.0262	9389	-0.0132	0.0022	2.5e-09	Multi-ancestral	no	no	no	rs148040105	0
cg08843623	chr16	85627648		117	-0.00958	0.0115	0.406	9389	0.0063	0.0017	0.0002	Multi-ancestral	no	no	no	-	-
cg08848462	chr1	162270281	NOS1AP	117	-0.00183	0.0117	0.876	9389	0.0052	0.0012	1.5e-05	Multi-ancestral	no	no	no	-	-
cg08849294	chr7	2758014		117	0.0161	0.0174	0.357	9389	-0.006	0.0012	9.4e-07	Multi-ancestral	no	no	no	-	-
cg08857201	chr15	56536865	RFX7	117	-0.00178	0.00462	0.702	9389	-0.0039	0.0007	1.9e-08	Multi-ancestral	no	no	no	-	-
cg08858540	chr5	346238	AHRR	117	-0.00675	0.00969	0.489	9389	-0.0075	0.0013	1.3e-08	Multi-ancestral	no	no	no	-	-
cg08861404	chr19	51670315	SIGLECP3	117	0.00017	0.0118	0.988	9389	0.0053	0.0012	1.9e-05	Multi-ancestral	no	no	no	-	-
cg08866634	chr5	175962338	RNF44	117	-0.00836	0.0188	0.658	9389	-0.0095	0.0017	8.1e-09	Multi-ancestral	no	no	no	-	-
cg08867399	chr2	129077561	HS6ST1	117	-0.0407	0.0318	0.205	9389	-0.0178	0.003	1.9e-09	Multi-ancestral	no	no	no	-	-
cg08881175	chr10	130832393		117	0.0204	0.0119	0.0903	9389	0.0081	0.0015	7.6e-08	Multi-ancestral	no	no	no	-	-
cg08884752	chr1	2162001	SKI	117	-0.055	0.0186	0.00409	9389	-0.0171	0.0025	1.7e-11	Multi-ancestral	no	no	no	rs545751234	0
cg08885800	chr1	201084119		117	-0.00393	0.0107	0.715	9389	-0.0043	0.001	3.1e-05	Multi-ancestral	no	no	no	-	-
cg08893087	chr1	93416982	FAM69A	117	-0.0378	0.0212	0.0788	9389	-0.0198	0.0044	5.9e-06	Multi-ancestral	no	no	no	-	-
cg08899667	chr6	31761055	VARS	117	0.022	0.0102	0.0348	9389	0.0146	0.0014	7.7e-24	Multi-ancestral	no	no	no	rs185023982	0.0008
cg08909802	chr8	145049419	PLEC1	117	0.00318	0.0152	0.835	9389	-0.0049	0.0011	1.7e-05	Multi-ancestral	no	no	no	rs572881156	0
cg08916374	chr1	145471727	POLR3GL	117	-0.0152	0.0171	0.378	9389	-0.0077	0.0015	4.9e-07	Multi-ancestral	no	no	no	-	-
cg08922729	chr1	21913557		117	0.00219	0.0157	0.89	9389	-0.0084	0.002	4.1e-05	Multi-ancestral	no	no	no	-	-
cg08928675	chr7	5528044	FBXL18	117	0.0216	0.0225	0.34	9389	-0.0153	0.0018	5.3e-17	Multi-ancestral	no	no	no	-	-
cg08932654	chr17	38084459	ORMDL3	117	2.59e-05	0.0138	0.999	9389	-0.0071	0.0019	0.0002	Multi-ancestral	no	no	no	rs182176929	0
cg08940075	chr1	95388680	CNN3	117	-0.0266	0.022	0.23	9389	0.0061	0.001	7.6e-10	Multi-ancestral	no	no	no	-	-
cg08940570	chr2	74780617	LOXL3	117	-0.00174	0.00639	0.786	9389	-0.0021	0.0004	3e-06	Multi-ancestral	no	no	no	-	-
cg08942527	chr5	106801945	EFNA5	117	0.00205	0.00551	0.711	9389	0.0039	0.0008	1.7e-06	Multi-ancestral	no	no	no	-	-
cg08944236	chr16	53242355	CHD9	117	-0.00265	0.00903	0.77	9389	0.0071	0.0016	4.7e-06	Multi-ancestral	no	no	no	-	-
cg08947774	chr4	169644750	PALLD	117	-0.00861	0.0201	0.669	9389	0.0097	0.0025	0.0002	Multi-ancestral	no	no	no	-	-
cg08951271	chr6	30850543	DDR1	117	-0.00571	0.0142	0.689	9389	-0.0065	0.0014	2.2e-06	Multi-ancestral	no	no	no	-	-
cg08971667	chr7	27201728		117	0.00511	0.00815	0.533	9389	-0.0047	0.0014	0.0008	Multi-ancestral	no	no	no	-	-
cg08972170	chr7	30185776	C7orf41	117	-0.0102	0.0156	0.513	9389	0.0237	0.0021	9.8e-29	Multi-ancestral	no	no	no	rs144442426	0.0008
cg08991643	chr3	194014928		117	-0.0172	0.0242	0.479	9389	-0.0144	0.0034	2.7e-05	Multi-ancestral	no	no	no	-	-
cg08998192	chr6	32805570	TAP2	117	-0.0041	0.0134	0.76	9389	-0.01	0.0022	3.5e-06	Multi-ancestral	no	no	no	-	-
cg08999812	chr17	80740950	TBCD	117	0.0165	0.0106	0.124	9389	0.0069	0.0017	3e-05	Multi-ancestral	no	no	no	rs534866019	0
cg09006487	chr3	72424982	RYBP	117	0.00517	0.012	0.668	9389	-0.0122	0.0018	2.7e-11	Multi-ancestral	no	no	no	rs568803855	0
cg09012001	chr1	19250279	IFFO2	117	0.0154	0.00773	0.05	9389	0.0068	0.001	8.8e-11	Multi-ancestral	no	no	yes	rs142436365	0
cg09012411	chr1	95167783		117	-0.0114	0.0189	0.547	9389	0.005	0.0011	5.8e-06	Multi-ancestral	no	no	no	-	-
cg09022230	chr7	5457225	TNRC18	117	-0.0396	0.0183	0.0338	9389	-0.0222	0.003	1.1e-13	Multi-ancestral	no	no	no	rs558817219	0.0015
cg09023869	chr10	49699321	ARHGAP22	117	0.00977	0.0099	0.327	9389	0.0033	0.0009	0.0003	Multi-ancestral	no	no	no	-	-
cg09026994	chr17	116238	RPH3AL	117	0.0206	0.0139	0.143	9389	0.0047	0.0015	0.0014	Multi-ancestral	no	no	no	rs144083443	0.0061
cg09029902	chr20	52199594	ZNF217	117	-0.00202	0.00283	0.478	9389	-0.0054	0.0014	0.0002	Multi-ancestral	no	no	no	-	-
cg09045681	chr6	31127178	TCF19	117	-0.00154	0.00498	0.758	9389	-0.0039	0.0011	0.0003	Multi-ancestral	no	no	yes	-	-
cg09056317	chr19	36607008	TBCB	117	-0.00846	0.00859	0.328	9389	-0.0074	0.0011	2.6e-11	Multi-ancestral	no	no	no	-	-
cg09057412	chr6	158903203	TULP4	117	-0.0147	0.0177	0.408	9389	0.0034	0.0011	0.0013	Multi-ancestral	no	no	no	-	-
cg09065876	chr17	45949756		117	-0.00626	0.0192	0.745	9389	-0.0085	0.0021	4.4e-05	Multi-ancestral	no	no	no	-	-
cg09068286	chr5	179779115	GFPT2	117	-0.018	0.021	0.392	9389	-0.0046	0.0014	0.0016	Multi-ancestral	no	no	no	-	-
cg09069072	chr1	15482753	TMEM51	117	-0.0139	0.0156	0.376	9389	-0.0309	0.0044	1.5e-12	Multi-ancestral	no	no	no	rs375660486	0
cg09075968	chr13	113841799	PCID2	117	0.0231	0.013	0.0798	9389	0.0029	0.0008	0.0003	Multi-ancestral	no	no	no	rs539597471	0
cg09083279	chr6	29454873	MAS1L	117	0.000354	0.025	0.989	9389	0.0091	0.0018	5.4e-07	Multi-ancestral	no	no	no	-	-
cg09084200	chr11	134095863	VPS26B	117	0.00472	0.0122	0.7	9389	-0.0114	0.0018	2.3e-10	Multi-ancestral	no	no	no	-	-
cg09084391	chr5	346247	AHRR	117	0.0058	0.0106	0.587	9389	-0.0114	0.0019	1e-09	Multi-ancestral	no	no	no	-	-
cg09099830	chr16	30485485	ITGAL	117	-0.0106	0.016	0.51	9389	-0.0224	0.0029	6.4e-15	Multi-ancestral	no	no	no	-	-
cg09109520	chr16	57673258	GPR56	117	0.0073	0.0186	0.696	9389	0.0132	0.0031	2.1e-05	Multi-ancestral	no	no	no	rs563257912	0
cg09122035	chr11	319667		117	-0.0171	0.0198	0.39	9389	-0.0227	0.0039	8.9e-09	Multi-ancestral	yes	yes	no	rs142121144	0
cg09124496	chr7	41735851	LOC285954	117	-0.0346	0.0268	0.201	9389	-0.0095	0.0019	7e-07	Multi-ancestral	no	no	no	-	-
cg09133452	chr16	848078	GNG13	117	-0.0147	0.0113	0.196	9389	0.002	0.0005	0.0003	Multi-ancestral	no	no	no	rs577446937	0
cg09146183	chr22	38610376	MAFF	117	0.0174	0.0193	0.371	9389	0.0059	0.0016	0.0003	Multi-ancestral	no	no	no	-	-
cg09160955	chr15	89154092	MIR7-2	117	-0.0211	0.0125	0.0953	9389	-0.0077	0.0018	1.2e-05	Multi-ancestral	no	no	no	rs542635235	0
cg09162537	chr11	976950	AP2A2	117	0.0278	0.0247	0.264	9389	0.0079	0.002	6.4e-05	Multi-ancestral	no	no	no	-	-
cg09164898	chr1	236559463	EDARADD	117	-0.00192	0.0135	0.887	9389	-0.0042	0.0012	0.0007	Multi-ancestral	no	no	no	-	-
cg09166091	chr2	216484055		117	0.00142	0.0103	0.891	9389	0.0104	0.0014	1.2e-14	Multi-ancestral	no	no	no	-	-
cg09172850	chr1	191933198		117	-0.00743	0.0114	0.517	9389	-0.013	0.0021	1.1e-09	Multi-ancestral	no	no	yes	rs139444852	0.0015
cg09182189	chr1	1709203	NADK	117	-0.00747	0.00836	0.374	9389	-0.0104	0.0011	2e-20	Multi-ancestral	no	no	no	-	-
cg09183450	chr11	62308513	AHNAK	117	-0.0112	0.0298	0.707	9389	-0.0133	0.0029	3.3e-06	Multi-ancestral	no	no	no	rs558532595	0
cg09197783	chr11	57176720	SLC43A3	117	0.0069	0.0161	0.669	9389	-0.0151	0.0022	4.3e-12	Multi-ancestral	no	no	no	-	-
cg09205438	chr15	27778081	GABRG3	117	0.0157	0.0136	0.25	9389	0.0053	0.0011	2.7e-06	Multi-ancestral	no	no	no	rs533518478	0
cg09206294	chr15	42072687	MAPKBP1	117	-0.00583	0.00595	0.331	9389	0.005	0.0007	2.5e-11	Multi-ancestral	no	no	no	-	-
cg09222732	chr6	466893		117	0.0262	0.0127	0.0424	9389	-0.0064	0.0011	7.6e-09	Multi-ancestral	no	no	no	rs528189594	0.0015
cg09256832	chr1	9382878	SPSB1	117	0.0172	0.0219	0.434	9389	0.0079	0.001	1.4e-14	Multi-ancestral	no	no	no	-	-
cg09257526	chr1	154379696	IL6R	117	-0.00627	0.00496	0.21	9389	-0.0067	0.0017	0.0001	Multi-ancestral	no	no	no	-	-
cg09265392	chr16	49910216		117	-0.00321	0.00889	0.719	9389	-0.0088	0.0014	3.2e-10	Multi-ancestral	no	no	no	-	-
cg09274826	chr1	156718357	HDGF	117	-0.00421	0.00319	0.191	9389	-0.0025	0.0008	0.0014	Multi-ancestral	no	no	no	-	-
cg09276842	chr1	1155026	SDF4	117	-0.0116	0.0133	0.387	9389	-0.0045	0.001	9.8e-06	Multi-ancestral	no	no	no	rs542573247	0
cg09279679	chr2	421661		117	0.0169	0.0146	0.251	9389	0.0048	0.0015	0.0013	Multi-ancestral	no	no	no	rs114545305	0.0204
cg09282085	chr22	39713086	RPL3	117	0.0399	0.0115	0.00086	9389	-0.0057	0.0011	1.2e-07	Multi-ancestral	no	no	no	-	-
cg09287933	chr6	33384473	CUTA	117	0.00203	0.0116	0.862	9389	-0.0075	0.001	2.8e-15	Multi-ancestral	no	no	no	rs41267649	0.0008
cg09298818	chr12	111181546	PPP1CC	117	-0.0143	0.0106	0.178	9389	-0.0088	0.0019	5.8e-06	Multi-ancestral	no	no	no	-	-
cg09301294	chr3	96533520	EPHA6	117	0.00394	0.00595	0.51	9389	0.0018	0.0006	0.0013	Multi-ancestral	no	no	no	-	-
cg09322513	chr16	65555681	LOC283867	117	-0.0283	0.0166	0.0919	9389	0.0102	0.0015	2.8e-11	Multi-ancestral	no	no	no	rs149456628	0.0038
cg09338136	chr5	344057	AHRR	117	-0.000328	0.00778	0.967	9389	-0.0164	0.0024	1.6e-11	Multi-ancestral	no	no	no	-	-
cg09350536	chr14	23236725	OXA1L	117	-0.0123	0.0107	0.252	9389	-0.0076	0.0012	1.1e-09	Multi-ancestral	no	no	no	-	-
cg09352789	chr10	111682693	XPNPEP1	117	-0.000452	0.00946	0.962	9389	-0.0081	0.0016	1.7e-07	Multi-ancestral	no	no	no	-	-
cg09367126	chr16	89242147	CDH15	117	0.0106	0.00741	0.157	9389	0.0051	0.0013	0.0001	Multi-ancestral	no	no	yes	rs567635802	0.0008
cg09367126	chr16	89242147	CDH15	117	0.0106	0.00741	0.157	9389	0.0051	0.0013	0.0001	Multi-ancestral	no	no	yes	rs72819352	0.0038
cg09372617	chr1	198136518	NEK7	117	0.0121	0.00849	0.157	9389	0.006	0.0013	5.4e-06	Multi-ancestral	no	no	no	rs371984596	0
cg09419102	chr11	65550444		117	-0.00497	0.00893	0.579	9389	-0.007	0.0014	8.2e-07	Multi-ancestral	no	no	no	rs537589380	0
cg09423312	chr7	1163549	C7orf50	117	0.000518	0.0162	0.975	9389	-0.0113	0.0029	8.3e-05	Multi-ancestral	no	no	no	rs140835941	0.0015
cg09425279	chr16	31188401		117	-0.0273	0.0145	0.0631	9389	0.0074	0.0014	1.6e-07	Multi-ancestral	no	no	no	rs537280478	0
cg09445967	chr11	60634850	ZP1	117	0.002	0.00885	0.822	9389	0.0052	0.0007	8.6e-13	Multi-ancestral	no	no	no	-	-
cg09447622	chr6	35108605	TCP11	117	-0.00557	0.0146	0.704	9389	0.0057	0.001	1.7e-08	Multi-ancestral	no	no	no	-	-
cg09459982	chr6	33386556	CUTA	117	-0.0112	0.0117	0.344	9389	-0.0071	0.0015	3.7e-06	Multi-ancestral	no	no	no	-	-
cg09462576	chr1	228297873	MRPL55	117	-0.0205	0.0144	0.159	9389	-0.0112	0.0017	3.5e-11	Multi-ancestral	no	no	no	-	-
cg09465703	chr16	733842	JMJD8	117	-0.00336	0.0153	0.827	9389	-0.0238	0.0035	6.2e-12	Multi-ancestral	no	no	no	rs369324746	0
cg09465703	chr16	733842	JMJD8	117	-0.00336	0.0153	0.827	9389	-0.0238	0.0035	6.2e-12	Multi-ancestral	no	no	no	rs375142478	0.0015
cg09469355	chr1	2161886	SKI	117	-0.0147	0.017	0.389	9389	-0.0166	0.0016	1.3e-24	Multi-ancestral	no	no	yes	-	-
cg09471611	chr1	159753902		117	-0.0131	0.0135	0.335	9389	0.0053	0.0017	0.0016	Multi-ancestral	no	no	no	-	-
cg09479241	chr17	27052676	TLCD1	117	-0.00702	0.00666	0.295	9389	-0.0169	0.003	2.6e-08	Multi-ancestral	no	no	no	-	-
cg09481056	chr16	2339260	ABCA3	117	0.0357	0.0172	0.041	9389	0.0046	0.0009	9.8e-07	Multi-ancestral	no	no	no	-	-
cg09496748	chr2	198029215	ANKRD44	117	0.0139	0.0181	0.446	9389	-0.0107	0.0023	3e-06	Multi-ancestral	no	no	no	-	-
cg09507934	chr7	102072549	ORAI2	117	0.0195	0.0105	0.0669	9389	0.0083	0.0016	1.1e-07	Multi-ancestral	no	no	no	-	-
cg09548275	chr11	47282999	NR1H3	117	-0.0168	0.0186	0.369	9389	0.0071	0.0019	0.0003	Multi-ancestral	no	no	no	-	-
cg09557991	chr1	12227927	TNFRSF1B	117	-0.00369	0.00484	0.448	9389	-0.0068	0.0012	1e-08	Multi-ancestral	no	no	no	rs546044065	0
cg09564253	chr17	37028105	LASP1	117	-0.00441	0.00586	0.454	9389	-0.0072	0.0014	3.3e-07	Multi-ancestral	no	no	no	-	-
cg09570614	chr2	112124380		117	0.00618	0.0124	0.618	9389	0.0127	0.0013	1.2e-22	Multi-ancestral	no	no	no	-	-
cg09570958	chr17	14206774	HS3ST3B1	117	-0.0232	0.0145	0.112	9389	-0.0114	0.002	1.5e-08	Multi-ancestral	no	no	no	-	-
cg09573843	chr4	154409945	KIAA0922	117	-0.00486	0.00358	0.178	9389	-0.0024	0.0005	1.1e-07	Multi-ancestral	no	no	yes	rs62324700	0.0023
cg09578155	chr11	68141470	LRP5	117	0.00387	0.0135	0.775	9389	-0.011	0.001	1.2e-28	Multi-ancestral	no	no	no	rs73513055	0.0106
cg09587957	chr15	40399101	BMF	117	-0.002	0.00648	0.758	9389	-0.0057	0.0013	1.5e-05	Multi-ancestral	no	no	no	-	-
cg09607043	chr17	17295349		117	0.0437	0.0135	0.0018	9389	0.0137	0.0023	2.1e-09	Multi-ancestral	yes	yes	no	rs545521194	0
cg09611599	chr11	20382497		117	0.0515	0.0389	0.189	9389	0.0222	0.0037	2.4e-09	Multi-ancestral	no	no	no	rs530200232	0.0008
cg09626867	chr3	45053351	EXOSC7	117	0.0173	0.0203	0.398	9389	0.0032	0.001	0.0015	Multi-ancestral	no	no	no	-	-
cg09635954	chr7	29605624	PRR15	117	-0.0162	0.0168	0.339	9389	-0.0163	0.0027	2e-09	Multi-ancestral	no	no	no	-	-
cg09636313	chr16	89070025		117	0.0258	0.0226	0.258	9389	0.0158	0.002	6.9e-15	Multi-ancestral	no	no	no	-	-
cg09662411	chr1	92946132	GFI1	117	-0.0454	0.0255	0.079	9389	-0.0323	0.0039	2.2e-16	Multi-ancestral	no	no	no	-	-
cg09667394	chr1	78011748	AK5	117	-0.00565	0.0147	0.702	9389	0.008	0.0019	1.5e-05	Multi-ancestral	no	no	no	-	-
cg09678939	chr6	149806081	ZC3H12D	117	0.00404	0.0141	0.775	9389	-0.0113	0.0026	1.3e-05	Multi-ancestral	no	no	no	rs543283207	0
cg09686308	chr19	16284242	CIB3	117	0.0236	0.0144	0.105	9389	0.0093	0.0022	2.6e-05	Multi-ancestral	no	no	no	-	-
cg09701700	chr10	104194843	MIR146B	117	-0.00869	0.0134	0.517	9389	-0.0142	0.0025	1.7e-08	Multi-ancestral	no	no	no	-	-
cg09718582	chr2	240751196		117	-0.0114	0.0195	0.56	9389	-0.0106	0.0019	1.1e-08	Multi-ancestral	no	no	no	rs530706793	0
cg09735851	chr15	40615289		117	-0.00443	0.00819	0.59	9389	-0.0078	0.0016	2e-06	Multi-ancestral	no	no	no	-	-
cg09747445	chr15	70387268	TLE3	117	0.0258	0.0173	0.139	9389	-0.0071	0.0022	0.0013	Multi-ancestral	no	no	no	-	-
cg09757644	chr6	447497		117	0.0424	0.0181	0.0219	9389	-0.0067	0.0014	1.8e-06	Multi-ancestral	no	no	no	-	-
cg09762515	chr7	101556588	CUX1	117	-0.0216	0.0183	0.243	9389	0.0154	0.0025	1e-09	Multi-ancestral	no	no	no	rs543746260	0
cg09782912	chr6	32116029		117	0.0332	0.0293	0.261	9389	0.0056	0.0012	3.1e-06	Multi-ancestral	no	no	no	-	-
cg09784886	chr11	71293996	KRTAP5-11	117	-0.0146	0.0139	0.297	9389	-0.0079	0.0021	0.0002	Multi-ancestral	no	no	no	rs543817832	0
cg09784886	chr11	71293996	KRTAP5-11	117	-0.0146	0.0139	0.297	9389	-0.0079	0.0021	0.0002	Multi-ancestral	no	no	no	rs184718035	0
cg09788778	chr6	31867822	ZBTB12	117	0.0197	0.017	0.251	9389	0.012	0.0027	1.1e-05	Multi-ancestral	yes	yes	no	-	-
cg09795027	chr17	74006440	EVPL	117	0.00726	0.0175	0.679	9389	0.0079	0.0019	4.2e-05	Multi-ancestral	no	no	no	-	-
cg09796170	chr1	156548174	TTC24	117	-0.0209	0.0183	0.259	9389	-0.0148	0.0032	3.1e-06	Multi-ancestral	no	no	no	-	-
cg09820519	chr1	151693199	C1orf230	117	0.0126	0.00519	0.0174	9389	0.004	0.0009	1.6e-05	Multi-ancestral	no	no	no	-	-
cg09837977	chr7	110731201	LRRN3	117	-0.0123	0.00543	0.0269	9389	-0.0142	0.0025	6.8e-09	Multi-ancestral	no	no	no	-	-
cg09858022	chr17	38465333	RARA	117	-0.00237	0.0144	0.87	9389	0.0045	0.0013	0.0005	Multi-ancestral	no	no	no	-	-
cg09862711	chr8	5003384		117	0.017	0.0221	0.443	9389	0.0054	0.0016	0.001	Multi-ancestral	no	no	no	-	-
cg09865015	chr4	1202509	LOC100130872	117	0.00743	0.0143	0.606	9389	-0.0069	0.0014	5.5e-07	Multi-ancestral	no	no	no	-	-
cg09871637	chr1	87800511	LMO4	117	5.33e-05	0.0155	0.997	9389	-0.0083	0.002	2.4e-05	Multi-ancestral	no	no	no	-	-
cg09895166	chr4	151615431	LRBA	117	0.00544	0.0209	0.796	9389	0.0072	0.0022	0.0013	Multi-ancestral	no	no	no	rs537242066	0
cg09904140	chr16	84328208	WFDC1	117	0.000261	0.00803	0.974	9389	0.005	0.001	4.1e-07	Multi-ancestral	no	no	no	-	-
cg09906145	chr16	67562424	FAM65A	117	0.00365	0.00881	0.679	9389	0.0034	0.0008	6.7e-06	Multi-ancestral	no	no	no	-	-
cg09931909	chr6	74160206	C6orf150	117	0.000615	0.00559	0.913	9389	-0.0222	0.0045	9.2e-07	Multi-ancestral	no	no	no	-	-
cg09935388	chr1	92947588	GFI1	117	-0.0865	0.0263	0.00154	9389	-0.0832	0.0099	3.1e-17	Multi-ancestral	no	no	no	-	-
cg09938443	chr16	85019868	ZDHHC7	117	0.00663	0.019	0.728	9389	-0.0065	0.0012	1.2e-07	Multi-ancestral	no	no	no	-	-
cg09967479	chr12	133010684		117	-0.00587	0.0134	0.662	9389	0.0035	0.001	0.0003	Multi-ancestral	no	no	no	rs369296077	0.0083
cg09978353	chr17	72759282	SLC9A3R1	117	-0.0342	0.00848	0.000129	9389	-0.008	0.0023	0.0007	Multi-ancestral	no	no	no	rs545641317	0
cg09985344	chr16	84648441	COTL1	117	0.018	0.0171	0.295	9389	-0.0068	0.0015	5.8e-06	Multi-ancestral	no	no	no	rs137935081	0
cg09990613	chr20	62688896	TCEA2	117	0.00439	0.0117	0.709	9389	-0.0066	0.0016	4.1e-05	Multi-ancestral	no	no	no	-	-
cg09992204	chr15	99500303	IGF1R	117	-0.00315	0.0071	0.659	9389	0.0037	0.0008	8.7e-07	Multi-ancestral	no	no	no	rs45512296	0
cg10012512	chr7	157224041		117	-0.00908	0.0137	0.509	9389	-0.0034	0.0006	6e-08	Multi-ancestral	no	no	no	-	-
cg10012530	chr2	129073706	HS6ST1	117	-0.00675	0.0123	0.586	9389	-0.0106	0.0015	5.9e-12	Multi-ancestral	no	no	no	rs562390153	0.0008
cg10051935	chr19	58740549	ZNF544	117	-0.00666	0.00533	0.215	9389	-0.0047	0.0012	0.0001	Multi-ancestral	no	no	no	rs548107236	0
cg10062919	chr17	38503802	RARA	117	-0.00986	0.00616	0.114	9389	-0.0128	0.0011	9.2e-32	Multi-ancestral	no	no	no	-	-
cg10064322	chr19	14591203	GIPC1	117	-0.0057	0.0105	0.589	9389	-0.0101	0.0024	2.6e-05	Multi-ancestral	no	no	no	-	-
cg10071824	chr13	28366759	GSX1	117	0.00733	0.00447	0.105	9389	0.0029	0.0008	0.0005	Multi-ancestral	no	no	no	-	-
cg10076395	chr7	140101434		117	-0.00185	0.00876	0.834	9389	0.0062	0.0014	4.6e-06	Multi-ancestral	no	no	no	rs144516505	0
cg10089865	chr10	8100286	GATA3	117	-0.0118	0.00985	0.234	9389	-0.0039	0.001	5.3e-05	Multi-ancestral	no	no	no	-	-
cg10098221	chr4	53523482	USP46	117	-0.000162	0.00735	0.982	9389	0.0035	0.001	0.0007	Multi-ancestral	no	no	no	rs554773936	0.0038
cg10099304	chr19	2977603	TLE6	117	0.000189	0.00516	0.971	9389	-0.0027	0.0008	0.0005	Multi-ancestral	no	no	yes	-	-
cg10101600	chr2	43478743	THADA	117	0.0245	0.0104	0.021	9389	0.0055	0.0009	4.1e-10	Multi-ancestral	no	no	no	rs540350698	0
cg10101600	chr2	43478743	THADA	117	0.0245	0.0104	0.021	9389	0.0055	0.0009	4.1e-10	Multi-ancestral	no	no	no	rs182064107	0
cg10106284	chr2	16847988	FAM49A	117	-0.0325	0.0172	0.0633	9389	-0.01	0.0027	0.0002	Multi-ancestral	no	no	no	rs183838017	0
cg10107671	chr19	647289		117	0.0048	0.00352	0.177	9389	0.0034	0.001	0.0007	Multi-ancestral	no	no	no	rs568287434	0
cg10112270	chr1	21913458		117	0.0175	0.0191	0.36	9389	-0.0087	0.0018	7.2e-07	Multi-ancestral	no	no	no	-	-
cg10116432	chr10	104953276	NT5C2	117	-0.0117	0.011	0.291	9389	-0.0124	0.0024	3.7e-07	Multi-ancestral	no	no	no	-	-
cg10139889	chr7	5863510	ZNF815	117	-0.00694	0.0156	0.658	9389	-0.0053	0.0014	0.0002	Multi-ancestral	yes	yes	no	-	-
cg10145196	chr6	30647649	KIAA1949	117	-0.00688	0.0149	0.646	9389	-0.0036	0.001	0.0005	Multi-ancestral	no	no	no	-	-
cg10169462	chr7	155079311		117	-0.0156	0.0176	0.377	9389	-0.0096	0.002	9.1e-07	Multi-ancestral	no	no	yes	rs145941773	0.0189
cg10169462	chr7	155079311		117	-0.0156	0.0176	0.377	9389	-0.0096	0.002	9.1e-07	Multi-ancestral	no	no	yes	rs189747454	0
cg10172979	chr14	88621579		117	-0.0316	0.0219	0.153	9389	-0.0155	0.003	1.8e-07	Multi-ancestral	no	no	no	rs530689346	0.0015
cg10179300	chr5	14147618	TRIO	117	-0.0223	0.0117	0.0606	9389	-0.0124	0.0024	1.4e-07	Multi-ancestral	no	no	no	-	-
cg10181414	chr19	2546598	GNG7	117	0.027	0.0186	0.15	9389	-0.0123	0.0018	1.9e-11	Multi-ancestral	no	no	no	-	-
cg10190813	chr7	48018530	HUS1	117	-0.0133	0.00647	0.0433	9389	-0.0115	0.0015	1.6e-14	Multi-ancestral	no	no	no	rs562253042	0.0008
cg10213762	chr6	169284319		117	0.0181	0.0206	0.382	9389	0.01	0.0031	0.0011	Multi-ancestral	no	no	no	-	-
cg10237088	chr20	30794611	POFUT1	117	0.00484	0.00969	0.618	9389	-0.0086	0.0019	6.6e-06	Multi-ancestral	no	no	no	rs567542267	0
cg10238080	chr12	50445058		117	-0.00516	0.0119	0.665	9389	0.0039	0.0009	1e-05	Multi-ancestral	no	no	no	-	-
cg10251229	chr7	630581	PRKAR1B	117	-0.00238	0.0318	0.94	9389	0.0079	0.0016	1.6e-06	Multi-ancestral	no	no	no	rs567173411	0.0015
cg10255761	chr3	49210029	KLHDC8B	117	-0.0309	0.0143	0.0333	9389	-0.0145	0.0023	7.2e-10	Multi-ancestral	no	no	no	-	-
cg10270430	chr6	34024362	GRM4	117	-0.0181	0.0174	0.3	9389	-0.0064	0.0018	0.0004	Multi-ancestral	no	no	no	-	-
cg10277646	chr2	129079038		117	-0.00593	0.0141	0.674	9389	-0.0046	0.0013	0.0005	Multi-ancestral	no	no	no	-	-
cg10292430	chr10	121297031	RGS10	117	-0.04	0.0157	0.0129	9389	-0.0077	0.0019	7.9e-05	Multi-ancestral	no	no	no	rs574993145	0
cg10295552	chr17	35464574	ACACA	117	0.0051	0.0112	0.651	9389	0.0065	0.0016	6.9e-05	Multi-ancestral	no	no	no	-	-
cg10296973	chr6	32967930		117	0.00605	0.0198	0.761	9389	0.006	0.0018	0.0008	Multi-ancestral	no	no	no	-	-
cg10307345	chr11	18771567	PTPN5	117	-0.013	0.0105	0.221	9389	-0.0048	0.0014	0.0009	Multi-ancestral	no	no	no	-	-
cg10313149	chr10	81075012	ZMIZ1	117	-0.00894	0.0131	0.498	9389	-0.0031	0.001	0.0011	Multi-ancestral	no	no	no	-	-
cg10317175	chr10	25247855		117	-0.00646	0.0145	0.656	9389	-0.011	0.0015	1.5e-13	Multi-ancestral	no	no	no	-	-
cg10322443	chr14	65722585		117	0.0351	0.0158	0.0298	9389	0.0092	0.002	6.9e-06	Multi-ancestral	no	no	no	-	-
cg10323921	chr12	127940906		117	-0.00311	0.0148	0.835	9389	0.0078	0.0015	1.3e-07	Multi-ancestral	no	no	no	-	-
cg10334928	chr14	81865007	STON2	117	-0.00871	0.00411	0.0375	9389	0.0032	0.0006	3.2e-08	Multi-ancestral	no	no	no	-	-
cg10339152	chr20	749452	C20orf54	117	-0.0115	0.0111	0.306	9389	-0.0091	0.0019	2.2e-06	Multi-ancestral	no	no	no	rs373813432	0
cg10356187	chr12	66122804		117	0.000715	0.00731	0.922	9389	-0.0021	0.0006	0.001	Multi-ancestral	no	no	no	-	-
cg10359157	chr13	51418020	DLEU7	117	-0.0125	0.0185	0.499	9389	-0.0087	0.0015	3.7e-09	Multi-ancestral	no	no	no	-	-
cg10361922	chr17	40925790	VPS25	117	-0.00539	0.00877	0.541	9389	-0.0079	0.0014	8.1e-09	Multi-ancestral	no	no	no	-	-
cg10368935	chr10	18240316	SLC39A12	117	-0.0077	0.0135	0.57	9389	0.0169	0.0037	6e-06	Multi-ancestral	no	no	no	-	-
cg10375559	chr13	60026399		117	-0.00679	0.006	0.262	9389	0.0026	0.0007	0.0002	Multi-ancestral	no	no	no	-	-
cg10376827	chr10	88730324	AGAP11	117	-0.0459	0.0224	0.0441	9389	-0.0108	0.0016	5.5e-11	Multi-ancestral	no	no	no	rs368188117	0.0008
cg10378795	chr6	158080676	ZDHHC14	117	0.0482	0.0303	0.116	9389	-0.0084	0.0026	0.0012	Multi-ancestral	no	no	no	rs150831627	0
cg10378795	chr6	158080676	ZDHHC14	117	0.0482	0.0303	0.116	9389	-0.0084	0.0026	0.0012	Multi-ancestral	no	no	no	rs528869147	0.0023
cg10381071	chr15	70391035	TLE3	117	-0.00832	0.0124	0.503	9389	-0.0061	0.0011	1.5e-08	Multi-ancestral	no	no	no	-	-
cg10389771	chr1	156616779	BCAN	117	-0.00402	0.0138	0.772	9389	-0.0099	0.002	8.2e-07	Multi-ancestral	no	no	no	-	-
cg10395317	chr2	162273011	TBR1	117	-0.000611	0.00625	0.922	9389	-0.0029	0.0006	6.2e-06	Multi-ancestral	no	no	no	-	-
cg10399789	chr1	92945668	GFI1	117	-0.00936	0.02	0.641	9389	-0.0193	0.0033	7.1e-09	Multi-ancestral	no	no	no	-	-
cg10403394	chr15	63349192	TPM1	117	-0.00983	0.0231	0.672	9389	0.0291	0.0046	2.6e-10	Multi-ancestral	no	no	no	rs200257214	0
cg10409253	chr7	5692709	RNF216	117	0.0138	0.0105	0.194	9389	0.0024	0.0008	0.0019	Multi-ancestral	no	no	no	-	-
cg10416593	chr22	50966123	TYMP	117	0.00537	0.0144	0.711	9389	-0.0097	0.0019	1.7e-07	Multi-ancestral	no	no	no	-	-
cg10416861	chr11	65201834		117	0.0192	0.0119	0.111	9389	0.0056	0.0012	5.8e-06	Multi-ancestral	no	no	no	-	-
cg10420527	chr11	68138505	LRP5	117	0.00416	0.0125	0.74	9389	-0.0111	0.002	4.6e-08	Multi-ancestral	no	no	no	rs569225275	0
cg10426893	chr16	68482821	SMPD3	117	0.0147	0.0108	0.176	9389	-0.0044	0.0011	0.0001	Multi-ancestral	no	no	no	-	-
cg10439456	chr15	45028270	TRIM69	117	-0.0254	0.0106	0.0187	9389	-0.015	0.0043	0.0004	Multi-ancestral	no	no	no	-	-
cg10453071	chr16	57513414	DOK4	117	0.00643	0.0122	0.599	9389	0.0119	0.0017	4e-12	Multi-ancestral	no	no	no	-	-
cg10454258	chr16	27443933	IL21R	117	0.0063	0.0115	0.585	9389	0.0048	0.0013	0.0004	Multi-ancestral	no	no	no	-	-
cg10482632	chr1	201476606	CSRP1	117	-0.00307	0.0085	0.719	9389	-0.004	0.0008	1.3e-06	Multi-ancestral	no	no	no	-	-
cg10488031	chr13	110437561	IRS2	117	0.0173	0.0091	0.0606	9389	-0.0069	0.0018	0.0001	Multi-ancestral	no	no	no	-	-
cg10501360	chr10	49671665	ARHGAP22	117	0.000119	0.0132	0.993	9389	-0.0038	0.001	8.1e-05	Multi-ancestral	no	no	no	rs556097898	0
cg10501360	chr10	49671665	ARHGAP22	117	0.000119	0.0132	0.993	9389	-0.0038	0.001	8.1e-05	Multi-ancestral	no	no	no	rs537777976	0
cg10502303	chr2	16847831	FAM49A	117	-0.00361	0.0118	0.761	9389	-0.0055	0.0014	8.8e-05	Multi-ancestral	no	no	no	rs118059632	0
cg10508317	chr17	76355146	SOCS3	117	-0.00505	0.00369	0.175	9389	-0.0086	0.0014	2.3e-10	Multi-ancestral	no	no	no	-	-
cg10520740	chr12	1952798	CACNA2D4	117	0.00153	0.00877	0.862	9389	-0.0096	0.0018	5.9e-08	Multi-ancestral	no	no	no	rs561134643	0
cg10521852	chr19	19739820	LPAR2	117	0.00577	0.0139	0.679	9389	0.0044	0.001	5.8e-06	Multi-ancestral	no	no	no	-	-
cg10526478	chr16	85936211	IRF8	117	0.00743	0.00661	0.265	9389	0.0023	0.0007	0.0009	Multi-ancestral	no	no	no	-	-
cg10527635	chr3	43389351	SNRK	117	-0.00762	0.0152	0.618	9389	0.0029	0.0009	0.0007	Multi-ancestral	no	no	no	-	-
cg10549018	chr10	98176740	TLL2	117	0.0196	0.0137	0.157	9389	0.0123	0.0022	3.3e-08	Multi-ancestral	no	no	no	-	-
cg10576725	chr14	23306974	MMP14	117	-0.00311	0.00252	0.221	9389	-0.0039	0.0008	3.4e-07	Multi-ancestral	no	no	no	-	-
cg10580293	chr7	29605897	PRR15	117	-0.0196	0.00929	0.0377	9389	-0.0132	0.0017	2.1e-15	Multi-ancestral	no	no	no	-	-
cg10581837	chr13	76334707	LMO7	117	0.0196	0.0123	0.115	9389	0.0149	0.0024	4.3e-10	Multi-ancestral	no	no	no	rs540171994	0
cg10583997	chr2	32583696	BIRC6	117	0.00778	0.0139	0.578	9389	-0.0058	0.0018	0.0015	Multi-ancestral	no	no	no	-	-
cg10585661	chr3	184056618	FAM131A	117	-0.00376	0.0191	0.845	9389	-0.0124	0.0023	9.4e-08	Multi-ancestral	no	no	no	-	-
cg10588135	chr17	59329903	BCAS3	117	-0.00152	0.0085	0.859	9389	0.0043	0.0012	0.0002	Multi-ancestral	no	no	no	-	-
cg10589813	chr20	48809978		117	-0.0111	0.0147	0.452	9389	-0.0078	0.002	7e-05	Multi-ancestral	no	no	no	-	-
cg10590964	chr2	202929157		117	-0.0235	0.0119	0.0512	9389	-0.0096	0.0017	1.6e-08	Multi-ancestral	no	no	no	-	-
cg10592478	chr12	53612641	RARG	117	0.0124	0.0155	0.424	9389	-0.0096	0.002	1.7e-06	Multi-ancestral	no	no	no	-	-
cg10592592	chr10	74034663	DDIT4	117	0.00745	0.00776	0.34	9389	-0.0148	0.0029	3.8e-07	Multi-ancestral	no	no	no	-	-
cg10609310	chr8	38722935		117	0.0131	0.0214	0.542	9389	-0.0066	0.0017	0.0001	Multi-ancestral	yes	yes	no	-	-
cg10612237	chr10	80827823	ZMIZ1	117	-0.00667	0.0045	0.143	9389	-0.0024	0.0007	0.001	Multi-ancestral	no	no	no	-	-
cg10619342	chr15	65369005	LOC390594	117	0.0558	0.0231	0.0181	9389	0.0223	0.0031	3.5e-13	Multi-ancestral	no	no	no	-	-
cg10626169	chr7	48319696	ABCA13	117	0.0106	0.0121	0.384	9389	0.0034	0.0009	0.0002	Multi-ancestral	no	no	no	-	-
cg10629249	chr5	68789822	OCLN	117	-0.00159	0.00662	0.811	9389	-0.0062	0.001	3.3e-09	Multi-ancestral	no	no	no	-	-
cg10630155	chr4	16085666	PROM1	117	0.00687	0.00527	0.196	9389	0.0015	0.0004	0.0002	Multi-ancestral	no	no	no	-	-
cg10631854	chr3	197383170		117	0.00773	0.00993	0.439	9389	-0.0066	0.0015	1.6e-05	Multi-ancestral	yes	yes	no	-	-
cg10634619	chr1	3663435	KIAA0495	117	-0.0102	0.0183	0.58	9389	-0.0069	0.0017	5e-05	Multi-ancestral	no	no	no	-	-
cg10650821	chr6	31543686	TNF	117	-0.0152	0.00917	0.102	9389	-0.0046	0.0014	0.0007	Multi-ancestral	no	no	no	-	-
cg10663765	chr3	194014592		117	-0.0297	0.0324	0.363	9389	-0.0175	0.0035	5e-07	Multi-ancestral	no	no	no	-	-
cg10665960	chr2	149403594	EPC2	117	-0.00187	0.00334	0.578	9389	-0.0017	0.0005	0.0004	Multi-ancestral	no	no	no	-	-
cg10678215	chr5	143191565	HMHB1	117	0.0114	0.0135	0.403	9389	0.0137	0.0019	1.9e-13	Multi-ancestral	no	no	no	-	-
cg10691866	chr7	65817282	TPST1	117	-0.0261	0.0175	0.14	9389	-0.0305	0.0035	5.4e-18	Multi-ancestral	no	no	no	-	-
cg10700643	chr1	55270680	C1orf177	117	0.00954	0.0101	0.35	9389	0.0052	0.0014	0.0002	Multi-ancestral	no	no	no	rs183165007	0
cg10700718	chr8	1992719	MYOM2	117	0.0217	0.0113	0.0595	9389	0.0071	0.0013	3.4e-08	Multi-ancestral	no	no	no	-	-
cg10717214	chr6	31543557	TNF	117	0.00923	0.0071	0.198	9389	-0.0054	0.0014	0.0001	Multi-ancestral	no	no	no	-	-
cg10717312	chr2	241976244	SNED1	117	0.021	0.0214	0.329	9389	0.0178	0.0021	4.7e-18	Multi-ancestral	no	no	no	-	-
cg10720997	chr1	997858		117	-0.000648	0.0031	0.835	9389	0.0046	0.0011	2.2e-05	Multi-ancestral	no	no	no	-	-
cg10735015	chr6	143928643	PHACTR2	117	-0.00239	0.00665	0.72	9389	-0.0065	0.0015	2.1e-05	Multi-ancestral	no	no	no	rs569848746	0.0008
cg10735015	chr6	143928643	PHACTR2	117	-0.00239	0.00665	0.72	9389	-0.0065	0.0015	2.1e-05	Multi-ancestral	no	no	no	rs141438486	0
cg10750182	chr10	73497514	C10orf105	117	-0.0221	0.00973	0.0261	9389	-0.0188	0.0021	6.2e-19	Multi-ancestral	no	no	no	-	-
cg10768063	chr15	29213736	APBA2	117	0.0155	0.0119	0.197	9389	0.0117	0.0018	7e-11	Multi-ancestral	no	no	no	-	-
cg10778249	chr19	48674746	LIG1	117	0.00233	0.0106	0.826	9389	-0.0046	0.0012	6.7e-05	Multi-ancestral	no	no	no	-	-
cg10786986	chrX	13711087	RAB9A	117	0.0236	0.0197	0.235	9389	0.0055	0.0012	7.6e-06	Multi-ancestral	no	no	no	-	-
cg10788371	chr11	76381040	LRRC32	117	-0.0173	0.0137	0.21	9389	-0.0188	0.0026	2.4e-13	Multi-ancestral	no	no	no	-	-
cg10790709	chr12	95698084		117	0.00319	0.00526	0.546	9389	0.0035	0.001	0.0004	Multi-ancestral	no	no	no	-	-
cg10798764	chr6	31514352	NFKBIL1	117	-0.00909	0.00807	0.264	9389	-0.003	0.0009	0.0008	Multi-ancestral	no	no	no	-	-
cg10801607	chr2	44518930	SLC3A1	117	0.00574	0.00975	0.558	9389	0.0073	0.0015	1.1e-06	Multi-ancestral	no	no	no	-	-
cg10804656	chr10	22623460		117	0.0325	0.0211	0.127	9389	-0.0074	0.0016	2.7e-06	Multi-ancestral	no	no	no	-	-
cg10807309	chr6	31761062	VARS	117	0.0155	0.00962	0.111	9389	0.0133	0.002	4.4e-11	Multi-ancestral	no	no	yes	rs9469054	0.0477
cg10807309	chr6	31761062	VARS	117	0.0155	0.00962	0.111	9389	0.0133	0.002	4.4e-11	Multi-ancestral	no	no	yes	rs142637550	0
cg10812236	chr2	68592394	PLEK	117	0.00139	0.00593	0.816	9389	0.0105	0.003	0.0005	Multi-ancestral	no	no	no	rs551324806	0
cg10814005	chr14	91711041	GPR68	117	-0.0145	0.00695	0.0402	9389	-0.0159	0.0015	6e-26	Multi-ancestral	no	no	no	-	-
cg10816760	chr6	142890973	LOC153910	117	-0.00618	0.0132	0.64	9389	0.006	0.0019	0.0016	Multi-ancestral	no	no	no	-	-
cg10819708	chr15	90735422	SEMA4B	117	-0.0156	0.0164	0.343	9389	0.0069	0.0013	3.3e-07	Multi-ancestral	no	no	no	rs141673825	0.0015
cg10825315	chr14	81425912	TSHR	117	0.0153	0.012	0.206	9389	0.0141	0.0027	1.5e-07	Multi-ancestral	no	no	no	rs569202229	0
cg10827488	chr11	113953838	ZBTB16	117	0.0102	0.00853	0.235	9389	0.0081	0.0015	7.7e-08	Multi-ancestral	no	no	no	-	-
cg10841124	chr5	433274	AHRR	117	0.0131	0.0169	0.441	9389	0.0117	0.0016	3.8e-14	Multi-ancestral	no	no	no	-	-
cg10843276	chr4	726697	PCGF3	117	0.0323	0.0184	0.0829	9389	0.0144	0.0022	1.5e-10	Multi-ancestral	no	no	no	-	-
cg10843343	chr12	53298027	KRT8	117	-0.0102	0.0121	0.4	9389	-0.013	0.0024	4.8e-08	Multi-ancestral	no	no	no	-	-
cg10845147	chr5	172149624		117	0.000224	0.0111	0.984	9389	0.0064	0.0018	0.0004	Multi-ancestral	no	no	no	-	-
cg10858677	chr15	49356663		117	-0.0165	0.017	0.333	9389	-0.0151	0.0025	1.7e-09	Multi-ancestral	no	no	yes	-	-
cg10861599	chr1	173176523	TNFSF4	117	-0.0102	0.00807	0.209	9389	-0.0034	0.0007	3.5e-06	Multi-ancestral	no	no	no	-	-
cg10865498	chr20	35975022	SRC	117	-0.00193	0.00929	0.836	9389	0.0022	0.0007	0.0016	Multi-ancestral	no	no	no	-	-
cg10874644	chr5	83898708		117	-0.026	0.0193	0.183	9389	0.0197	0.003	5.2e-11	Multi-ancestral	no	no	no	-	-
cg10894991	chr1	200885736		117	-0.00268	0.0115	0.816	9389	-0.0062	0.0008	2.3e-13	Multi-ancestral	no	no	no	-	-
cg10898310	chr13	100019647	UBAC2	117	0.00675	0.0126	0.595	9389	0.006	0.0012	9.8e-07	Multi-ancestral	no	no	no	-	-
cg10908953	chr11	121322456	SORL1	117	0.000423	0.00727	0.954	9389	-0.0061	0.001	9.3e-10	Multi-ancestral	no	no	no	-	-
cg10909080	chr17	79881468	MAFG	117	0.00947	0.0152	0.534	9389	0.0054	0.0011	1.9e-06	Multi-ancestral	no	no	no	-	-
cg10919522	chr14	74227441	C14orf43	117	-0.00625	0.0108	0.566	9389	-0.0186	0.0018	4e-25	Multi-ancestral	no	no	no	rs544627060	0.0008
cg10920316	chr5	137946599		117	-0.00813	0.00504	0.111	9389	-0.0034	0.0009	0.0003	Multi-ancestral	no	no	no	-	-
cg10951873	chr1	25254746	RUNX3	117	0.00299	0.00425	0.484	9389	-0.0072	0.001	1e-13	Multi-ancestral	no	no	no	rs182729711	0
cg10959651	chr2	7018020	RSAD2	117	0.0175	0.0229	0.447	9389	-0.0077	0.0024	0.0016	Multi-ancestral	no	no	no	rs2305256	0.0008
cg10959726	chr17	6917614	C17orf49	117	-0.00144	0.000964	0.14	9389	-0.0061	0.001	3.1e-10	Multi-ancestral	no	no	no	-	-
cg10963218	chr1	153600762	S100A13	117	0.0116	0.012	0.337	9389	0.0031	0.0007	1.4e-05	Multi-ancestral	no	no	no	-	-
cg10965178	chr1	43766752	TIE1	117	-0.0178	0.00927	0.0583	9389	-0.0108	0.0017	2.5e-10	Multi-ancestral	no	no	no	-	-
cg10975863	chr14	68830704	RAD51L1	117	-0.00796	0.0223	0.723	9389	-0.0069	0.0017	5.1e-05	Multi-ancestral	no	no	no	-	-
cg10980495	chr11	1774722	HCCA2	117	0.00182	0.0308	0.953	9389	-0.0153	0.0034	5.6e-06	Multi-ancestral	no	no	no	rs377057633	0
cg10996589	chr12	125017134	NCOR2	117	0.0279	0.021	0.187	9389	0.0066	0.0021	0.0018	Multi-ancestral	no	no	no	-	-
cg11010122	chr4	100868318	DNAJB14	117	0.00544	0.00462	0.242	9389	-0.0029	0.0006	1e-05	Multi-ancestral	no	no	no	-	-
cg11014740	chr2	129079223		117	-0.00102	0.00834	0.903	9389	-0.0095	0.0015	9.4e-11	Multi-ancestral	no	no	no	-	-
cg11015424	chr14	36157803	RALGAPA1	117	-0.00187	0.00422	0.66	9389	-0.0026	0.0007	8e-05	Multi-ancestral	no	no	no	-	-
cg11033273	chr11	35966115	LDLRAD3	117	0.00308	0.01	0.759	9389	-0.0051	0.001	1.2e-07	Multi-ancestral	no	no	no	-	-
cg11036041	chr4	41365307	LIMCH1	117	-0.00318	0.0228	0.889	9389	-0.0132	0.0033	6.2e-05	Multi-ancestral	no	no	no	-	-
cg11051055	chr8	11058145	XKR6	117	0.0094	0.0155	0.546	9389	-0.0089	0.0019	1.6e-06	Multi-ancestral	no	no	no	-	-
cg11066209	chr7	2282252	FTSJ2	117	-0.00691	0.00719	0.34	9389	-0.0054	0.0007	3.2e-15	Multi-ancestral	no	no	no	-	-
cg11068337	chr17	43224582	HEXIM1	117	0.00352	0.00735	0.633	9389	-0.0041	0.0009	1.2e-05	Multi-ancestral	no	no	no	-	-
cg11069824	chr1	6205325	CHD5	117	-0.00477	0.00788	0.547	9389	-0.0083	0.0018	5.9e-06	Multi-ancestral	no	no	no	rs143916311	0
cg11073255	chr6	31762455	VARS	117	-0.0019	0.00693	0.785	9389	-0.0063	0.0009	2.2e-12	Multi-ancestral	no	no	no	-	-
cg11095027	chr11	1297066	TOLLIP	117	0.0109	0.022	0.622	9389	0.0124	0.0021	3.4e-09	Multi-ancestral	no	no	no	rs527767561	0.0008
cg11115622	chr14	65169958	PLEKHG3	117	-0.0196	0.0122	0.113	9389	-0.0096	0.0029	0.0009	Multi-ancestral	no	no	no	-	-
cg11122944	chr17	9924800	GAS7	117	-0.00038	0.00949	0.968	9389	0.0053	0.0014	8.9e-05	Multi-ancestral	no	no	no	-	-
cg11130692	chr8	141643919	EIF2C2	117	-0.0271	0.0122	0.0294	9389	-0.011	0.0019	7.3e-09	Multi-ancestral	no	no	no	-	-
cg11133963	chr17	47297512	ABI3	117	-0.00322	0.0199	0.872	9389	0.0091	0.0016	1.1e-08	Multi-ancestral	no	no	no	-	-
cg11138362	chr1	3239992	PRDM16	117	0.018	0.0151	0.238	9389	0.0045	0.0011	5.6e-05	Multi-ancestral	no	no	yes	rs12047667	0.0023
cg11145461	chr1	201475451	CSRP1	117	0.00807	0.0135	0.553	9389	-0.0105	0.0016	2.1e-10	Multi-ancestral	no	no	no	-	-
cg11147193	chr2	10442040	HPCAL1	117	0.0193	0.0242	0.429	9389	-0.0059	0.0015	7.9e-05	Multi-ancestral	no	no	no	-	-
cg11147309	chr8	145011888	PLEC1	117	0.0111	0.0182	0.546	9389	-0.0088	0.0013	2.5e-11	Multi-ancestral	no	no	no	rs529822074	0.0008
cg11152384	chr11	68934300		117	-0.00258	0.00689	0.709	9389	-0.0094	0.0016	2.3e-09	Multi-ancestral	no	no	no	-	-
cg11152412	chr15	74927688	EDC3	117	-0.0151	0.00694	0.0332	9389	-0.0077	0.0007	1.8e-30	Multi-ancestral	no	no	no	-	-
cg11165912	chr4	110220063	COL25A1	117	-0.00847	0.00555	0.132	9389	0.0089	0.0012	7.5e-14	Multi-ancestral	no	no	no	-	-
cg11180921	chr11	57090226	TNKS1BP1	117	0.00739	0.00742	0.323	9389	-0.0027	0.0007	7e-05	Multi-ancestral	no	no	no	-	-
cg11183935	chr17	80733167	TBCD	117	0.0152	0.0122	0.218	9389	0.007	0.0021	0.001	Multi-ancestral	no	no	no	-	-
cg11197630	chr5	56712591		117	0.00148	0.00945	0.876	9389	-0.0064	0.0014	7.2e-06	Multi-ancestral	no	no	no	-	-
cg11197664	chr5	176755542		117	-0.0116	0.0227	0.611	9389	0.0076	0.002	0.0002	Multi-ancestral	no	no	no	-	-
cg11201447	chr8	128808063	MIR1204	117	-0.0248	0.0174	0.159	9389	-0.0082	0.002	3.2e-05	Multi-ancestral	no	no	no	-	-
cg11205006	chr22	26875499	HPS4	117	0.00664	0.00769	0.39	9389	-0.0052	0.0014	0.0002	Multi-ancestral	no	no	no	-	-
cg11207515	chr7	146904205	CNTNAP2	117	0.0383	0.0205	0.0654	9389	0.0431	0.0049	1.5e-18	Multi-ancestral	no	no	no	-	-
cg11211792	chr1	949634	ISG15	117	-0.0032	0.0196	0.871	9389	-0.0053	0.0012	6.1e-06	Multi-ancestral	no	no	no	-	-
cg11212234	chr5	74353351		117	-0.0274	0.0163	0.0968	9389	-0.0095	0.0016	5.1e-09	Multi-ancestral	no	no	no	-	-
cg11222065	chr6	33240468	VPS52	117	-0.00787	0.0143	0.583	9389	-0.0079	0.0011	2e-12	Multi-ancestral	no	no	no	-	-
cg11222173	chr17	78748019	RPTOR	117	-0.00419	0.0145	0.773	9389	0.0038	0.0011	0.0008	Multi-ancestral	no	no	no	-	-
cg11229399	chr1	228689056		117	-0.00829	0.0106	0.437	9389	0.0107	0.0017	2e-10	Multi-ancestral	no	no	no	-	-
cg11253886	chr2	47039669		117	0.0156	0.0124	0.211	9389	0.0109	0.0029	0.0002	Multi-ancestral	no	no	no	-	-
cg11255208	chr17	42275334	ATXN7L3	117	-0.0135	0.0154	0.384	9389	-0.006	0.0018	0.0007	Multi-ancestral	no	no	no	rs371317806	0.0015
cg11279294	chr5	132759792	FSTL4	117	-0.0224	0.0116	0.0572	9389	-0.0054	0.0011	2.5e-06	Multi-ancestral	no	no	no	rs577314643	0
cg11285998	chr12	53399246	EIF4B	117	0.00412	0.0101	0.685	9389	-0.005	0.0012	2.1e-05	Multi-ancestral	no	no	no	-	-
cg11305121	chr2	121011590	RALB	117	0.00617	0.0146	0.673	9389	-0.0079	0.0012	4.9e-11	Multi-ancestral	no	no	no	-	-
cg11314684	chr1	244006288	AKT3	117	-0.0101	0.0173	0.558	9389	-0.0167	0.0024	3e-12	Multi-ancestral	no	no	no	-	-
cg11324650	chr3	194014745		117	-0.0493	0.022	0.0283	9389	-0.0145	0.0031	2.9e-06	Multi-ancestral	no	no	no	rs544949205	0.0008
cg11331344	chr17	73629463	RECQL5	117	0.00637	0.00723	0.382	9389	-0.0069	0.0015	6e-06	Multi-ancestral	no	no	no	-	-
cg11335172	chr2	103033799	IL18RAP	117	0.00184	0.00842	0.828	9389	0.0034	0.0011	0.0014	Multi-ancestral	no	no	no	-	-
cg11344744	chr2	97526122	SEMA4C	117	-0.0247	0.013	0.0615	9389	-0.0055	0.0012	8e-06	Multi-ancestral	no	no	no	-	-
cg11363234	chr8	102500879		117	-0.00656	0.0141	0.642	9389	-0.0061	0.0017	0.0003	Multi-ancestral	no	no	no	-	-
cg11376147	chr11	57261198	SLC43A1	117	0.000595	0.00412	0.885	9389	-0.0023	0.0006	0.0003	Multi-ancestral	no	no	no	rs576678797	0.0008
cg11385013	chr19	19256748	LOC729991-MEF2B	117	0.0107	0.00686	0.122	9389	-0.0057	0.0012	1.2e-06	Multi-ancestral	no	no	no	-	-
cg11390978	chr19	16986831	SIN3B	117	-0.0112	0.0192	0.563	9389	-0.0092	0.001	4.5e-20	Multi-ancestral	no	no	no	-	-
cg11405655	chr1	999599		117	0.0189	0.0199	0.346	9389	-0.014	0.002	1.7e-12	Multi-ancestral	no	no	no	-	-
cg11412468	chr2	84433405		117	0.0146	0.0146	0.321	9389	0.0094	0.002	2e-06	Multi-ancestral	no	no	no	rs537761633	0
cg11413133	chr17	21281318	KCNJ12	117	-0.0173	0.0107	0.109	9389	-0.0084	0.0024	0.0003	Multi-ancestral	no	no	no	-	-
cg11414913	chr1	2799662		117	-0.00353	0.0202	0.862	9389	-0.0086	0.0022	7.3e-05	Multi-ancestral	no	no	no	rs112161600	0.003
cg11414913	chr1	2799662		117	-0.00353	0.0202	0.862	9389	-0.0086	0.0022	7.3e-05	Multi-ancestral	no	no	no	rs373667937	0
cg11415739	chr1	211508890	TRAF5	117	0.0236	0.0145	0.108	9389	0.0052	0.0009	3.2e-08	Multi-ancestral	no	no	no	-	-
cg11429111	chr5	134813329		117	0.0298	0.0171	0.0861	9389	0.0134	0.0018	4.7e-14	Multi-ancestral	no	no	no	-	-
cg11430077	chr10	8099018	GATA3	117	-0.0028	0.0049	0.57	9389	-0.009	0.0022	3.7e-05	Multi-ancestral	no	no	no	-	-
cg11435441	chr6	25027994		117	-0.0304	0.019	0.114	9389	-0.0076	0.0014	4.5e-08	Multi-ancestral	no	no	no	-	-
cg11436113	chr20	19191145		117	-0.0334	0.0136	0.0161	9389	-0.0179	0.0026	1.4e-11	Multi-ancestral	no	no	no	-	-
cg11445634	chr15	61821004		117	-0.00931	0.00927	0.318	9389	-0.0133	0.0016	1.8e-16	Multi-ancestral	no	no	no	rs146737323	0.0008
cg11465943	chr11	60833378		117	-0.0314	0.0241	0.197	9389	-0.006	0.0017	0.0004	Multi-ancestral	no	no	no	-	-
cg11496569	chr1	244006397	AKT3	117	-0.0105	0.0157	0.509	9389	-0.0089	0.0013	1.4e-12	Multi-ancestral	no	no	no	-	-
cg11529819	chr1	27695677	FCN3	117	0.00115	0.0122	0.925	9389	0.0055	0.001	1e-07	Multi-ancestral	no	no	no	rs372118978	0
cg11554391	chr5	321320	AHRR	117	-0.0169	0.0104	0.108	9389	-0.0234	0.0026	9.8e-19	Multi-ancestral	no	no	no	-	-
cg11555067	chr2	99081350	INPP4A	117	-0.00924	0.00988	0.352	9389	-0.0092	0.002	3.6e-06	Multi-ancestral	no	no	no	rs144275844	0
cg11556164	chr7	110738315	LRRN3	117	-0.0178	0.00988	0.075	9389	-0.0187	0.0036	2.4e-07	Multi-ancestral	no	no	no	rs140357506	0
cg11556164	chr7	110738315	LRRN3	117	-0.0178	0.00988	0.075	9389	-0.0187	0.0036	2.4e-07	Multi-ancestral	no	no	no	rs562362196	0.0015
cg11557553	chr5	404996	AHRR	117	-0.00218	0.0115	0.849	9389	0.0096	0.0013	3.9e-13	Multi-ancestral	no	no	no	-	-
cg11588903	chr19	17208493	MYO9B	117	-0.000715	0.0136	0.958	9389	-0.0101	0.0025	8e-05	Multi-ancestral	no	no	no	rs543021450	0.0008
cg11597157	chr15	90171643	KIF7	117	-4.02e-05	0.00593	0.995	9389	-0.0031	0.0005	2.3e-08	Multi-ancestral	no	no	no	-	-
cg11619216	chr17	73642080	LOC100130933	117	-0.0127	0.0103	0.224	9389	-0.0092	0.0016	4.2e-09	Multi-ancestral	no	no	no	rs186772015	0
cg11619216	chr17	73642080	LOC100130933	117	-0.0127	0.0103	0.224	9389	-0.0092	0.0016	4.2e-09	Multi-ancestral	no	no	no	rs533538770	0
cg11621113	chr19	12776725	MORG1	117	0.0025	0.0135	0.853	9389	-0.0169	0.0025	2.7e-11	Multi-ancestral	no	no	no	-	-
cg11623339	chr5	138725482	MGC29506	117	-0.0105	0.0112	0.348	9389	0.0072	0.0019	0.0002	Multi-ancestral	no	no	no	rs574292998	0
cg11624345	chr19	44278551	KCNN4	117	-0.000608	0.0218	0.978	9389	-0.0109	0.0014	3.1e-15	Multi-ancestral	no	no	no	-	-
cg11649376	chr12	81473234	ACSS3	117	-0.00826	0.00957	0.39	9389	-0.0128	0.0025	3.3e-07	Multi-ancestral	no	no	no	-	-
cg11660018	chr11	86510915	PRSS23	117	-0.0145	0.0116	0.214	9389	-0.0391	0.0038	4.1e-25	Multi-ancestral	no	no	no	rs552004558	0
cg11666770	chr19	42430910		117	-0.0441	0.019	0.0233	9389	-0.0247	0.0044	1.3e-08	Multi-ancestral	no	no	no	-	-
cg11668844	chr13	113655622	MCF2L	117	0.00913	0.00728	0.214	9389	0.0059	0.0011	1.8e-07	Multi-ancestral	no	no	no	rs560689428	0
cg11670060	chr5	145316416	SH3RF2	117	-0.00402	0.0118	0.734	9389	-0.0052	0.0017	0.0018	Multi-ancestral	no	no	no	-	-
cg11673687	chr1	27426555	SLC9A1	117	-0.00256	0.00852	0.764	9389	-0.0041	0.0009	1.2e-05	Multi-ancestral	no	no	no	-	-
cg11674448	chr1	41711766		117	0.0148	0.0133	0.271	9389	0.0094	0.0014	9.8e-11	Multi-ancestral	no	no	no	rs367630711	0
cg11682350	chr6	33240284	VPS52	117	0.00314	0.00326	0.339	9389	-0.0032	0.0005	3.4e-12	Multi-ancestral	no	no	no	-	-
cg11693709	chr15	40542019	PAK6	117	-0.0109	0.0216	0.614	9389	0.0109	0.0026	2.1e-05	Multi-ancestral	no	no	no	rs532139955	0
cg11697038	chr1	27931284	AHDC1	117	-0.0396	0.0174	0.0259	9389	-0.0113	0.003	0.0001	Multi-ancestral	no	no	no	-	-
cg11700584	chr14	50088544	RPL36AL	117	-0.0113	0.0114	0.325	9389	-0.0151	0.0013	3.4e-29	Multi-ancestral	no	no	no	-	-
cg11701312	chr19	58897497	RPS5	117	-0.027	0.00895	0.00348	9389	-0.0121	0.0016	1.2e-13	Multi-ancestral	no	no	no	-	-
cg11704818	chr3	47517781	SCAP	117	-0.0337	0.0158	0.0355	9389	-0.0068	0.002	0.0005	Multi-ancestral	yes	yes	no	rs143528629	0.0008
cg11705651	chr21	46220932	UBE2G2	117	0.00878	0.00934	0.35	9389	-0.0078	0.0014	1.7e-08	Multi-ancestral	no	no	no	-	-
cg11719157	chr17	1466715	PITPNA	117	0.00969	0.0185	0.602	9389	0.0099	0.002	1.2e-06	Multi-ancestral	no	no	no	-	-
cg11730703	chr14	105167607	INF2	117	0.0298	0.0167	0.0789	9389	0.0091	0.0018	2.4e-07	Multi-ancestral	no	no	no	-	-
cg11731671	chr1	2995604	PRDM16	117	-0.029	0.0196	0.144	9389	-0.0088	0.002	1.2e-05	Multi-ancestral	no	no	no	rs555914344	0.0008
cg11735008	chr1	42380309	HIVEP3	117	0.00327	0.0145	0.822	9389	0.0198	0.003	2.8e-11	Multi-ancestral	no	no	no	-	-
cg11739148	chr15	31622112	KLF13	117	-0.0166	0.0123	0.181	9389	-0.01	0.0014	2.5e-12	Multi-ancestral	no	no	yes	-	-
cg11739399	chr1	206669785	IKBKE	117	-0.0143	0.0141	0.314	9389	-0.0096	0.0022	1e-05	Multi-ancestral	no	no	no	rs564754265	0.0166
cg11739399	chr1	206669785	IKBKE	117	-0.0143	0.0141	0.314	9389	-0.0096	0.0022	1e-05	Multi-ancestral	no	no	no	rs545284753	0
cg11769400	chr8	22773857	PEBP4	117	0.000157	0.00369	0.966	9389	0.0046	0.0006	3.1e-13	Multi-ancestral	no	no	no	-	-
cg11777498	chr6	89673741	RNGTT	117	-0.00328	0.004	0.416	9389	-0.0041	0.0008	7.7e-08	Multi-ancestral	no	no	no	rs190209287	0.0008
cg11787160	chr12	113515332	DTX1	117	-0.00801	0.0294	0.786	9389	0.0087	0.0015	1.6e-08	Multi-ancestral	no	no	no	-	-
cg11808699	chr15	81528661	IL16	117	0.00154	0.0204	0.94	9389	0.0103	0.002	2e-07	Multi-ancestral	no	no	no	rs550815098	0.0015
cg11824827	chr16	31075547	ZNF668	117	0.0117	0.0208	0.574	9389	0.0132	0.0022	1e-09	Multi-ancestral	no	no	no	-	-
cg11827514	chr8	143125722		117	-0.0141	0.0212	0.509	9389	-0.0216	0.0035	7.5e-10	Multi-ancestral	no	no	no	-	-
cg11828621	chr3	27766252		117	0.0186	0.0168	0.27	9389	-0.0054	0.0013	2.6e-05	Multi-ancestral	no	no	no	-	-
cg11854227	chr3	121714109	ILDR1	117	0.0089	0.00759	0.245	9389	0.0075	0.0024	0.0016	Multi-ancestral	no	no	no	-	-
cg11854981	chr6	42219847	TRERF1	117	0.0138	0.0112	0.224	9389	0.0066	0.0016	2.7e-05	Multi-ancestral	no	no	no	-	-
cg11872645	chr17	75186962	SEC14L1	117	0.00214	0.0111	0.848	9389	0.0041	0.0011	0.0001	Multi-ancestral	yes	yes	no	rs1049417	0
cg11882607	chr3	12858926	CAND2	117	0.0151	0.00921	0.105	9389	0.0077	0.0018	2e-05	Multi-ancestral	no	no	no	-	-
cg11884933	chr7	2774414	GNA12	117	0.000642	0.0158	0.968	9389	0.0064	0.001	3.3e-11	Multi-ancestral	no	no	no	rs549972519	0
cg11896066	chr8	8821111		117	-0.0166	0.0128	0.197	9389	0.0056	0.0011	8.2e-07	Multi-ancestral	no	no	yes	rs559956396	0
cg11896066	chr8	8821111		117	-0.0166	0.0128	0.197	9389	0.0056	0.0011	8.2e-07	Multi-ancestral	no	no	yes	rs34991317	0.1188
cg11902728	chr19	35786580	MAG	117	0.00995	0.0115	0.39	9389	0.0132	0.0023	5.3e-09	Multi-ancestral	no	no	no	-	-
cg11902777	chr5	368843	AHRR	117	-0.00247	0.00454	0.589	9389	-0.0201	0.0018	9.1e-30	Multi-ancestral	no	no	no	-	-
cg11903133	chr20	50722613	ZFP64	117	-0.00394	0.00681	0.564	9389	-0.0062	0.0013	3e-06	Multi-ancestral	no	no	no	-	-
cg11907477	chr6	156828989		117	0.012	0.012	0.321	9389	0.006	0.0012	1.3e-06	Multi-ancestral	no	no	no	-	-
cg11919694	chr16	30380600	TBC1D10B	117	0.000462	0.00745	0.951	9389	-0.004	0.0009	1.9e-05	Multi-ancestral	no	no	no	-	-
cg11920449	chr6	36645608	CDKN1A	117	-0.0137	0.0078	0.0832	9389	-0.0044	0.0012	0.0002	Multi-ancestral	no	no	no	rs577238867	0
cg11920449	chr6	36645608	CDKN1A	117	-0.0137	0.0078	0.0832	9389	-0.0044	0.0012	0.0002	Multi-ancestral	no	no	no	rs185125146	0
cg11927233	chr5	170816542	NPM1	117	-0.0166	0.00918	0.0744	9389	-0.017	0.0018	8.4e-22	Multi-ancestral	no	no	no	-	-
cg11930955	chr12	113660045	TPCN1	117	-0.00163	0.0095	0.865	9389	-0.0073	0.0016	4.3e-06	Multi-ancestral	no	no	no	-	-
cg11942603	chr2	69969794	ANXA4	117	0.0155	0.025	0.537	9389	0.0046	0.0013	0.0003	Multi-ancestral	no	no	no	-	-
cg11947187	chr8	134142317	TG	117	-0.00296	0.00565	0.601	9389	-0.0077	0.0015	4.5e-07	Multi-ancestral	no	no	no	-	-
cg11955198	chr11	1918783		117	-0.0217	0.0139	0.123	9389	-0.0052	0.0015	0.0007	Multi-ancestral	no	no	no	-	-
cg11961495	chr10	80873797	ZMIZ1	117	-0.00329	0.0141	0.816	9389	-0.0149	0.0018	2.1e-17	Multi-ancestral	no	no	no	rs529502452	0.0008
cg11963365	chr5	141320784	KIAA0141	117	-7.31e-06	0.0161	1	9389	0.0068	0.0015	5.1e-06	Multi-ancestral	no	no	no	-	-
cg11976222	chr17	79374340	BAHCC1	117	-0.00451	0.00765	0.557	9389	-0.0102	0.0021	6.6e-07	Multi-ancestral	no	no	yes	rs117735059	0
cg11978634	chr13	43971194	ENOX1	117	0.00657	0.0132	0.621	9389	0.01	0.0019	1.2e-07	Multi-ancestral	no	no	yes	rs79153829	0
cg11978634	chr13	43971194	ENOX1	117	0.00657	0.0132	0.621	9389	0.01	0.0019	1.2e-07	Multi-ancestral	no	no	yes	rs9567173	0
cg11984971	chr4	54765826		117	-0.00258	0.0101	0.799	9389	0.0058	0.001	9.6e-09	Multi-ancestral	no	no	no	-	-
cg12006284	chr11	32449638	WT1	117	0.0345	0.0198	0.0849	9389	0.0097	0.002	1.3e-06	Multi-ancestral	no	no	no	-	-
cg12011479	chr19	51873045	CLDND2	117	0.00257	0.0115	0.825	9389	0.0071	0.0017	2.9e-05	Multi-ancestral	no	no	no	-	-
cg12044210	chr15	29213858	APBA2	117	0.0195	0.0135	0.153	9389	0.0066	0.0013	9.9e-07	Multi-ancestral	no	no	no	-	-
cg12072028	chr14	92981227	RIN3	117	-0.0258	0.0352	0.467	9389	-0.0181	0.0039	3e-06	Multi-ancestral	no	no	no	-	-
cg12075928	chr8	141801307	PTK2	117	-0.0128	0.00933	0.175	9389	-0.0339	0.0046	2e-13	Multi-ancestral	no	no	no	-	-
cg12076102	chr17	62084322	ICAM2	117	0.0135	0.0097	0.167	9389	0.0042	0.0011	0.0001	Multi-ancestral	no	no	no	rs550004446	0
cg12076915	chr19	42430253		117	-0.0344	0.0154	0.0288	9389	-0.0143	0.0031	3.9e-06	Multi-ancestral	no	no	yes	rs115026660	0.1014
cg12076915	chr19	42430253		117	-0.0344	0.0154	0.0288	9389	-0.0143	0.0031	3.9e-06	Multi-ancestral	no	no	yes	rs138528071	0.0371
cg12093519	chr7	19146441		117	-0.00825	0.00886	0.355	9389	-0.0029	0.0008	0.0004	Multi-ancestral	no	no	no	-	-
cg12095353	chr12	125369577		117	0.00043	0.0116	0.97	9389	0.0068	0.001	1.4e-11	Multi-ancestral	no	no	no	-	-
cg12101586	chr15	75019203	CYP1A1	117	-0.0115	0.0336	0.733	9389	-0.0221	0.0039	1.3e-08	Multi-ancestral	no	no	no	-	-
cg12103569	chr12	132258560	SFRS8	117	0.0325	0.013	0.0149	9389	0.0139	0.0021	1.9e-11	Multi-ancestral	no	no	no	-	-
cg12111137	chr17	80880759	TBCD	117	-4.17e-06	0.0225	1	9389	0.0082	0.0022	0.0002	Multi-ancestral	no	no	yes	rs78004739	0.0386
cg12121643	chr3	185911796	DGKG	117	0.0121	0.0232	0.605	9389	0.0115	0.0032	0.0003	Multi-ancestral	no	no	no	-	-
cg12147622	chr10	74021432		117	0.0123	0.0204	0.548	9389	-0.0231	0.0037	2.7e-10	Multi-ancestral	no	no	no	-	-
cg12155036	chr3	194015171		117	-0.0302	0.0201	0.137	9389	-0.0102	0.0025	3.5e-05	Multi-ancestral	no	no	no	-	-
cg12157673	chr19	52996617	ZNF578	117	-0.0327	0.0215	0.132	9389	0.0131	0.0029	6.5e-06	Multi-ancestral	no	no	no	-	-
cg12158535	chr14	105857250	PACS2	117	0.0145	0.0197	0.463	9389	0.006	0.0008	5e-14	Multi-ancestral	no	no	no	-	-
cg12165685	chr19	47288109	SLC1A5	117	-0.00157	0.00214	0.467	9389	-0.0051	0.0013	8.7e-05	Multi-ancestral	no	no	no	rs149757730	0.0015
cg12166476	chr13	76334866	LMO7	117	0.0335	0.0177	0.0619	9389	0.0137	0.0022	5.6e-10	Multi-ancestral	no	no	no	-	-
cg12182124	chr18	21451563	LAMA3	117	0.0103	0.00546	0.0639	9389	0.0066	0.0014	2.2e-06	Multi-ancestral	no	no	no	rs368793692	0
cg12192749	chr7	17029795		117	-0.0309	0.0168	0.0689	9389	0.004	0.0013	0.0014	Multi-ancestral	no	no	no	rs190961584	0
cg12202185	chr5	369088	AHRR	117	-0.00153	0.00626	0.808	9389	-0.0147	0.0033	9.8e-06	Multi-ancestral	no	no	yes	-	-
cg12250581	chr12	2045810		117	-0.00814	0.024	0.735	9389	-0.0075	0.0023	0.0009	Multi-ancestral	no	no	no	rs150890822	0.0257
cg12251075	chr17	49244717	NME2	117	-0.00333	0.00967	0.732	9389	-0.0061	0.0013	5.4e-06	Multi-ancestral	no	no	no	rs541973959	0.0008
cg12261786	chr10	88727830	C10orf116	117	-0.000518	0.0212	0.981	9389	-0.0062	0.0019	0.0009	Multi-ancestral	no	no	no	-	-
cg12265950	chr11	123173709		117	-0.00519	0.00971	0.595	9389	-0.0081	0.0022	0.0002	Multi-ancestral	no	no	yes	rs73619903	0.0817
cg12276019	chr8	11057947	XKR6	117	0.0227	0.0154	0.144	9389	-0.0139	0.003	3.4e-06	Multi-ancestral	no	no	no	-	-
cg12279125	chr8	2129970		117	0.0107	0.0202	0.6	9389	0.0117	0.0015	5.7e-15	Multi-ancestral	no	no	no	-	-
cg12303084	chr20	45985741	ZMYND8	117	-0.0178	0.00663	0.00883	9389	-0.0171	0.0019	1.4e-18	Multi-ancestral	no	no	no	-	-
cg12303813	chr1	205283250	NUAK2	117	-0.000166	0.0111	0.988	9389	-0.0035	0.0011	0.0011	Multi-ancestral	no	no	no	-	-
cg12322877	chr17	79963213	ASPSCR1	117	0.00334	0.0298	0.911	9389	-0.0144	0.0032	6.7e-06	Multi-ancestral	no	no	no	-	-
cg12331425	chr17	4854391	ENO3	117	0.000657	0.00983	0.947	9389	-0.0063	0.0012	1.7e-07	Multi-ancestral	no	no	yes	rs73343373	0.0764
cg12363682	chr5	178420690	GRM6	117	0.00678	0.0193	0.727	9389	0.0096	0.0025	0.0002	Multi-ancestral	no	no	no	-	-
cg12364755	chr17	2498642	PAFAH1B1	117	-0.00383	0.0113	0.736	9389	-0.0068	0.0011	1e-10	Multi-ancestral	no	no	no	-	-
cg12384004	chr13	26586254	ATP8A2	117	0.0214	0.0234	0.365	9389	-0.0136	0.0027	4.5e-07	Multi-ancestral	no	no	no	-	-
cg12394377	chr1	24514218	IL28RA	117	-0.00147	0.00193	0.45	9389	-0.0016	0.0004	2.6e-05	Multi-ancestral	no	no	no	-	-
cg12405265	chr1	24655961	GRHL3	117	0.0148	0.0201	0.464	9389	0.0082	0.0025	0.0011	Multi-ancestral	no	no	no	-	-
cg12406027	chr19	39616818	PAK4	117	-0.00232	0.00708	0.744	9389	-0.0096	0.0017	9.9e-09	Multi-ancestral	no	no	no	-	-
cg12407791	chr17	73824354	UNC13D	117	0.0028	0.0139	0.841	9389	0.0068	0.0017	5.9e-05	Multi-ancestral	no	no	no	-	-
cg12413156	chr20	62368256	LIME1	117	0.0188	0.00968	0.0553	9389	0.005	0.0009	1.1e-07	Multi-ancestral	no	no	no	rs556135635	0
cg12417775	chr1	212463238	PPP2R5A	117	-0.00301	0.0131	0.818	9389	0.0059	0.0015	6.2e-05	Multi-ancestral	no	no	no	-	-
cg12423733	chr6	29454623	MAS1L	117	0.00383	0.00905	0.673	9389	0.0249	0.0041	9.1e-10	Multi-ancestral	no	no	no	rs148359929	0.0061
cg12436568	chr1	202130728	PTPN7	117	0.00269	0.0125	0.83	9389	-0.0073	0.002	0.0002	Multi-ancestral	no	no	no	-	-
cg12439232	chr6	33877291		117	0.0418	0.0239	0.0847	9389	0.01	0.003	0.0009	Multi-ancestral	no	no	no	rs535636849	0.0008
cg12463578	chr6	29644756	ZFP57	117	-0.00637	0.0264	0.81	9389	-0.0128	0.003	1.6e-05	Multi-ancestral	no	no	no	rs534190757	0.0008
cg12465678	chr1	27953336	FGR	117	0.0172	0.0122	0.162	9389	0.0111	0.0035	0.0016	Multi-ancestral	no	no	no	rs186951425	0
cg12474798	chr10	64565772	ADO	117	-0.00904	0.0172	0.601	9389	-0.0251	0.0046	5.6e-08	Multi-ancestral	no	no	no	-	-
cg12478185	chr17	10602001	C17orf48	117	0.00347	0.0129	0.788	9389	-0.0131	0.0026	4e-07	Multi-ancestral	no	no	no	-	-
cg12486287	chr16	4421643	VASN	117	-0.0029	0.0103	0.78	9389	0.0067	0.0009	9.2e-13	Multi-ancestral	no	no	no	-	-
cg12490835	chr10	22623821		117	-0.0184	0.0116	0.118	9389	-0.01	0.002	8.1e-07	Multi-ancestral	no	no	no	-	-
cg12496975	chr12	48149863	RAPGEF3	117	-0.00184	0.012	0.879	9389	-0.0044	0.0012	0.0003	Multi-ancestral	no	no	no	rs73304418	0.0166
cg12504098	chr7	38298908		117	0.00381	0.00882	0.667	9389	0.0069	0.0013	8.5e-08	Multi-ancestral	yes	yes	no	-	-
cg12513616	chr5	177370977		117	-0.00617	0.00882	0.486	9389	-0.0262	0.002	6.1e-41	Multi-ancestral	no	no	yes	-	-
cg12516875	chr22	46463543		117	-0.0107	0.00905	0.24	9389	-0.0105	0.0022	1.1e-06	Multi-ancestral	no	no	no	rs60427725	0
cg12526091	chr12	58245042		117	0.00242	0.00971	0.804	9389	0.0056	0.0018	0.0015	Multi-ancestral	no	no	no	rs111498155	0
cg12539124	chr6	21948636	FLJ22536	117	-0.0105	0.00655	0.113	9389	-0.0198	0.0043	3.5e-06	Multi-ancestral	no	no	yes	rs78648204	0.003
cg12547807	chr1	9473751		117	0.00182	0.0116	0.876	9389	-0.017	0.0022	2.7e-14	Multi-ancestral	no	no	no	rs117244285	0.0008
cg12549908	chr10	4230567		117	-0.0274	0.0186	0.145	9389	0.0069	0.0017	4.4e-05	Multi-ancestral	no	no	no	-	-
cg12550496	chr6	169284344		117	0.0351	0.0345	0.312	9389	0.0133	0.0032	4.2e-05	Multi-ancestral	no	no	no	rs146062142	0
cg12554573	chr3	51976667	PARP3	117	-0.00114	0.0126	0.928	9389	-0.0048	0.0015	0.0011	Multi-ancestral	no	no	no	-	-
cg12559228	chr19	50191882	C19orf76	117	-0.00851	0.0151	0.574	9389	-0.0102	0.0023	7.5e-06	Multi-ancestral	no	no	no	-	-
cg12593793	chr1	156074135		117	-0.0163	0.0112	0.15	9389	-0.0107	0.0017	1.2e-10	Multi-ancestral	no	no	no	rs552526283	0.0008
cg12600843	chr6	30179881	TRIM26	117	-0.000964	0.0118	0.935	9389	-0.0072	0.0018	5.7e-05	Multi-ancestral	no	no	no	rs573509816	0
cg12603632	chr13	61330581		117	-0.00827	0.0234	0.725	9389	-0.0107	0.0032	0.0007	Multi-ancestral	no	no	no	rs139348459	0.0098
cg12603632	chr13	61330581		117	-0.00827	0.0234	0.725	9389	-0.0107	0.0032	0.0007	Multi-ancestral	no	no	no	rs541519459	0.0008
cg12611488	chr1	2169282	SKI	117	-0.0149	0.0138	0.284	9389	0.0061	0.0013	1.4e-06	Multi-ancestral	no	no	no	rs186349773	0
cg12616487	chr11	62379063	ROM1	117	-0.00339	0.0102	0.74	9389	-0.0106	0.0014	9.5e-14	Multi-ancestral	no	no	no	-	-
cg12621315	chr2	129080120		117	0.000897	0.0161	0.956	9389	-0.0103	0.0023	6.5e-06	Multi-ancestral	no	no	no	-	-
cg12621745	chr8	145043333	PLEC1	117	-0.00045	0.0122	0.971	9389	-0.0068	0.0013	4.6e-08	Multi-ancestral	no	no	no	rs566511469	0
cg12622182	chr1	38513641	POU3F1	117	-0.0254	0.00921	0.00726	9389	-0.0097	0.0016	5.9e-10	Multi-ancestral	no	no	no	-	-
cg12623364	chr4	109038130	LEF1	117	-0.00202	0.00877	0.819	9389	-0.0037	0.0011	0.0012	Multi-ancestral	no	no	no	rs565559199	0.0008
cg12640656	chr4	6912210	TBC1D14	117	-0.00105	0.0125	0.934	9389	-0.0066	0.0013	1.2e-07	Multi-ancestral	no	no	no	-	-
cg12655542	chr2	20357306		117	-0.0057	0.0115	0.621	9389	-0.0088	0.0022	7.3e-05	Multi-ancestral	no	no	no	rs140222228	0.0008
cg12662084	chr6	17809126	KIF13A	117	0.0301	0.0175	0.09	9389	0.0131	0.0031	2.4e-05	Multi-ancestral	no	no	no	-	-
cg12667125	chr1	36181447	C1orf216	117	0.00661	0.0105	0.532	9389	-0.0058	0.0013	1.1e-05	Multi-ancestral	no	no	no	-	-
cg12668122	chr3	133094221	TMEM108	117	0.00142	0.00769	0.854	9389	0.0028	0.0008	0.0007	Multi-ancestral	no	no	no	-	-
cg12678834	chr11	118753662	CXCR5	117	-0.0193	0.0175	0.276	9389	-0.0092	0.0016	3.4e-09	Multi-ancestral	no	no	no	rs188193897	0.0008
cg12699187	chr21	15354157	C21orf81	117	0.00729	0.0165	0.66	9389	0.0033	0.001	0.0005	Multi-ancestral	yes	yes	no	rs189683745	0
cg12729894	chr11	1774378	HCCA2	117	0.00531	0.0121	0.662	9389	-0.0104	0.0017	2.9e-10	Multi-ancestral	no	no	no	rs556470768	0
cg12729894	chr11	1774378	HCCA2	117	0.00531	0.0121	0.662	9389	-0.0104	0.0017	2.9e-10	Multi-ancestral	no	no	no	rs143276733	0
cg12738718	chr6	32121204	PPT2	117	0.018	0.0134	0.181	9389	-0.0043	0.0011	5.1e-05	Multi-ancestral	no	no	no	-	-
cg12741639	chr22	37678728	CYTH4	117	-0.0161	0.00977	0.103	9389	-0.0145	0.0024	7.9e-10	Multi-ancestral	no	no	no	rs151318811	0.0008
cg12749559	chr1	167904284	BRP44	117	-0.0217	0.0125	0.0862	9389	-0.0107	0.0015	3.8e-13	Multi-ancestral	no	no	no	rs182595807	0.0008
cg12756150	chr2	241140248		117	0.0305	0.019	0.112	9389	0.0096	0.0025	0.0001	Multi-ancestral	no	no	no	-	-
cg12761472	chr6	119031922		117	-0.00831	0.0139	0.552	9389	-0.0089	0.0017	3.2e-07	Multi-ancestral	no	no	no	-	-
cg12766736	chr11	32460656	WIT1	117	0.00393	0.0104	0.708	9389	-0.0043	0.0012	0.0005	Multi-ancestral	no	no	no	-	-
cg12776033	chr6	31939059	STK19	117	-0.0317	0.0252	0.213	9389	-0.0056	0.0016	0.0005	Multi-ancestral	no	no	no	rs541936724	0.0008
cg12778775	chr22	44893667	LDOC1L	117	-0.0154	0.0124	0.22	9389	-0.0052	0.0012	5.6e-06	Multi-ancestral	no	no	no	rs572790773	0
cg12795731	chr13	114287498	TFDP1	117	-0.00267	0.0151	0.86	9389	0.0023	0.0007	0.0006	Multi-ancestral	yes	yes	no	-	-
cg12798040	chr14	104171840	XRCC3	117	0.0292	0.0181	0.111	9389	0.007	0.0013	1e-07	Multi-ancestral	no	no	no	-	-
cg12800105	chr12	121972412	KDM2B	117	-0.00914	0.0154	0.555	9389	-0.006	0.0015	5.6e-05	Multi-ancestral	no	no	no	-	-
cg12803068	chr7	45002919	MYO1G	117	0.0361	0.0198	0.0715	9389	0.0632	0.0064	9.1e-23	Multi-ancestral	no	no	no	-	-
cg12806681	chr5	368394	AHRR	117	-0.00763	0.00772	0.326	9389	-0.0187	0.0021	2.6e-18	Multi-ancestral	no	no	no	rs554001695	0.0008
cg12806681	chr5	368394	AHRR	117	-0.00763	0.00772	0.326	9389	-0.0187	0.0021	2.6e-18	Multi-ancestral	no	no	no	rs538885826	0
cg12811617	chr14	105446698		117	0.00114	0.0141	0.936	9389	-0.0043	0.0014	0.0015	Multi-ancestral	no	no	no	rs538241392	0.0008
cg12811871	chr4	2322078	ZFYVE28	117	0.0277	0.0163	0.0935	9389	0.0116	0.0028	2.7e-05	Multi-ancestral	no	no	no	rs564185650	0
cg12814335	chr17	1466713	PITPNA	117	-0.0128	0.0184	0.489	9389	0.0077	0.0018	1.5e-05	Multi-ancestral	no	no	no	-	-
cg12827530	chr5	80529121	RNU5E	117	0.0184	0.0162	0.259	9389	0.0076	0.0016	2.3e-06	Multi-ancestral	no	no	no	-	-
cg12828729	chr5	134823969		117	0.0231	0.0142	0.108	9389	0.0119	0.0021	1.2e-08	Multi-ancestral	no	no	no	-	-
cg12836643	chr22	39129370	GTPBP1	117	-0.0031	0.0088	0.726	9389	0.0071	0.001	8.1e-13	Multi-ancestral	no	no	no	-	-
cg12836863	chr13	32889023	BRCA2	117	0.0158	0.0273	0.566	9389	0.0113	0.0024	2e-06	Multi-ancestral	no	no	no	-	-
cg12838168	chr3	194085842	LRRC15	117	-0.0312	0.0182	0.0893	9389	-0.0071	0.0016	7.4e-06	Multi-ancestral	no	no	no	-	-
cg12856965	chr1	17284740	CROCC	117	-0.0264	0.0201	0.192	9389	-0.0151	0.0023	7.5e-11	Multi-ancestral	no	no	no	-	-
cg12864721	chr10	77164987	C10orf41	117	-0.022	0.00927	0.0205	9389	-0.0149	0.0027	2.9e-08	Multi-ancestral	no	no	no	-	-
cg12871285	chr17	76713379	CYTH1	117	0.0261	0.0145	0.0754	9389	-0.0054	0.0016	0.0008	Multi-ancestral	no	no	no	-	-
cg12873476	chr8	142402728		117	-0.00851	0.0169	0.616	9389	-0.0243	0.0036	1.4e-11	Multi-ancestral	no	no	yes	-	-
cg12876356	chr1	92946825	GFI1	117	-0.0833	0.0248	0.00125	9389	-0.0573	0.0072	1.5e-15	Multi-ancestral	no	no	no	-	-
cg12878400	chr17	39383026	KRTAP9-2	117	0.000345	0.00854	0.968	9389	0.0043	0.0012	0.0002	Multi-ancestral	no	no	no	rs527833476	0.0008
cg12883279	chr6	32120773	PPT2	117	-0.00163	0.0127	0.898	9389	-0.0064	0.0017	0.0002	Multi-ancestral	no	no	no	-	-
cg12911122	chr6	41516486	FOXP4	117	-0.00996	0.00713	0.166	9389	-0.0032	0.0008	3.2e-05	Multi-ancestral	no	no	no	-	-
cg12911589	chr2	242740765	GAL3ST2	117	0.00714	0.0116	0.541	9389	0.004	0.0011	0.0003	Multi-ancestral	no	no	no	rs527772324	0
cg12916723	chr19	51876788	NKG7	117	-0.00837	0.0124	0.503	9389	0.0077	0.0018	2.9e-05	Multi-ancestral	no	no	no	rs552446947	0
cg12924402	chr2	218898511		117	-0.0505	0.0547	0.359	9389	-0.019	0.0038	7.5e-07	Multi-ancestral	no	no	yes	rs542656575	0.0008
cg12924402	chr2	218898511		117	-0.0505	0.0547	0.359	9389	-0.019	0.0038	7.5e-07	Multi-ancestral	no	no	yes	rs73990678	0.3064
cg12938556	chr13	114812918	RASA3	117	-0.013	0.0097	0.183	9389	-0.0024	0.0007	0.001	Multi-ancestral	no	no	no	rs115168303	0.0227
cg12982322	chr11	32449821	WT1	117	0.0301	0.0151	0.0494	9389	0.0051	0.0013	4.9e-05	Multi-ancestral	no	no	no	-	-
cg12983285	chr20	62168794	PTK6	117	-0.00597	0.00764	0.437	9389	-0.0056	0.0012	4.6e-06	Multi-ancestral	no	no	no	-	-
cg13001142	chr6	147528521	STXBP5	117	-0.000429	0.0173	0.98	9389	0.0112	0.0017	1.5e-11	Multi-ancestral	no	no	no	rs562948279	0.0008
cg13003054	chr22	31741284	PATZ1	117	-0.00172	0.00399	0.668	9389	-0.0061	0.0008	1e-13	Multi-ancestral	no	no	no	-	-
cg13009654	chr5	137802252	EGR1	117	-0.00757	0.00864	0.384	9389	-0.0081	0.0016	5.5e-07	Multi-ancestral	no	no	no	-	-
cg13010299	chr20	34129465	ERGIC3	117	-0.021	0.0121	0.0873	9389	-0.0052	0.0013	3.5e-05	Multi-ancestral	no	no	no	-	-
cg13014333	chr6	31762776	VARS	117	-0.00243	0.00513	0.638	9389	-0.0055	0.001	4.8e-08	Multi-ancestral	no	no	no	-	-
cg13038618	chr14	77467391		117	-0.0277	0.0219	0.209	9389	-0.0245	0.0029	4e-17	Multi-ancestral	no	no	no	rs568426973	0
cg13039251	chr5	32018601	PDZD2	117	0.0177	0.0198	0.374	9389	0.0304	0.0038	1.4e-15	Multi-ancestral	no	no	no	-	-
cg13049261	chr14	99879199	SETD3	117	-0.000999	0.01	0.921	9389	-0.0059	0.001	2e-08	Multi-ancestral	no	no	no	rs117571259	0
cg13060970	chr2	68592349	PLEK	117	-0.00336	0.0104	0.747	9389	0.0099	0.0032	0.0018	Multi-ancestral	no	no	no	-	-
cg13066481	chr3	123372199	MYLK	117	0.0055	0.00841	0.515	9389	-0.0069	0.002	0.0004	Multi-ancestral	no	no	no	rs567187333	0
cg13066481	chr3	123372199	MYLK	117	0.0055	0.00841	0.515	9389	-0.0069	0.002	0.0004	Multi-ancestral	no	no	no	rs146525157	0
cg13072940	chr3	49967521	MON1A	117	0.0035	0.00824	0.672	9389	-0.0042	0.0011	9.6e-05	Multi-ancestral	no	no	no	-	-
cg13073699	chr17	77805596		117	-0.0305	0.0278	0.277	9389	-0.0158	0.0036	8.3e-06	Multi-ancestral	no	no	no	-	-
cg13074055	chr14	106329206		117	-0.0177	0.0103	0.0882	9389	-0.0403	0.0067	1.6e-09	Multi-ancestral	no	no	no	-	-
cg13078421	chr19	2624622	GNG7	117	0.0119	0.0108	0.276	9389	0.0084	0.0019	7.9e-06	Multi-ancestral	no	no	no	-	-
cg13081213	chr7	26714757	SKAP2	117	-0.00244	0.0115	0.834	9389	-0.0095	0.0024	7.4e-05	Multi-ancestral	no	no	no	-	-
cg13085976	chr9	140171189	C9orf167	117	-0.00628	0.00987	0.527	9389	-0.0063	0.001	4e-11	Multi-ancestral	no	no	no	-	-
cg13087259	chr11	32193669		117	-0.00472	0.00684	0.492	9389	-0.0102	0.0014	2.2e-13	Multi-ancestral	no	no	no	-	-
cg13092108	chr1	26857284	RPS6KA1	117	-0.0259	0.0253	0.31	9389	-0.0089	0.0016	5.5e-08	Multi-ancestral	no	no	yes	rs76616945	0.0545
cg13092901	chr22	50965373	TYMP	117	0.00425	0.00414	0.308	9389	-0.0071	0.0022	0.0012	Multi-ancestral	no	no	no	-	-
cg13105904	chr14	24900044	CBLN3	117	-0.00921	0.0101	0.366	9389	-0.0115	0.0029	6e-05	Multi-ancestral	no	no	no	-	-
cg13127741	chr20	31331821	COMMD7	117	-0.0108	0.0168	0.524	9389	-0.0161	0.0029	3.1e-08	Multi-ancestral	no	no	no	-	-
cg13131501	chr1	145508262	RBM8A	117	-0.0122	0.00805	0.135	9389	-0.0073	0.0013	1.2e-08	Multi-ancestral	no	no	no	-	-
cg13155490	chr2	241623510	AQP12B	117	0.029	0.0284	0.311	9389	0.0099	0.0021	2.7e-06	Multi-ancestral	no	no	no	-	-
cg13158272	chr14	74257174		117	-0.0186	0.0269	0.492	9389	-0.0205	0.0039	9.9e-08	Multi-ancestral	no	no	no	rs141060431	0.0325
cg13182599	chr14	69282992		117	-0.00943	0.00746	0.21	9389	-0.0053	0.0015	0.0005	Multi-ancestral	no	no	no	rs548971819	0.0008
cg13184736	chr1	68299409	GNG12	117	-0.0485	0.022	0.0302	9389	-0.0424	0.0052	4.3e-16	Multi-ancestral	no	no	no	-	-
cg13185177	chr3	194119885	GP5	117	0.0198	0.0202	0.33	9389	0.0233	0.003	6.5e-15	Multi-ancestral	no	no	no	-	-
cg13193840	chr2	233285289		117	-0.0265	0.00957	0.00699	9389	-0.0174	0.002	1.8e-17	Multi-ancestral	no	no	no	-	-
cg13212283	chr12	57632120	NDUFA4L2	117	-0.00522	0.00994	0.601	9389	-0.0035	0.001	0.0004	Multi-ancestral	no	no	no	-	-
cg13235787	chr12	117100516		117	0.00129	0.0109	0.906	9389	-0.0039	0.0012	0.001	Multi-ancestral	no	no	yes	rs75119764	0.0174
cg13238479	chr13	36049673	MAB21L1	117	-0.0171	0.00856	0.0495	9389	-0.007	0.0014	1e-06	Multi-ancestral	no	no	no	-	-
cg13246856	chr1	44399776	ARTN	117	0.00464	0.0115	0.689	9389	-0.0107	0.002	1.2e-07	Multi-ancestral	no	no	no	-	-
cg13251181	chr13	31481184	C13orf33	117	0.0145	0.0147	0.326	9389	-0.0129	0.0029	1.1e-05	Multi-ancestral	no	no	no	-	-
cg13256912	chr3	11211081	HRH1	117	0.000128	0.0155	0.993	9389	-0.0071	0.0018	8.3e-05	Multi-ancestral	no	no	no	-	-
cg13257263	chr2	65807074		117	0.0181	0.0125	0.152	9389	0.0018	0.0006	0.0012	Multi-ancestral	no	no	no	rs546005817	0
cg13269555	chr10	102822002	KAZALD1	117	-0.0267	0.0171	0.124	9389	-0.0079	0.0021	0.0001	Multi-ancestral	no	no	no	rs539843769	0.0023
cg13278353	chr2	208635942		117	-0.0131	0.0111	0.239	9389	-0.0097	0.0019	1.6e-07	Multi-ancestral	no	no	no	-	-
cg13279811	chr3	24725365		117	0.00113	0.00525	0.83	9389	-0.0124	0.002	2.9e-10	Multi-ancestral	no	no	no	-	-
cg13299325	chr6	447777		117	0.0336	0.0152	0.0302	9389	-0.008	0.0019	1.6e-05	Multi-ancestral	no	no	no	-	-
cg13300273	chr1	200842890	GPR25	117	0.0128	0.0239	0.593	9389	-0.0078	0.0021	0.0002	Multi-ancestral	no	no	no	-	-
cg13301003	chr11	32449254	WT1	117	0.0405	0.0288	0.164	9389	0.0092	0.0022	2e-05	Multi-ancestral	no	no	no	rs545790313	0
cg13307782	chr5	77291146		117	0.00889	0.00451	0.0525	9389	-0.004	0.0013	0.0013	Multi-ancestral	no	no	no	-	-
cg13314965	chr3	196065506	TM4SF19	117	0.0388	0.0129	0.00356	9389	0.0047	0.0011	9.1e-06	Multi-ancestral	no	no	no	-	-
cg13327545	chr10	22623548		117	-0.0178	0.0198	0.371	9389	-0.0048	0.0012	4.4e-05	Multi-ancestral	no	no	no	-	-
cg13334949	chr20	44471068	SNX21	117	0.000493	0.00875	0.955	9389	0.0079	0.0019	2.8e-05	Multi-ancestral	no	no	no	-	-
cg13338350	chr19	53238337	ZNF611	117	-0.00967	0.0119	0.418	9389	0.0082	0.0015	1.4e-08	Multi-ancestral	yes	yes	no	-	-
cg13353574	chr8	61326925		117	-0.00601	0.0197	0.761	9389	-0.0095	0.0025	0.0001	Multi-ancestral	no	no	no	rs528625373	0
cg13370427	chr22	40743980	ADSL	117	0.0217	0.0121	0.0767	9389	-0.0102	0.002	1.6e-07	Multi-ancestral	no	no	no	rs2735672	0
cg13379236	chr4	110833808	EGF	117	-0.0172	0.0122	0.161	9389	0.0086	0.0017	2.7e-07	Multi-ancestral	no	no	no	rs543817799	0
cg13380109	chr3	52255762	TLR9	117	0.031	0.0174	0.0787	9389	-0.0057	0.0013	1.5e-05	Multi-ancestral	no	no	no	-	-
cg13383814	chr10	98745012	C10orf12	117	-0.00451	0.00782	0.566	9389	0.0056	0.001	1e-07	Multi-ancestral	yes	yes	no	-	-
cg13385220	chr1	202250453	LGR6	117	-0.000282	0.0189	0.988	9389	-0.0162	0.0029	1.4e-08	Multi-ancestral	no	no	no	-	-
cg13385794	chr1	248469461		117	0.0177	0.0175	0.315	9389	0.0067	0.0022	0.0019	Multi-ancestral	yes	yes	no	rs190884734	0
cg13388830	chr10	103910870	NOLC1	117	0.0155	0.0117	0.192	9389	-0.0062	0.0012	3.2e-07	Multi-ancestral	no	no	no	-	-
cg13389508	chr8	145012644	PLEC1	117	-0.00949	0.00918	0.305	9389	-0.0081	0.0011	5.8e-14	Multi-ancestral	no	no	no	-	-
cg13392258	chr17	77806190		117	-0.0228	0.0159	0.156	9389	-0.0179	0.0037	1.1e-06	Multi-ancestral	no	no	no	rs531904688	0.0038
cg13393721	chr1	43815035	MPL	117	0.0243	0.0317	0.445	9389	-0.0151	0.0039	0.0001	Multi-ancestral	no	no	no	rs41269541	0
cg13399261	chr2	102681071		117	0.0038	0.00872	0.665	9389	0.0037	0.0009	8.8e-05	Multi-ancestral	no	no	no	-	-
cg13399816	chr1	68299468	GNG12	117	-0.0197	0.0146	0.181	9389	-0.0213	0.0027	2.8e-15	Multi-ancestral	no	no	no	-	-
cg13409704	chr22	22012495		117	-0.00349	0.014	0.804	9389	-0.0061	0.0011	7.7e-09	Multi-ancestral	no	no	no	-	-
cg13411554	chr3	53700276	CACNA1D	117	0.00981	0.0455	0.83	9389	0.0389	0.0061	2.4e-10	Multi-ancestral	no	no	yes	rs553462235	0.0008
cg13411554	chr3	53700276	CACNA1D	117	0.00981	0.0455	0.83	9389	0.0389	0.0061	2.4e-10	Multi-ancestral	no	no	yes	rs78520126	0.0537
cg13418576	chr9	126105738		117	-0.0254	0.0108	0.0216	9389	-0.0169	0.0028	1.4e-09	Multi-ancestral	no	no	no	-	-
cg13424029	chr10	101297508		117	-0.0135	0.0137	0.327	9389	-0.0107	0.0014	9.3e-14	Multi-ancestral	no	no	no	-	-
cg13424229	chr3	148581837	CPA3	117	0.00822	0.0137	0.55	9389	0.0075	0.001	4.2e-13	Multi-ancestral	no	no	no	-	-
cg13425938	chr9	139562397	EGFL7	117	0.00473	0.0114	0.679	9389	-0.0098	0.0024	4.7e-05	Multi-ancestral	no	no	no	rs535826577	0.0053
cg13428066	chr11	2677768	KCNQ1	117	0.0217	0.016	0.178	9389	0.0104	0.001	1.1e-23	Multi-ancestral	no	no	no	rs143070772	0
cg13442016	chr10	104196339	MIR146B	117	-0.0203	0.0135	0.136	9389	-0.0124	0.0024	3.2e-07	Multi-ancestral	no	no	no	-	-
cg13443605	chr17	14207036	HS3ST3B1	117	-0.00385	0.0143	0.789	9389	-0.0124	0.0017	1.5e-12	Multi-ancestral	no	no	no	-	-
cg13452162	chr13	96204518	CLDN10	117	0.00909	0.0181	0.617	9389	-0.0077	0.0012	1.9e-10	Multi-ancestral	no	no	no	-	-
cg13452386	chr11	67398435	NUDT8	117	0.00173	0.0146	0.906	9389	-0.0065	0.0018	0.0002	Multi-ancestral	no	no	no	-	-
cg13455960	chr15	93617134	RGMA	117	0.012	0.00775	0.124	9389	0.0059	0.0014	1.9e-05	Multi-ancestral	no	no	no	-	-
cg13481776	chr2	233320593	ALPI	117	0.0236	0.0147	0.114	9389	0.0074	0.002	0.0003	Multi-ancestral	no	no	no	rs551829096	0
cg13481974	chr15	42174516	SPTBN5	117	0.0114	0.0103	0.274	9389	-0.0034	0.0009	0.0002	Multi-ancestral	no	no	no	-	-
cg13484467	chr17	81047784	METRNL	117	-0.00561	0.0159	0.725	9389	0.0035	0.0011	0.0016	Multi-ancestral	no	no	no	rs562772041	0.003
cg13485366	chr9	137174989		117	0.0141	0.0171	0.413	9389	0.011	0.0021	1.6e-07	Multi-ancestral	no	no	no	-	-
cg13487575	chr10	65873913		117	-0.000323	0.0114	0.977	9389	0.0045	0.0012	0.0002	Multi-ancestral	no	no	no	rs139991503	0
cg13488013	chr17	47592680		117	-0.00607	0.00667	0.366	9389	-0.0061	0.0019	0.0013	Multi-ancestral	no	no	no	rs548468444	0
cg13492245	chr9	130566157	FPGS	117	-0.00235	0.0019	0.22	9389	-0.0047	0.0013	0.0003	Multi-ancestral	no	no	no	-	-
cg13501527	chr9	123640474	PHF19	117	0.00556	0.00958	0.564	9389	-0.0099	0.0019	1.9e-07	Multi-ancestral	no	no	no	-	-
cg13518625	chr8	29522838		117	-0.000859	0.00606	0.888	9389	-0.0121	0.0017	8.3e-13	Multi-ancestral	no	no	no	-	-
cg13522882	chr2	102316496	MAP4K4	117	-0.00502	0.0112	0.655	9389	-0.0046	0.0014	0.0012	Multi-ancestral	no	no	no	-	-
cg13525276	chr14	81426012	TSHR	117	0.0102	0.0134	0.451	9389	0.023	0.0037	5.4e-10	Multi-ancestral	no	no	no	-	-
cg13526040	chr11	57093322	TNKS1BP1	117	0.00648	0.0118	0.584	9389	-0.0111	0.0022	4.3e-07	Multi-ancestral	no	no	no	-	-
cg13538006	chr9	95897313	NINJ1	117	-0.00561	0.0136	0.68	9389	-0.0047	0.0013	0.0005	Multi-ancestral	no	no	no	rs551514983	0.0008
cg13541527	chr6	31804078	C6orf48	117	-0.0317	0.0139	0.0258	9389	-0.024	0.004	1.3e-09	Multi-ancestral	no	no	no	rs548128042	0.0015
cg13543915	chr9	134293793		117	-0.00524	0.0101	0.606	9389	-0.0132	0.0017	4.1e-15	Multi-ancestral	no	no	no	rs565714079	0
cg13545717	chr9	126585875	DENND1A	117	-0.00337	0.012	0.78	9389	0.0061	0.001	3.1e-09	Multi-ancestral	no	no	no	-	-
cg13546736	chr17	7486858	MPDU1	117	0.0107	0.0157	0.497	9389	-0.0055	0.0012	7.9e-06	Multi-ancestral	no	no	no	-	-
cg13547053	chr2	179184864	OSBPL6	117	-0.00377	0.0145	0.795	9389	0.0105	0.0016	2.1e-11	Multi-ancestral	no	no	no	-	-
cg13561409	chr19	3677220	PIP5K1C	117	0.00138	0.0165	0.933	9389	0.0114	0.0015	7.8e-14	Multi-ancestral	no	no	no	rs556155012	0.0008
cg13578465	chr14	105167457	INF2	117	0.045	0.0223	0.0469	9389	0.0109	0.0023	2.5e-06	Multi-ancestral	no	no	no	-	-
cg13582028	chr8	631115	ERICH1	117	-0.00366	0.00826	0.659	9389	0.0061	0.0012	6.2e-07	Multi-ancestral	no	no	no	rs139013291	0.0144
cg13582028	chr8	631115	ERICH1	117	-0.00366	0.00826	0.659	9389	0.0061	0.0012	6.2e-07	Multi-ancestral	no	no	no	rs372795741	0.0015
cg13582060	chr9	127040032	NEK6	117	-0.024	0.0148	0.11	9389	-0.0194	0.0031	2.9e-10	Multi-ancestral	no	no	no	rs572094881	0
cg13582060	chr9	127040032	NEK6	117	-0.024	0.0148	0.11	9389	-0.0194	0.0031	2.9e-10	Multi-ancestral	no	no	no	rs537833228	0
cg13590876	chr14	105154689	INF2	117	-0.0263	0.0171	0.129	9389	-0.0061	0.0019	0.0015	Multi-ancestral	no	no	no	-	-
cg13594630	chr12	32108895		117	0.0122	0.0223	0.586	9389	0.0079	0.0016	7.5e-07	Multi-ancestral	no	no	no	-	-
cg13594903	chr9	35102784	STOML2	117	-0.0204	0.00676	0.00346	9389	-0.0094	0.0015	1.4e-10	Multi-ancestral	no	no	no	-	-
cg13633560	chr11	76380921	LRRC32	117	0.00336	0.0198	0.866	9389	-0.0153	0.0026	2.3e-09	Multi-ancestral	no	no	no	-	-
cg13641317	chr3	127255552		117	-0.0349	0.0236	0.144	9389	0.015	0.0027	3.9e-08	Multi-ancestral	no	no	no	-	-
cg13645530	chr12	116756948		117	0.0161	0.0316	0.612	9389	0.0122	0.0015	4e-16	Multi-ancestral	no	no	no	rs112407663	0.0015
cg13668129	chr19	41768075	HNRNPUL1	117	-0.00311	0.00442	0.484	9389	-0.0068	0.0009	9.9e-14	Multi-ancestral	no	no	no	-	-
cg13669080	chr9	139568523	AGPAT2	117	-0.0015	0.0133	0.911	9389	0.004	0.0008	2.2e-07	Multi-ancestral	no	no	no	-	-
cg13679772	chr14	89933549	FOXN3	117	0.0186	0.0183	0.313	9389	0.0106	0.0024	9.5e-06	Multi-ancestral	no	no	no	rs369343766	0
cg13691961	chr12	89743281	DUSP6	117	-0.0357	0.0199	0.0763	9389	-0.0099	0.0022	4.5e-06	Multi-ancestral	no	no	no	-	-
cg13700939	chr2	128166166		117	-0.0161	0.00838	0.0591	9389	-0.0036	0.0011	0.001	Multi-ancestral	no	no	no	-	-
cg13702949	chr2	656917		117	0.0175	0.0206	0.397	9389	0.0081	0.0018	6.9e-06	Multi-ancestral	no	no	no	rs543946715	0
cg13702949	chr2	656917		117	0.0175	0.0206	0.397	9389	0.0081	0.0018	6.9e-06	Multi-ancestral	no	no	no	rs116038889	0.0174
cg13705391	chr6	32118441	PRRT1	117	-0.0086	0.0113	0.447	9389	-0.0107	0.0024	1e-05	Multi-ancestral	no	no	no	-	-
cg13707943	chr9	130706683	FAM102A	117	-0.0171	0.0106	0.111	9389	-0.0066	0.0011	6.8e-10	Multi-ancestral	no	no	no	-	-
cg13708645	chr12	121974305	KDM2B	117	-0.0135	0.0127	0.292	9389	-0.0139	0.0022	1.2e-10	Multi-ancestral	no	no	no	-	-
cg13709639	chr12	49526040	TUBA1B	117	0.00402	0.00484	0.408	9389	-0.0079	0.0019	4.8e-05	Multi-ancestral	no	no	no	-	-
cg13711966	chr2	42071660		117	-0.000319	0.0128	0.98	9389	0.0076	0.0019	5.6e-05	Multi-ancestral	no	no	no	-	-
cg13745346	chr16	89044523	CBFA2T3	117	-0.00171	0.00733	0.816	9389	-0.0064	0.0011	6.4e-09	Multi-ancestral	no	no	no	-	-
cg13747876	chr17	80195402	SLC16A3	117	0.00693	0.0189	0.715	9389	0.0046	0.0015	0.0016	Multi-ancestral	no	no	no	-	-
cg13751113	chr11	118085214	AMICA1	117	0.00555	0.0108	0.607	9389	-0.0104	0.0023	5.1e-06	Multi-ancestral	no	no	no	-	-
cg13764516	chr9	139648911	LCN8	117	0.00939	0.0105	0.375	9389	0.0062	0.0016	8.5e-05	Multi-ancestral	no	no	yes	rs554368485	0
cg13772815	chr17	20492631		117	-0.0129	0.0084	0.13	9389	-0.0085	0.0012	8.7e-13	Multi-ancestral	yes	yes	no	-	-
cg13774342	chr13	50702795		117	0.0109	0.0165	0.509	9389	-0.0056	0.0015	0.0002	Multi-ancestral	no	no	no	-	-
cg13776560	chr14	33404466		117	6.66e-05	0.00303	0.983	9389	-0.0038	0.001	0.0001	Multi-ancestral	no	no	no	-	-
cg13782301	chr6	32116875	PRRT1	117	0.0304	0.0169	0.0752	9389	0.0128	0.0022	2.8e-09	Multi-ancestral	no	no	no	-	-
cg13784312	chr9	134609065	RAPGEF1	117	-0.000511	0.00227	0.823	9389	-0.0055	0.0015	0.0004	Multi-ancestral	no	no	no	rs531973537	0.0038
[truncated: 1,760 more rows]

## Sheet: c) BMI
Epigenome-wide association test statistics for the PURE-SA-NW vs Wahl et al. (2017) data
PURE-SA-NW model: BMI ~ DNAm + age + smoking status + physical activity index + alcohol consumption status + WBCs + SVs
Wahl et al. (2017) model: BMI ~ DNAm + age + sex + smoking status + physical activity index + alcohol consumption status + WBCs + technical covariates
ProbeID	Chr	Position	Gene(s)	PURE-SA-NW				Wahl et al. (2017)					Probes known to be			Associated
				N	β	SE	P	N	β	SE	P	Ethnicity	Cross-hybrid	Cross-reactive	Polymorphic	SNP	AFR_MAF
cg00094412	chr6	29592854	GABBR1	116	10.31	8.88	0.249	2680	-28.85	7	0.00028	IA	no	no	no	-	-
cg00094412	chr6	29592854	GABBR1	116	10.31	8.88	0.249	2707	-15	2.68	2.3e-08	EU	no	no	no	-	-
cg00108715	chr3	52565015	NT5DC2	116	8.87	10.01	0.379	2707	19	3.25	5.2e-09	EU	no	no	no	rs544207540	0
cg00108715	chr3	52565015	NT5DC2	116	8.87	10.01	0.379	2680	32.07	6.95	4.9e-05	IA	no	no	no	rs544207540	0
cg00138407	chr3	47386505	KLHL18	116	3.89	7.93	0.625	2680	17.62	3.22	1.5e-06	IA	no	no	no	-	-
cg00138407	chr3	47386505	KLHL18	116	3.89	7.93	0.625	2707	11.63	2.95	7.9e-05	EU	no	no	no	-	-
cg00220721	chr11	36422443	PRR5L	116	-26.71	12.84	0.0409	2680	-29.01	4.55	2.1e-08	IA	no	no	no	-	-
cg00220721	chr11	36422443	PRR5L	116	-26.71	12.84	0.0409	2707	-16.24	4.15	9.2e-05	EU	no	no	no	-	-
cg00238353	chr10	129785537	PTPRE	116	1.7	9.15	0.853	2707	8.08	2.19	0.00022	EU	no	no	no	-	-
cg00238353	chr10	129785537	PTPRE	116	1.7	9.15	0.853	2680	13.23	2.38	1e-06	IA	no	no	no	-	-
cg00244001	chr10	126336805	FAM53B	116	-7.92	21.22	0.71	2707	-33.52	4.86	5.1e-12	EU	no	no	no	-	-
cg00244001	chr10	126336805	FAM53B	116	-7.92	21.22	0.71	2680	-32.83	7.21	6.1e-05	IA	no	no	no	-	-
cg00417304	chr11	45124456	PRDM11	116	0.05	8.83	0.996	2707	-7.44	2.69	0.0057	EU	no	no	no	rs535927831	0
cg00417304	chr11	45124456	PRDM11	116	0.05	8.83	0.996	2680	-2.46	0.36	1.7e-09	IA	no	no	no	rs535927831	0
cg00431050	chr10	103985730	ELOVL3	116	-23.5	17.1	0.173	2707	-20.73	3.92	1.3e-07	EU	no	no	no	-	-
cg00431050	chr10	103985730	ELOVL3	116	-23.5	17.1	0.173	2680	-60.23	8.75	1.5e-09	IA	no	no	no	-	-
cg00441709	chr17	2528280	PAFAH1B1	116	5.37	9.34	0.567	2680	24.6	7.07	0.0022	IA	no	no	no	rs560024108	0.0008
cg00441709	chr17	2528280	PAFAH1B1	116	5.37	9.34	0.567	2707	11.79	1.79	4.6e-11	EU	no	no	no	rs560024108	0.0008
cg00547480	chr10	103875961	LDB1	116	7.89	11.5	0.494	2680	31.36	5.65	1.1e-06	IA	no	no	no	-	-
cg00547480	chr10	103875961	LDB1	116	7.89	11.5	0.494	2707	17.52	4.02	1.3e-05	EU	no	no	no	-	-
cg00574958	chr11	68607622	CPT1A	116	-49.8	25.94	0.0588	2707	-42.08	3.9	3.5e-27	EU	no	no	no	-	-
cg00574958	chr11	68607622	CPT1A	116	-49.8	25.94	0.0588	2680	-37.77	4.07	4.9e-16	IA	no	no	no	-	-
cg00634542	chr2	219254588	SLC11A1	116	-5.84	4.94	0.24	2680	19.36	3.51	1.3e-06	IA	no	no	no	-	-
cg00634542	chr2	219254588	SLC11A1	116	-5.84	4.94	0.24	2707	13.08	3.17	3.6e-05	EU	no	no	no	-	-
cg00673344	chr3	156807691		116	-18.16	11.14	0.107	2707	-16.29	2.86	1.2e-08	EU	no	no	no	-	-
cg00673344	chr3	156807691		116	-18.16	11.14	0.107	2680	-15.66	5.32	0.0095	IA	no	no	no	-	-
cg00711896	chr16	30410051	ZNF48	116	-2.24	9.69	0.818	2680	26.45	4.74	9.4e-07	IA	no	no	no	-	-
cg00711896	chr16	30410051	ZNF48	116	-2.24	9.69	0.818	2707	17.36	3.75	3.7e-06	EU	no	no	no	-	-
cg00851028	chr1	234905772		116	-4.98	8.61	0.564	2680	28.91	5.04	4.5e-07	IA	no	no	no	-	-
cg00851028	chr1	234905772		116	-4.98	8.61	0.564	2707	20.55	4.03	3.5e-07	EU	no	no	no	-	-
cg00863378	chr16	56549757	BBS2	116	21.45	8.71	0.0162	2707	12.65	2.68	2.3e-06	EU	no	no	no	-	-
cg00863378	chr16	56549757	BBS2	116	21.45	8.71	0.0162	2680	21.09	4.22	1.1e-05	IA	no	no	no	-	-
cg00871207	chr14	89080250		116	31.04	21.88	0.16	2707	7.92	3.6	0.028	EU	no	no	no	rs74820426	0
cg00871207	chr14	89080250		116	31.04	21.88	0.16	2680	10.68	1.7	3.2e-08	IA	no	no	no	rs74820426	0
cg00973118	chr16	374570	AXIN1	116	7.73	8.01	0.337	2680	9.6	1.78	2.2e-06	IA	no	no	no	rs537926389	0.0008
cg00973118	chr16	374570	AXIN1	116	7.73	8.01	0.337	2707	10.26	2.56	6.3e-05	EU	no	no	no	rs537926389	0.0008
cg00994936	chr19	1423902	DAZAP1	116	27.24	8.13	0.00127	2707	17.79	3.11	1.1e-08	EU	no	no	no	-	-
cg00994936	chr19	1423902	DAZAP1	116	27.24	8.13	0.00127	2680	12.32	1.88	9.1e-09	IA	no	no	no	-	-
cg01101459	chr1	234871477		116	-3.74	4.87	0.445	2680	17.16	2.86	1.3e-07	IA	no	no	no	-	-
cg01101459	chr1	234871477		116	-3.74	4.87	0.445	2707	12.11	2.55	2.1e-06	EU	no	no	no	-	-
cg01176028	chr21	43653234	ABCG1	116	-6.44	9.84	0.515	2680	6.4	1.51	0.00019	IA	no	no	no	-	-
cg01176028	chr21	43653234	ABCG1	116	-6.44	9.84	0.515	2707	16.52	2.74	1.6e-09	EU	no	no	no	-	-
cg01243823	chr16	50732212	NOD2	116	-8.21	7.62	0.284	2707	-13.44	1.71	4.2e-15	EU	no	no	no	-	-
cg01243823	chr16	50732212	NOD2	116	-8.21	7.62	0.284	2680	-55.87	13.73	0.00034	IA	no	no	no	-	-
cg01304182	chr16	30409908	ZNF48	116	4.58	7.15	0.524	2680	21.65	4.79	6.9e-05	IA	no	no	no	rs142217631	0
cg01304182	chr16	30409908	ZNF48	116	4.58	7.15	0.524	2707	14.41	2.95	1.1e-06	EU	no	no	no	rs142217631	0
cg01419914	chr17	79374691	BAHCC1	116	13.57	6.49	0.0398	2707	9.3	2.04	5.2e-06	EU	no	no	no	-	-
cg01419914	chr17	79374691	BAHCC1	116	13.57	6.49	0.0398	2680	20.14	3.82	3.5e-06	IA	no	no	no	-	-
cg01798813	chr17	3906674		116	49.31	15.14	0.00169	2680	28.3	4.03	7e-10	IA	no	no	no	-	-
cg01798813	chr17	3906674		116	49.31	15.14	0.00169	2707	12.49	5.01	0.013	EU	no	no	no	-	-
cg01881899	chr21	43652704	ABCG1	116	4.95	16.39	0.764	2680	36.19	11.39	0.0051	IA	no	no	no	-	-
cg01881899	chr21	43652704	ABCG1	116	4.95	16.39	0.764	2707	22.01	3.52	3.9e-10	EU	no	no	no	-	-
cg02050917	chr1	2173571	SKI	116	7.15	10.34	0.491	2707	12.28	2.74	7.3e-06	EU	no	no	no	-	-
cg02050917	chr1	2173571	SKI	116	7.15	10.34	0.491	2680	19.17	3.61	3.1e-06	IA	no	no	no	-	-
cg02079413	chr11	2986505	SNORA54	116	5.38	12.13	0.659	2707	13.61	3.06	8.5e-06	EU	no	no	no	-	-
cg02079413	chr11	2986505	SNORA54	116	5.38	12.13	0.659	2680	15.94	3.05	4.3e-06	IA	no	no	no	-	-
cg02119938	chr15	78505051	ACSBG1	116	-23.19	7.96	0.00474	2707	-22.57	3.85	4.5e-09	EU	no	no	no	rs41279230	0
cg02119938	chr15	78505051	ACSBG1	116	-23.19	7.96	0.00474	2680	-24.38	4.73	5.7e-06	IA	no	no	no	rs41279230	0
cg02203067	chr16	87866800	SLC7A5	116	7.14	8.07	0.379	2680	17.71	4.02	0.00011	IA	no	no	no	rs532501994	0.0008
cg02203067	chr16	87866800	SLC7A5	116	7.14	8.07	0.379	2680	17.71	4.02	0.00011	IA	no	no	no	rs565080655	0.0008
cg02203067	chr16	87866800	SLC7A5	116	7.14	8.07	0.379	2707	17.65	3.31	9.3e-08	EU	no	no	no	rs532501994	0.0008
cg02203067	chr16	87866800	SLC7A5	116	7.14	8.07	0.379	2707	17.65	3.31	9.3e-08	EU	no	no	no	rs565080655	0.0008
cg02286155	chr5	176826262		116	-10.21	18.19	0.576	2707	18.39	4.45	3.6e-05	EU	no	no	no	-	-
cg02286155	chr5	176826262		116	-10.21	18.19	0.576	2680	27.57	4.16	6.1e-09	IA	no	no	no	-	-
cg02417857	chr3	181326706	SOX2OT	116	8.32	10.55	0.433	2680	15.44	2.73	6.8e-07	IA	no	no	no	-	-
cg02417857	chr3	181326706	SOX2OT	116	8.32	10.55	0.433	2707	7.4	1.64	6.7e-06	EU	no	no	no	-	-
cg02560388	chr2	11969958		116	-16.6	9.83	0.0955	2707	-10.59	3.39	0.0018	EU	no	no	no	-	-
cg02560388	chr2	11969958		116	-16.6	9.83	0.0955	2680	-11.74	2.02	3.4e-07	IA	no	no	no	-	-
cg02650017	chr17	47301614	PHOSPHO1	116	-93.1	36.02	0.0117	2707	-26.63	4.85	3.9e-08	EU	no	no	no	-	-
cg02650017	chr17	47301614	PHOSPHO1	116	-93.1	36.02	0.0117	2680	-29.83	3.63	5.5e-13	IA	no	no	no	-	-
cg02711608	chr19	47287964	SLC1A5	116	2.34	18.54	0.9	2707	-20.48	2.84	5.6e-13	EU	no	no	yes	rs76693964	0.121
cg02711608	chr19	47287964	SLC1A5	116	2.34	18.54	0.9	2680	-11.7	3.6	0.0042	IA	no	no	yes	rs76693964	0.121
cg02716826	chr9	33447032	SUGT1P1	116	9.9	9.03	0.276	2707	-14.6	2.75	1.1e-07	EU	no	no	no	-	-
cg02716826	chr9	33447032	SUGT1P1	116	9.9	9.03	0.276	2680	-14.32	2.13	3.6e-09	IA	no	no	no	-	-
cg03050965	chr1	101705237	S1PR1	116	-5.39	12.86	0.676	2707	-24.12	5.15	2.9e-06	EU	no	no	no	-	-
cg03050965	chr1	101705237	S1PR1	116	-5.39	12.86	0.676	2680	-55.32	10.25	2.1e-06	IA	no	no	no	-	-
cg03078551	chr17	41656298		116	-19.69	10.79	0.0719	2680	-71.66	11.42	3.5e-08	IA	no	no	no	rs536035984	0.0008
cg03078551	chr17	41656298		116	-19.69	10.79	0.0719	2707	-16.83	3.3	3.3e-07	EU	no	no	no	rs536035984	0.0008
cg03159676	chr16	85600536		116	-8.82	7.62	0.251	2680	1.94	0.31	4.6e-08	IA	no	no	no	-	-
cg03159676	chr16	85600536		116	-8.82	7.62	0.251	2707	8.57	2.18	8.6e-05	EU	no	no	no	-	-
cg03318904	chr22	39801522	MAP3K7IP1	116	-6.1	14.13	0.667	2680	41.89	5.71	1.2e-10	IA	no	no	no	-	-
cg03318904	chr22	39801522	MAP3K7IP1	116	-6.1	14.13	0.667	2707	17.53	3.09	1.4e-08	EU	no	no	no	-	-
cg03327570	chr2	145304883		116	-0.83	7.48	0.912	2707	-18.86	3.01	3.9e-10	EU	no	no	no	-	-
cg03327570	chr2	145304883		116	-0.83	7.48	0.912	2680	-17.44	3.58	1.8e-05	IA	no	no	no	-	-
cg03433986	chr11	62477624	BSCL2	116	-18.03	8.28	0.0325	2707	-17.87	3.02	3.2e-09	EU	no	no	no	rs527297270	0
cg03433986	chr11	62477624	BSCL2	116	-18.03	8.28	0.0325	2680	-24.41	6.47	0.00089	IA	no	no	no	rs527297270	0
cg03523676	chr14	24540235	CPNE6	116	-2.75	16.16	0.866	2680	25.6	4.03	2.3e-08	IA	no	no	no	-	-
cg03523676	chr14	24540235	CPNE6	116	-2.75	16.16	0.866	2707	17.16	2.78	7.2e-10	EU	no	no	no	-	-
cg03725309	chr1	109757585	SARS	116	0.06	28.3	0.998	2707	-22.96	3.08	9.5e-14	EU	no	no	no	-	-
cg03725309	chr1	109757585	SARS	116	0.06	28.3	0.998	2680	-45.15	9.5	2.9e-05	IA	no	no	no	-	-
cg03747456	chr12	52586127	KRT80	116	-14.21	16.59	0.395	2680	-21.04	5.75	0.0013	IA	no	no	no	-	-
cg03747456	chr12	52586127	KRT80	116	-14.21	16.59	0.395	2707	-18.86	3.6	1.6e-07	EU	no	no	no	-	-
cg03885055	chr1	16723232	C1orf144	116	4.14	8.04	0.608	2707	-23.01	4.35	1.2e-07	EU	no	no	no	-	-
cg03885055	chr1	16723232	C1orf144	116	4.14	8.04	0.608	2680	-29.89	6.04	1.3e-05	IA	no	no	no	-	-
cg03940776	chr6	158490013	SYNJ2	116	23.32	20.24	0.253	2707	-23.4	4.07	8.9e-09	EU	no	no	no	rs571120727	0
cg03940776	chr6	158490013	SYNJ2	116	23.32	20.24	0.253	2680	-45.75	9.94	5.1e-05	IA	no	no	no	rs571120727	0
cg03957124	chr6	37016869		116	15.84	9.44	0.0975	2680	-70.38	10.2	1.4e-09	IA	no	no	no	-	-
cg03957124	chr6	37016869		116	15.84	9.44	0.0975	2707	-17.98	3.36	8.4e-08	EU	no	no	no	-	-
cg04011474	chr2	28904455		116	-19.53	13.42	0.15	2707	-17.2	3.26	1.3e-07	EU	no	no	no	rs547877569	0
cg04011474	chr2	28904455		116	-19.53	13.42	0.15	2680	-18.22	3.84	3e-05	IA	no	no	no	rs547877569	0
cg04126866	chr10	85932763	C10orf99	116	5.9	9.32	0.528	2680	33.04	6.41	5.7e-06	IA	no	no	no	rs145965725	0.0053
cg04126866	chr10	85932763	C10orf99	116	5.9	9.32	0.528	2707	23.5	5.55	2.3e-05	EU	no	no	no	rs145965725	0.0053
cg04232128	chr5	138861241	TMEM173	116	0.07	21.15	0.998	2680	-37.08	6.63	8.8e-07	IA	no	no	no	rs201271148	0
cg04232128	chr5	138861241	TMEM173	116	0.07	21.15	0.998	2707	-18.09	4.19	1.6e-05	EU	no	no	no	rs201271148	0
cg04407417	chr12	52228651		116	1.51	11.14	0.893	2680	12.62	4.04	0.006	IA	no	no	no	-	-
cg04407417	chr12	52228651		116	1.51	11.14	0.893	2707	35.14	5.4	7.8e-11	EU	no	no	no	-	-
cg04524040	chr19	4153364	CREB3L3	116	-7.17	4.27	0.0972	2707	-13.06	2.25	6.7e-09	EU	no	no	no	-	-
cg04524040	chr19	4153364	CREB3L3	116	-7.17	4.27	0.0972	2680	-17.13	6.54	0.021	IA	no	no	no	-	-
cg04577162	chr7	73667397	RFC2	116	4.37	8.47	0.607	2707	16.67	3.28	3.8e-07	EU	no	no	no	-	-
cg04577162	chr7	73667397	RFC2	116	4.37	8.47	0.607	2680	36.15	6.51	1.1e-06	IA	no	no	no	-	-
cg04610187	chr17	76360794		116	-14.22	11.64	0.226	2707	-10.27	1.92	9.5e-08	EU	no	no	no	rs190883167	0.0015
cg04610187	chr17	76360794		116	-14.22	11.64	0.226	2680	-3.33	0.51	1e-08	IA	no	no	no	rs190883167	0.0015
cg04927537	chr17	76976091	LGALS3BP	116	4.08	5.3	0.444	2707	9.44	1.75	6.4e-08	EU	no	no	no	-	-
cg04927537	chr17	76976091	LGALS3BP	116	4.08	5.3	0.444	2680	55.72	9.99	9.3e-07	IA	no	no	no	-	-
cg05063895	chr16	2073518		116	-47.06	22.88	0.0432	2680	-31.17	9	0.0023	IA	no	no	no	-	-
cg05063895	chr16	2073518		116	-47.06	22.88	0.0432	2707	-29.68	5.02	3.3e-09	EU	no	no	no	-	-
cg05095590	chr7	2139259	MAD1L1	116	3.76	5.88	0.524	2680	22.41	6.41	0.0021	IA	no	no	yes	-	-
cg05095590	chr7	2139259	MAD1L1	116	3.76	5.88	0.524	2707	9.02	1.37	4e-11	EU	no	no	yes	-	-
cg05648472	chr11	45232364	PRDM11	116	4.18	9.03	0.645	2707	12.52	3.3	0.00015	EU	no	no	yes	rs79343315	0.0507
cg05648472	chr11	45232364	PRDM11	116	4.18	9.03	0.645	2680	20.39	2.86	3.6e-10	IA	no	no	yes	rs79343315	0.0507
cg05720226	chr7	116786597	ST7	116	-6.91	14.34	0.631	2707	13.42	3.5	0.00013	EU	no	no	no	-	-
cg05720226	chr7	116786597	ST7	116	-6.91	14.34	0.631	2680	31.29	4.93	2.5e-08	IA	no	no	no	-	-
cg05778424	chr17	55169508	AKAP1	116	6.28	8.77	0.476	2680	40.15	5.21	1.4e-11	IA	no	no	no	-	-
cg05778424	chr17	55169508	AKAP1	116	6.28	8.77	0.476	2707	16.43	2.99	3.7e-08	EU	no	no	no	-	-
cg05845030	chr12	91573247	DCN	116	-6.84	8.57	0.427	2680	-51.06	8.4	9.2e-08	IA	no	no	no	rs141170004	0.0061
cg05845030	chr12	91573247	DCN	116	-6.84	8.57	0.427	2707	-16.27	2.88	1.5e-08	EU	no	no	no	rs141170004	0.0061
cg06012428	chr6	157477204	ARID1B	116	-2.01	9.92	0.84	2680	-30.22	6.81	9.3e-05	IA	no	no	no	rs550019901	0
cg06012428	chr6	157477204	ARID1B	116	-2.01	9.92	0.84	2707	-18.61	3.37	3.3e-08	EU	no	no	no	rs550019901	0
cg06180099	chr1	150979364	FAM63A	116	10.22	18.24	0.577	2707	-19.39	3.66	1.2e-07	EU	no	no	no	-	-
cg06180099	chr1	150979364	FAM63A	116	10.22	18.24	0.577	2680	-15.88	4.1	0.00064	IA	no	no	no	-	-
cg06192883	chr15	52554171	MYO5C	116	8.75	14.05	0.535	2680	61.05	7.16	7.8e-14	IA	no	no	no	-	-
cg06192883	chr15	52554171	MYO5C	116	8.75	14.05	0.535	2707	11.28	2.43	3.5e-06	EU	no	no	no	-	-
cg06207201	chr16	50701535	SNX20	116	-0.61	8.61	0.944	2680	-15.88	3.43	4.5e-05	IA	no	no	no	-	-
cg06207201	chr16	50701535	SNX20	116	-0.61	8.61	0.944	2707	-20.31	3.46	4.2e-09	EU	no	no	no	-	-
cg06500161	chr21	43656587	ABCG1	116	12.5	9.52	0.193	2707	38.86	2.9	6.2e-41	EU	no	no	yes	rs576043254	0
cg06500161	chr21	43656587	ABCG1	116	12.5	9.52	0.193	2680	30.48	2.93	1e-19	IA	no	no	yes	rs576043254	0
cg06559575	chr12	53490352	IGFBP6	116	1.56	6.62	0.814	2707	-18.67	3.34	2.3e-08	EU	no	no	no	-	-
cg06559575	chr12	53490352	IGFBP6	116	1.56	6.62	0.814	2680	-102.19	18.67	1.5e-06	IA	no	no	no	-	-
cg06560379	chr6	44231305	NFKBIE	116	5.27	31.36	0.867	2680	-54.53	8.22	5.6e-09	IA	no	no	no	-	-
cg06560379	chr6	44231305	NFKBIE	116	5.27	31.36	0.867	2707	-21.97	5.09	1.6e-05	EU	no	no	no	-	-
cg06690548	chr4	139162808	SLC7A11	116	1.74	9.13	0.849	2707	-19	2.13	4.4e-19	EU	no	no	no	-	-
cg06690548	chr4	139162808	SLC7A11	116	1.74	9.13	0.849	2680	-3.79	0.89	0.00017	IA	no	no	no	-	-
cg06898549	chr12	41083590		116	4.2	8.77	0.633	2707	8.56	1.58	5.9e-08	EU	no	no	no	rs540332350	0
cg06898549	chr12	41083590		116	4.2	8.77	0.633	2680	19.93	4.4	6.8e-05	IA	no	no	no	rs540332350	0
cg06946797	chr16	11422409		116	1.19	9.93	0.905	2707	-11.71	1.93	1.3e-09	EU	no	no	no	-	-
cg06946797	chr16	11422409		116	1.19	9.93	0.905	2680	-23.96	3.36	3.6e-10	IA	no	no	no	-	-
cg06988336	chr16	89922397	SPIRE2	116	8.06	9.2	0.384	2707	12.42	3.14	7.8e-05	EU	no	no	no	rs527721223	0.0106
cg06988336	chr16	89922397	SPIRE2	116	8.06	9.2	0.384	2680	19.56	3.72	3.8e-06	IA	no	no	no	rs527721223	0.0106
cg07021906	chr16	87866833	SLC7A5	116	6.95	7.82	0.377	2680	16.31	3.64	8.2e-05	IA	no	no	no	-	-
cg07021906	chr16	87866833	SLC7A5	116	6.95	7.82	0.377	2707	13.44	2.27	3.5e-09	EU	no	no	no	-	-
cg07037944	chr15	64290807	DAPK2	116	-11.04	19.36	0.57	2707	-19.59	3.2	9.3e-10	EU	no	no	no	rs192755759	0
cg07037944	chr15	64290807	DAPK2	116	-11.04	19.36	0.57	2680	-28.96	5.67	7e-06	IA	no	no	no	rs192755759	0
cg07136133	chr11	36422377	PRR5L	116	-7.99	13.67	0.56	2680	-45.81	7.68	1.6e-07	IA	no	no	no	-	-
cg07136133	chr11	36422377	PRR5L	116	-7.99	13.67	0.56	2707	-16.78	2.78	1.6e-09	EU	no	no	no	-	-
cg07201717	chr1	25031947		116	-15.57	11.18	0.168	2680	-39.04	8.99	0.00013	IA	no	no	no	-	-
cg07201717	chr1	25031947		116	-15.57	11.18	0.168	2707	-23	4.22	4.9e-08	EU	no	no	no	-	-
cg07202479	chr1	159174162	DARC	116	2.21	6.53	0.736	2707	-16.43	3.05	7e-08	EU	no	no	no	rs185706527	0.0008
cg07202479	chr1	159174162	DARC	116	2.21	6.53	0.736	2680	-13.05	2.75	3e-05	IA	no	no	no	rs185706527	0.0008
cg07471614	chr8	125855152		116	11.75	14.04	0.405	2680	31.1	5.16	1.2e-07	IA	no	no	no	rs528833736	0.0008
cg07471614	chr8	125855152		116	11.75	14.04	0.405	2707	16.17	4.01	5.6e-05	EU	no	no	no	rs528833736	0.0008
cg07504977	chr10	102131012		116	5.65	6.1	0.357	2707	11.41	1.88	1.3e-09	EU	no	no	no	-	-
cg07504977	chr10	102131012		116	5.65	6.1	0.357	2680	36.46	7.9	4.9e-05	IA	no	no	no	-	-
cg07573872	chr19	1126342	SBNO2	116	-6.22	5.04	0.221	2680	-55.56	6.1	1.6e-15	IA	no	no	no	rs112410887	0
cg07573872	chr19	1126342	SBNO2	116	-6.22	5.04	0.221	2707	-11.7	2.12	3.3e-08	EU	no	no	no	rs112410887	0
cg07682160	chr19	18959935	UPF1	116	-6.73	9.42	0.478	2707	12.4	2.72	5.1e-06	EU	no	no	no	rs113477387	0
cg07682160	chr19	18959935	UPF1	116	-6.73	9.42	0.478	2680	33.24	4.91	2.8e-09	IA	no	no	no	rs113477387	0
cg07728579	chr15	83475013	FSD2	116	0.25	15.26	0.987	2680	15	2.67	7.7e-07	IA	no	no	no	rs529188122	0.003
cg07728579	chr15	83475013	FSD2	116	0.25	15.26	0.987	2707	14.66	3.24	6.2e-06	EU	no	no	no	rs529188122	0.003
cg07769588	chr19	10655622	ATG4D	116	12.48	11.88	0.297	2680	7.82	1.11	5.4e-10	IA	no	no	no	-	-
cg07769588	chr19	10655622	ATG4D	116	12.48	11.88	0.297	2707	10.12	2.07	1.1e-06	EU	no	no	no	-	-
cg08305942	chr16	79692354		116	-18.56	8.86	0.0395	2707	-16.04	3.24	7.5e-07	EU	no	no	no	-	-
cg08305942	chr16	79692354		116	-18.56	8.86	0.0395	2680	-14.34	3.38	0.00019	IA	no	no	no	-	-
cg08309687	chr21	35320596		116	-7.14	6.02	0.239	2707	-13.82	1.81	2.3e-14	EU	no	no	no	-	-
cg08309687	chr21	35320596		116	-7.14	6.02	0.239	2680	-47.63	8.08	2.2e-07	IA	no	no	no	-	-
cg08443038	chr16	89006877	CBFA2T3	116	7.81	22.55	0.73	2707	-14.73	3.34	1e-05	EU	no	no	no	-	-
cg08443038	chr16	89006877	CBFA2T3	116	7.81	22.55	0.73	2680	-13.87	2.88	2.3e-05	IA	no	no	no	-	-
cg08548559	chr22	31686097	PIK3IP1	116	-10.33	8.11	0.207	2680	-7.62	2.09	0.0013	IA	no	no	no	-	-
cg08548559	chr22	31686097	PIK3IP1	116	-10.33	8.11	0.207	2707	-9.61	1.63	3.3e-09	EU	no	no	no	-	-
cg08640498	chr12	57828515	INHBC	116	13.79	13.47	0.309	2680	24.41	4.63	3.6e-06	IA	no	no	no	-	-
cg08640498	chr12	57828515	INHBC	116	13.79	13.47	0.309	2707	21.76	4.57	1.9e-06	EU	no	no	no	-	-
cg08648047	chr1	11028561	C1orf127	116	23.73	10.09	0.0213	2707	19.57	4.01	1e-06	EU	no	no	no	-	-
cg08648047	chr1	11028561	C1orf127	116	23.73	10.09	0.0213	2680	10.91	1.86	2.4e-07	IA	no	no	no	-	-
cg08726900	chr16	89550474	ANKRD11	116	-9	17.13	0.601	2707	-8.13	1.47	3.2e-08	EU	no	no	no	rs145110541	0.0038
cg08726900	chr16	89550474	ANKRD11	116	-9	17.13	0.601	2680	-33.69	5.25	1.7e-08	IA	no	no	no	rs145110541	0.0038
cg08813944	chr17	71258589	CPSF4L	116	3.26	6.24	0.603	2680	23.64	4.59	5.9e-06	IA	no	no	no	rs574130260	0.0008
cg08813944	chr17	71258589	CPSF4L	116	3.26	6.24	0.603	2707	11.19	2.55	1.1e-05	EU	no	no	no	rs574130260	0.0008
cg08857797	chr17	40927699	VPS25	116	11.78	10.54	0.267	2680	65.4	8.86	9.5e-11	IA	no	no	no	rs191128282	0
cg08857797	chr17	40927699	VPS25	116	11.78	10.54	0.267	2680	65.4	8.86	9.5e-11	IA	no	no	no	rs568170076	0
cg08857797	chr17	40927699	VPS25	116	11.78	10.54	0.267	2707	17.16	2.32	1.3e-13	EU	no	no	no	rs191128282	0
cg08857797	chr17	40927699	VPS25	116	11.78	10.54	0.267	2707	17.16	2.32	1.3e-13	EU	no	no	no	rs568170076	0
cg08881019	chr1	156096178	LMNA	116	-32.7	27.9	0.245	2707	-22.52	4.76	2.3e-06	EU	no	no	no	-	-
cg08881019	chr1	156096178	LMNA	116	-32.7	27.9	0.245	2680	-27.05	6.43	0.00021	IA	no	no	no	-	-
cg08972190	chr7	2138995	MAD1L1	116	-4.65	13.13	0.724	2680	60.76	13.97	0.00013	IA	no	no	yes	-	-
cg08972190	chr7	2138995	MAD1L1	116	-4.65	13.13	0.724	2707	24.91	4.18	2.5e-09	EU	no	no	yes	-	-
cg09152259	chr2	128156114		116	-15.66	17.16	0.364	2707	-8.79	1.68	1.6e-07	EU	no	no	no	-	-
cg09152259	chr2	128156114		116	-15.66	17.16	0.364	2680	-40.18	6.76	1.7e-07	IA	no	no	no	-	-
cg09182678	chr22	50328711		116	-7.35	28.8	0.799	2680	-69.22	13.87	1.1e-05	IA	no	no	no	-	-
cg09182678	chr22	50328711		116	-7.35	28.8	0.799	2707	-22.12	3.38	6.3e-11	EU	no	no	no	-	-
cg09222732	chr6	466893		116	12.29	10.68	0.254	2680	-31.09	6.62	3.5e-05	IA	no	no	no	rs528189594	0.0015
cg09222732	chr6	466893		116	12.29	10.68	0.254	2707	-24.06	5.22	4.1e-06	EU	no	no	no	rs528189594	0.0015
cg09276842	chr1	1155026	SDF4	116	1.97	9.49	0.836	2680	-37.56	7.42	8.3e-06	IA	no	no	no	rs542573247	0
cg09276842	chr1	1155026	SDF4	116	1.97	9.49	0.836	2707	-26.03	5.93	1.1e-05	EU	no	no	no	rs542573247	0
cg09315878	chr1	1152580	SDF4	116	7.4	5.28	0.165	2707	-8.72	2.21	7.9e-05	EU	no	no	no	rs568712507	0
cg09315878	chr1	1152580	SDF4	116	7.4	5.28	0.165	2680	-12.38	2.23	1.1e-06	IA	no	no	no	rs568712507	0
cg09349128	chr22	50327986		116	8.82	11.39	0.441	2680	-32.57	3.36	2.6e-17	IA	no	no	yes	-	-
cg09349128	chr22	50327986		116	8.82	11.39	0.441	2707	-19.22	2.96	8.3e-11	EU	no	no	yes	-	-
cg09554443	chr1	167487762	CD247	116	-10.98	10.7	0.308	2707	-11.42	2.13	8.3e-08	EU	no	no	no	-	-
cg09554443	chr1	167487762	CD247	116	-10.98	10.7	0.308	2680	-32.32	5.06	2e-08	IA	no	no	no	-	-
cg09559780	chr16	50727221		116	-15.8	14.17	0.268	2680	-16.77	4.47	0.00096	IA	no	no	no	-	-
cg09559780	chr16	50727221		116	-15.8	14.17	0.268	2707	-22.49	4.07	3.3e-08	EU	no	no	no	-	-
cg09581649	chr16	4572735	C16orf5	116	4.25	10.09	0.675	2707	17.89	4.02	8.7e-06	EU	no	no	no	rs567453486	0
cg09581649	chr16	4572735	C16orf5	116	4.25	10.09	0.675	2680	28.99	5.2	9.6e-07	IA	no	no	no	rs567453486	0
cg09613192	chr2	181388538		116	5.25	7.83	0.504	2707	9	1.91	2.5e-06	EU	no	no	no	rs556879820	0.0008
cg09613192	chr2	181388538		116	5.25	7.83	0.504	2680	14.58	2.73	2.7e-06	IA	no	no	no	rs556879820	0.0008
cg09664445	chr17	2612406	KIAA0664	116	12.3	7.74	0.116	2680	47.25	6.01	5.6e-12	IA	no	no	no	-	-
cg09664445	chr17	2612406	KIAA0664	116	12.3	7.74	0.116	2707	25.33	3.87	6.3e-11	EU	no	no	no	-	-
cg09697999	chr7	733198	PRKAR1B	116	0.76	4.07	0.852	2707	9.45	1.62	5.6e-09	EU	no	no	yes	rs115333110	0.1263
cg09697999	chr7	733198	PRKAR1B	116	0.76	4.07	0.852	2680	21.07	6.02	0.0021	IA	no	no	yes	rs115333110	0.1263
cg09777883	chr11	112093696		116	14.45	7.64	0.0624	2707	15.08	3.09	1e-06	EU	no	no	no	-	-
cg09777883	chr11	112093696		116	14.45	7.64	0.0624	2680	16.12	3.56	6.6e-05	IA	no	no	no	-	-
cg09831562	chr3	181327125	SOX2OT	116	0.6	14.86	0.968	2680	32.55	4.93	6.5e-09	IA	no	no	no	-	-
cg09831562	chr3	181327125	SOX2OT	116	0.6	14.86	0.968	2707	9.64	1.97	9.6e-07	EU	no	no	no	-	-
cg10179300	chr5	14147618	TRIO	116	8.61	11.18	0.443	2680	20.66	3.27	2.9e-08	IA	no	no	no	-	-
cg10179300	chr5	14147618	TRIO	116	8.61	11.18	0.443	2707	13.56	3.39	6.4e-05	EU	no	no	no	-	-
cg10192877	chr21	43641690	ABCG1	116	-19.92	20.85	0.342	2707	25.54	4.89	1.7e-07	EU	no	no	no	-	-
cg10192877	chr21	43641690	ABCG1	116	-19.92	20.85	0.342	2680	23.28	5.68	0.00031	IA	no	no	no	-	-
cg10438589	chr4	14531493		116	4.02	7.36	0.586	2707	11.69	2.23	1.5e-07	EU	no	no	no	rs563777518	0
cg10438589	chr4	14531493		116	4.02	7.36	0.586	2707	11.69	2.23	1.5e-07	EU	no	no	no	rs532432605	0.0008
cg10438589	chr4	14531493		116	4.02	7.36	0.586	2680	26.65	6.22	0.00016	IA	no	no	no	rs563777518	0
cg10438589	chr4	14531493		116	4.02	7.36	0.586	2680	26.65	6.22	0.00016	IA	no	no	no	rs532432605	0.0008
cg10505902	chr1	144892111	PDE4DIP	116	-16.55	13.97	0.24	2707	-13.66	2.31	3.1e-09	EU	yes	yes	no	-	-
cg10505902	chr1	144892111	PDE4DIP	116	-16.55	13.97	0.24	2680	-54.76	12.37	9.7e-05	IA	yes	yes	no	-	-
cg10508317	chr17	76355146	SOCS3	116	25.42	36.28	0.486	2707	-16.6	3.04	4.9e-08	EU	no	no	no	-	-
cg10508317	chr17	76355146	SOCS3	116	25.42	36.28	0.486	2680	-13.12	2.68	1.7e-05	IA	no	no	no	-	-
cg10513161	chr3	183705727	ABCC5	116	-12.15	8.21	0.143	2680	24.54	4.6	2.7e-06	IA	no	no	no	-	-
cg10513161	chr3	183705727	ABCC5	116	-12.15	8.21	0.143	2707	20.67	4.86	2.1e-05	EU	no	no	no	-	-
cg10549088	chr3	64277154		116	6.56	10.58	0.537	2707	7.44	2.4	0.0019	EU	no	no	no	-	-
cg10549088	chr3	64277154		116	6.56	10.58	0.537	2680	13.54	2.27	1.6e-07	IA	no	no	no	-	-
cg10636246	chr1	159046973	AIM2	116	13.88	11.52	0.232	2680	-30.81	5.7	2e-06	IA	no	no	no	-	-
cg10636246	chr1	159046973	AIM2	116	13.88	11.52	0.232	2707	-10.74	2.07	2.1e-07	EU	no	no	no	-	-
cg10717869	chr1	205780912	SLC41A1	116	14.51	14.45	0.318	2680	19.2	3.98	2.2e-05	IA	no	no	no	-	-
cg10717869	chr1	205780912	SLC41A1	116	14.51	14.45	0.318	2707	23.17	3.95	4.6e-09	EU	no	no	no	-	-
cg10734665	chr15	26107410	ATP10A	116	-12.32	14.28	0.391	2680	-32.68	6.83	2.6e-05	IA	no	no	no	-	-
cg10734665	chr15	26107410	ATP10A	116	-12.32	14.28	0.391	2707	-11.48	2.1	4.7e-08	EU	no	no	no	-	-
cg10814005	chr14	91711041	GPR68	116	0.44	19.24	0.982	2680	-16.44	3.4	2.1e-05	IA	no	no	no	-	-
cg10814005	chr14	91711041	GPR68	116	0.44	19.24	0.982	2707	-12.58	2.87	1.2e-05	EU	no	no	no	-	-
cg10819350	chr19	10655686	ATG4D	116	0.87	12.41	0.945	2680	24.3	3.61	3.3e-09	IA	no	no	no	-	-
cg10819350	chr19	10655686	ATG4D	116	0.87	12.41	0.945	2707	9.97	2.25	9.2e-06	EU	no	no	no	-	-
cg10919522	chr14	74227441	C14orf43	116	-9.57	12.38	0.442	2707	-12.72	2.26	1.7e-08	EU	no	no	no	rs544627060	0.0008
cg10919522	chr14	74227441	C14orf43	116	-9.57	12.38	0.442	2680	-19.55	3.88	9.5e-06	IA	no	no	no	rs544627060	0.0008
cg10922280	chr16	68034227	DPEP2	116	-4.73	11.24	0.675	2680	33.66	4.95	2.3e-09	IA	no	no	no	-	-
cg10922280	chr16	68034227	DPEP2	116	-4.73	11.24	0.675	2707	19.5	3.42	1.2e-08	EU	no	no	no	-	-
cg10927968	chr11	1807333		116	-2.16	5.05	0.669	2707	9.98	2.24	8.5e-06	EU	no	no	no	rs568968033	0
cg10927968	chr11	1807333		116	-2.16	5.05	0.669	2680	16.27	2.36	1.4e-09	IA	no	no	no	rs568968033	0
cg10937494	chr17	80195101	SLC16A3	116	9.38	12.16	0.443	2707	18.24	3.45	1.2e-07	EU	no	no	no	-	-
cg10937494	chr17	80195101	SLC16A3	116	9.38	12.16	0.443	2680	22.72	5.86	0.00063	IA	no	no	no	-	-
cg10970124	chr6	31634602	BAT4	116	35.77	29.08	0.223	2680	21.12	3.77	8.1e-07	IA	no	no	no	rs200882439	0
cg10970124	chr6	31634602	BAT4	116	35.77	29.08	0.223	2707	16.48	4.87	0.00072	EU	no	no	no	rs200882439	0
cg10975897	chr6	15504844	JARID2	116	-9.51	9.44	0.317	2680	-19.37	3.73	4.9e-06	IA	no	no	no	rs201974507	0.0008
cg10975897	chr6	15504844	JARID2	116	-9.51	9.44	0.317	2707	-10.68	2.23	1.6e-06	EU	no	no	no	rs201974507	0.0008
cg11024682	chr17	17730094	SREBF1	116	36.43	16.19	0.0274	2680	60.27	6.92	2.5e-14	IA	no	no	no	rs139792387	0
cg11024682	chr17	17730094	SREBF1	116	36.43	16.19	0.0274	2707	28	3.07	7.1e-20	EU	no	no	no	rs139792387	0
cg11080651	chr5	10445523	ROPN1L	116	-1.3	19.29	0.946	2707	-24.62	4.49	4e-08	EU	no	no	no	-	-
cg11080651	chr5	10445523	ROPN1L	116	-1.3	19.29	0.946	2680	-28.99	6.7	0.00014	IA	no	no	no	-	-
cg11183227	chr15	91455407	MAN2A2	116	4.95	7.43	0.507	2707	15.23	2.89	1.4e-07	EU	no	no	no	rs144474978	0
cg11183227	chr15	91455407	MAN2A2	116	4.95	7.43	0.507	2680	45.4	6.73	3.1e-09	IA	no	no	no	rs144474978	0
cg11202345	chr17	76976057	LGALS3BP	116	12.58	8.48	0.142	2680	39.04	5.95	8.4e-09	IA	no	no	no	-	-
cg11202345	chr17	76976057	LGALS3BP	116	12.58	8.48	0.142	2707	14.44	2.48	5.7e-09	EU	no	no	no	-	-
cg11376147	chr11	57261198	SLC43A1	116	11.97	36.19	0.742	2680	-15.72	3.23	1.8e-05	IA	no	no	no	rs576678797	0.0008
cg11376147	chr11	57261198	SLC43A1	116	11.97	36.19	0.742	2707	-44.77	4.88	4.8e-20	EU	no	no	no	rs576678797	0.0008
cg11614585	chr20	897050	ANGPT4	116	-4.93	18.61	0.792	2680	21.84	3.48	3.6e-08	IA	no	no	no	rs191004385	0.0008
cg11614585	chr20	897050	ANGPT4	116	-4.93	18.61	0.792	2707	10.24	3.7	0.0056	EU	no	no	no	rs191004385	0.0008
cg11650298	chr13	44690989		116	8.03	10.78	0.459	2707	-24.12	4.44	5.6e-08	EU	no	no	no	rs548847380	0
cg11650298	chr13	44690989		116	8.03	10.78	0.459	2707	-24.12	4.44	5.6e-08	EU	no	no	no	rs527343151	0
cg11650298	chr13	44690989		116	8.03	10.78	0.459	2680	-31.15	5.85	2.8e-06	IA	no	no	no	rs548847380	0
cg11650298	chr13	44690989		116	8.03	10.78	0.459	2680	-31.15	5.85	2.8e-06	IA	no	no	no	rs527343151	0
cg11832534	chr1	3563998	WDR8	116	22.07	18.7	0.242	2707	12.47	3.49	0.00035	EU	no	no	no	rs143137458	0
cg11832534	chr1	3563998	WDR8	116	22.07	18.7	0.242	2680	12.38	2.13	3e-07	IA	no	no	no	rs143137458	0
cg11927233	chr5	170816542	NPM1	116	15.54	14.74	0.295	2680	12.04	2.85	0.0002	IA	no	no	no	-	-
cg11927233	chr5	170816542	NPM1	116	15.54	14.74	0.295	2707	9.96	1.71	6.1e-09	EU	no	no	no	-	-
cg11969813	chr17	79816559	P4HB	116	7.43	8.72	0.397	2707	15.01	2.39	3.5e-10	EU	no	no	no	rs545234295	0
cg11969813	chr17	79816559	P4HB	116	7.43	8.72	0.397	2680	39.79	6.64	1.4e-07	IA	no	no	no	rs545234295	0
cg12272104	chr19	1423967	DAZAP1	116	-1.94	5.35	0.718	2707	23.56	4.65	4.1e-07	EU	no	no	no	-	-
cg12272104	chr19	1423967	DAZAP1	116	-1.94	5.35	0.718	2680	16.57	3.72	8.8e-05	IA	no	no	no	-	-
cg12332902	chr2	98330020	ZAP70	116	12.7	20.29	0.533	2707	-16.28	3.89	2.8e-05	EU	no	no	no	rs201824270	0
cg12332902	chr2	98330020	ZAP70	116	12.7	20.29	0.533	2680	-39.46	6.63	1.7e-07	IA	no	no	no	rs201824270	0
cg12593793	chr1	156074135		116	-3.85	12.22	0.753	2680	-29.96	3.95	2.8e-11	IA	no	no	no	rs552526283	0.0008
cg12593793	chr1	156074135		116	-3.85	12.22	0.753	2707	-33.39	3.24	5.7e-25	EU	no	no	no	rs552526283	0.0008
cg12992827	chr3	101901234		116	0.22	10.97	0.984	2680	-23.6	3.2	9.1e-11	IA	no	no	no	rs190136083	0
cg12992827	chr3	101901234		116	0.22	10.97	0.984	2707	-8.81	2.09	2.5e-05	EU	no	no	no	rs190136083	0
cg13097800	chr14	47104140		116	-10.74	14.15	0.45	2707	-18.87	3.23	5.3e-09	EU	no	no	no	-	-
cg13097800	chr14	47104140		116	-10.74	14.15	0.45	2680	-16.57	4.9	0.0029	IA	no	no	no	-	-
cg13123009	chr6	31681882	LY6G6E	116	17.83	11.88	0.138	2707	16.72	3.23	2.2e-07	EU	no	no	no	-	-
cg13123009	chr6	31681882	LY6G6E	116	17.83	11.88	0.138	2680	22.21	4.65	2.7e-05	IA	no	no	no	-	-
cg13274938	chr17	38493822	RARA	116	3.77	10.37	0.717	2707	17.66	3.81	3.5e-06	EU	no	no	no	-	-
cg13274938	chr17	38493822	RARA	116	3.77	10.37	0.717	2680	46.14	7.65	1.2e-07	IA	no	no	no	-	-
cg13276570	chr5	10567643	ANKRD33B	116	81.28	27.08	0.00366	2680	6.47	1.12	3.7e-07	IA	no	no	no	rs545579046	0
cg13276570	chr5	10567643	ANKRD33B	116	81.28	27.08	0.00366	2707	14.29	3.81	0.00018	EU	no	no	no	rs545579046	0
cg13467672	chr17	40464625		116	12.45	21.49	0.564	2707	-19.64	4.04	1.2e-06	EU	no	no	no	-	-
cg13467672	chr17	40464625		116	12.45	21.49	0.564	2680	-20.84	4.86	0.00016	IA	no	no	no	-	-
cg13511324	chr14	104056883	C14orf153	116	-4.83	7.92	0.544	2680	16.1	5.08	0.0053	IA	no	no	no	-	-
cg13511324	chr14	104056883	C14orf153	116	-4.83	7.92	0.544	2707	10.88	1.97	3.4e-08	EU	no	no	no	-	-
cg13591783	chr9	75768868	ANXA1	116	3.52	9.72	0.718	2680	-12.69	3.56	0.0017	IA	no	no	no	-	-
cg13591783	chr9	75768868	ANXA1	116	3.52	9.72	0.718	2707	-15.25	2.94	2.1e-07	EU	no	no	no	-	-
cg13668129	chr19	41768075	HNRNPUL1	116	38.2	33.22	0.254	2680	-22.55	7.14	0.0054	IA	no	no	no	-	-
cg13668129	chr19	41768075	HNRNPUL1	116	38.2	33.22	0.254	2707	-27.94	4.59	1.2e-09	EU	no	no	no	-	-
cg13781414	chr9	138951648	NACC2	116	14.39	10.84	0.188	2707	-10.36	4.19	0.014	EU	no	no	no	rs150369320	0.0166
cg13781414	chr9	138951648	NACC2	116	14.39	10.84	0.188	2680	-12.46	2.01	5.2e-08	IA	no	no	no	rs150369320	0.0166
cg13922488	chr19	14545201	PKN1	116	17.08	17.87	0.342	2707	17.94	3.86	3.3e-06	EU	no	no	no	rs185679137	0
cg13922488	chr19	14545201	PKN1	116	17.08	17.87	0.342	2680	31.89	6.51	1.6e-05	IA	no	no	no	rs185679137	0
cg13997435	chr1	153538406	S100A2	116	-16.95	12.95	0.195	2707	-20.53	3.5	4.4e-09	EU	no	no	no	rs188930519	0.0023
cg13997435	chr1	153538406	S100A2	116	-16.95	12.95	0.195	2680	-35.98	8.02	7.8e-05	IA	no	no	no	rs188930519	0.0023
cg14020176	chr17	72764985	SLC9A3R1	116	20.25	12.34	0.105	2707	15.03	3.46	1.4e-05	EU	no	no	no	rs149663295	0
cg14020176	chr17	72764985	SLC9A3R1	116	20.25	12.34	0.105	2680	22.5	4.38	6.1e-06	IA	no	no	no	rs149663295	0
cg14264316	chr9	134280803		116	7.98	9.61	0.409	2707	10.41	2.42	1.6e-05	EU	no	no	no	rs370256929	0
cg14264316	chr9	134280803		116	7.98	9.61	0.409	2707	10.41	2.42	1.6e-05	EU	no	no	no	rs58714655	0.0023
cg14264316	chr9	134280803		116	7.98	9.61	0.409	2680	15.6	2.85	1.5e-06	IA	no	no	no	rs370256929	0
cg14264316	chr9	134280803		116	7.98	9.61	0.409	2680	15.6	2.85	1.5e-06	IA	no	no	no	rs58714655	0.0023
cg14476101	chr1	120255992	PHGDH	116	6.27	7.87	0.428	2680	-28.59	4.99	4.7e-07	IA	no	no	no	-	-
cg14476101	chr1	120255992	PHGDH	116	6.27	7.87	0.428	2707	-13.48	1.56	4.5e-18	EU	no	no	no	-	-
cg14559176	chr9	138872899		116	-29.35	17.07	0.0898	2707	11.16	4.86	0.022	EU	no	no	no	-	-
cg14559176	chr9	138872899		116	-29.35	17.07	0.0898	2680	6.75	1.07	3.3e-08	IA	no	no	no	-	-
cg14870271	chr17	76976010	LGALS3BP	116	10.77	8.04	0.185	2680	31.05	5.25	2e-07	IA	no	no	no	rs116540069	0.0303
cg14870271	chr17	76976010	LGALS3BP	116	10.77	8.04	0.185	2707	13.73	2.43	1.5e-08	EU	no	no	no	rs116540069	0.0303
cg14902389	chr2	99342685	MGAT4A	116	-13.67	17.4	0.435	2707	-19.14	4.28	7.8e-06	EU	no	no	no	rs558020708	0
cg14902389	chr2	99342685	MGAT4A	116	-13.67	17.4	0.435	2680	-13.74	3.01	5.9e-05	IA	no	no	no	rs558020708	0
cg15138339	chr17	40715222	COASY	116	-9.45	9.09	0.302	2680	23.73	3.59	6.3e-09	IA	no	no	no	-	-
cg15138339	chr17	40715222	COASY	116	-9.45	9.09	0.302	2707	12.44	3.21	0.00011	EU	no	no	no	-	-
cg15323828	chr1	226053673	TMEM63A	116	-17.05	13.31	0.204	2707	-18.56	3.08	1.7e-09	EU	no	no	no	-	-
cg15323828	chr1	226053673	TMEM63A	116	-17.05	13.31	0.204	2680	-15.86	3.75	0.0002	IA	no	no	no	-	-
cg15357118	chr2	128927972	UGGT1	116	-14.35	9.05	0.117	2707	13.2	2.83	3.1e-06	EU	no	no	no	-	-
cg15357118	chr2	128927972	UGGT1	116	-14.35	9.05	0.117	2680	20.44	3.94	5.1e-06	IA	no	no	no	-	-
cg15721584	chr3	181326755	SOX2OT	116	18.58	15.26	0.227	2680	16.39	2.1	7.5e-12	IA	no	no	no	rs551140139	0
cg15721584	chr3	181326755	SOX2OT	116	18.58	15.26	0.227	2707	7.7	1.41	4.9e-08	EU	no	no	no	rs551140139	0
cg16163382	chr2	37938640		116	-8.23	25.33	0.746	2680	-18.71	2.86	9.1e-09	IA	no	no	no	-	-
cg16163382	chr2	37938640		116	-8.23	25.33	0.746	2707	-23.24	4.07	1.2e-08	EU	no	no	no	-	-
cg16246545	chr1	120255941	PHGDH	116	10.81	12.27	0.381	2707	-12.9	1.84	2.1e-12	EU	no	no	no	-	-
cg16246545	chr1	120255941	PHGDH	116	10.81	12.27	0.381	2680	-20.56	3.99	5.7e-06	IA	no	no	no	-	-
cg16395997	chr1	3562798	WDR8	116	3.67	5.93	0.538	2680	23.88	5.05	3.2e-05	IA	no	no	no	-	-
cg16395997	chr1	3562798	WDR8	116	3.67	5.93	0.538	2707	13.05	2.74	1.8e-06	EU	no	no	no	-	-
cg16466652	chr19	6271960	MLLT1	116	7.56	11.11	0.498	2680	13.73	3.75	0.0013	IA	no	no	no	-	-
cg16466652	chr19	6271960	MLLT1	116	7.56	11.11	0.498	2707	21.12	3.78	2.3e-08	EU	no	no	no	-	-
cg16578636	chr10	92987457	PCGF5	116	-0.41	5.67	0.943	2680	-3.91	1.61	0.033	IA	no	no	no	-	-
cg16578636	chr10	92987457	PCGF5	116	-0.41	5.67	0.943	2707	-9.58	1.5	1.8e-10	EU	no	no	no	-	-
cg16594806	chr1	59473943		116	2.48	7.17	0.73	2680	-57.95	6.82	1e-13	IA	no	no	yes	rs7524420	0.0522
cg16594806	chr1	59473943		116	2.48	7.17	0.73	2680	-57.95	6.82	1e-13	IA	no	no	yes	rs536981861	0.0015
cg16594806	chr1	59473943		116	2.48	7.17	0.73	2707	-20.41	2.63	8.1e-15	EU	no	no	yes	rs7524420	0.0522
cg16594806	chr1	59473943		116	2.48	7.17	0.73	2707	-20.41	2.63	8.1e-15	EU	no	no	yes	rs536981861	0.0015
cg16611584	chr17	19809078	AKAP10	116	0.57	4.72	0.904	2680	7.77	1.4	1e-06	IA	no	no	no	rs200265869	0
cg16611584	chr17	19809078	AKAP10	116	0.57	4.72	0.904	2680	7.77	1.4	1e-06	IA	no	no	no	rs56403226	0
cg16611584	chr17	19809078	AKAP10	116	0.57	4.72	0.904	2707	6.85	1.15	2.9e-09	EU	no	no	no	rs200265869	0
cg16611584	chr17	19809078	AKAP10	116	0.57	4.72	0.904	2707	6.85	1.15	2.9e-09	EU	no	no	no	rs56403226	0
cg16778405	chr16	653443	RAB40C	116	5.1	33.99	0.881	2707	30.97	7.05	1.1e-05	EU	no	no	no	-	-
cg16778405	chr16	653443	RAB40C	116	5.1	33.99	0.881	2680	28	6.09	5.2e-05	IA	no	no	no	-	-
cg16815882	chr1	35908609	KIAA0319L	116	12.64	15.51	0.418	2707	16.96	3.55	1.8e-06	EU	no	no	no	-	-
cg16815882	chr1	35908609	KIAA0319L	116	12.64	15.51	0.418	2680	62.04	10.14	7.5e-08	IA	no	no	no	-	-
cg16846518	chr3	128062608	EEFSEC	116	-10.83	10.18	0.291	2680	-23.71	7.02	0.0029	IA	no	no	no	rs138218409	0
cg16846518	chr3	128062608	EEFSEC	116	-10.83	10.18	0.291	2707	-14.53	2.62	3.1e-08	EU	no	no	no	rs138218409	0
cg17054691	chr17	79813439	P4HB	116	-19.53	13.13	0.141	2680	16.76	3.72	7.4e-05	IA	no	no	no	rs199731902	0
cg17054691	chr17	79813439	P4HB	116	-19.53	13.13	0.141	2707	18.25	4.02	5.6e-06	EU	no	no	no	rs199731902	0
cg17058475	chr11	68607737	CPT1A	116	9.05	19.13	0.637	2680	-28.75	3.95	1.6e-10	IA	no	no	no	-	-
cg17058475	chr11	68607737	CPT1A	116	9.05	19.13	0.637	2707	-13.56	2.65	3.2e-07	EU	no	no	no	-	-
cg17178175	chr2	178109973	NFE2L2	116	-10.73	6.88	0.123	2707	-13.2	2.42	4.9e-08	EU	no	no	no	-	-
cg17178175	chr2	178109973	NFE2L2	116	-10.73	6.88	0.123	2680	-14.79	2.97	1.2e-05	IA	no	no	no	-	-
cg17260706	chr11	118782879	BCL9L	116	-3.91	9.5	0.682	2707	-24.09	3.5	6.1e-12	EU	no	no	no	-	-
cg17260706	chr11	118782879	BCL9L	116	-3.91	9.5	0.682	2680	-43.6	6.1	3.5e-10	IA	no	no	no	-	-
cg17320136	chr5	10567905	ANKRD33B	116	18.64	9.73	0.0593	2707	13.62	3.92	0.00051	EU	no	no	no	rs184221437	0.0068
cg17320136	chr5	10567905	ANKRD33B	116	18.64	9.73	0.0593	2680	30.43	4.61	7e-09	IA	no	no	no	rs184221437	0.0068
cg17501210	chr6	166970252	RPS6KA2	116	3.83	6.85	0.578	2707	-15.86	2.14	1.2e-13	EU	no	no	no	rs569992380	0
cg17501210	chr6	166970252	RPS6KA2	116	3.83	6.85	0.578	2680	-26.07	3.22	1.4e-12	IA	no	no	no	rs569992380	0
cg17836612	chr17	76976357	LGALS3BP	116	13.66	6.96	0.0534	2707	19.07	3.55	8e-08	EU	no	no	no	rs539578574	0
cg17836612	chr17	76976357	LGALS3BP	116	13.66	6.96	0.0534	2680	13.65	2.98	5.5e-05	IA	no	no	no	rs539578574	0
cg17901584	chr1	55353706	DHCR24	116	-0.31	5.88	0.958	2707	-12.27	1.86	4.4e-11	EU	no	no	no	-	-
cg17901584	chr1	55353706	DHCR24	116	-0.31	5.88	0.958	2680	-93.55	12.97	2.4e-10	IA	no	no	no	-	-
cg17971578	chr1	36852463	STK40	116	-8.15	10.92	0.458	2680	-5.55	2.57	0.057	IA	no	no	no	rs78022147	0.0212
cg17971578	chr1	36852463	STK40	116	-8.15	10.92	0.458	2707	-22.67	3.1	2.4e-13	EU	no	no	no	rs78022147	0.0212
cg18098839	chr3	167742700	GOLIM4	116	14.54	11.77	0.221	2680	-15.8	2.52	3.6e-08	IA	no	no	no	rs142039825	0.0053
cg18098839	chr3	167742700	GOLIM4	116	14.54	11.77	0.221	2707	-15.2	3.16	1.5e-06	EU	no	no	no	rs142039825	0.0053
cg18120259	chr6	43894639	LOC100132354	116	-13.38	8.51	0.12	2680	-7.57	2.2	0.0024	IA	no	no	no	-	-
cg18120259	chr6	43894639	LOC100132354	116	-13.38	8.51	0.12	2707	-20.46	2.85	7.1e-13	EU	no	no	no	-	-
cg18181703	chr17	76354621	SOCS3	116	10.03	7.6	0.191	2707	-16.79	2.06	3.5e-16	EU	no	no	no	-	-
cg18181703	chr17	76354621	SOCS3	116	10.03	7.6	0.191	2680	-20.75	2.79	7.1e-11	IA	no	no	no	-	-
cg18217136	chr20	36157651	BLCAP	116	5.6	13.91	0.689	2707	21.85	4.74	4e-06	EU	no	no	no	-	-
cg18217136	chr20	36157651	BLCAP	116	5.6	13.91	0.689	2680	18.5	3.94	3.5e-05	IA	no	no	no	-	-
cg18219562	chr17	41773643		116	-6.87	8.46	0.419	2680	16.2	4.22	0.00071	IA	no	no	no	rs150752971	0.0008
cg18219562	chr17	41773643		116	-6.87	8.46	0.419	2707	21.16	3.75	1.6e-08	EU	no	no	no	rs150752971	0.0008
cg18513344	chr3	195531298	MUC4	116	17.14	12.56	0.177	2680	-14.36	2.04	6.5e-10	IA	no	no	no	-	-
cg18513344	chr3	195531298	MUC4	116	17.14	12.56	0.177	2707	-15.81	3.55	8.4e-06	EU	no	no	no	-	-
cg18608055	chr19	1130866	SBNO2	116	19.66	12.22	0.112	2680	-46.47	6.22	5.4e-11	IA	no	no	no	rs7251271	0.0008
cg18608055	chr19	1130866	SBNO2	116	19.66	12.22	0.112	2707	-17.33	2.85	1.2e-09	EU	no	no	no	rs7251271	0.0008
cg19217955	chr17	7123994	DLG4	116	8.57	38.01	0.822	2680	-13.18	2.3	4.5e-07	IA	no	no	no	rs530278910	0
cg19217955	chr17	7123994	DLG4	116	8.57	38.01	0.822	2707	-32.08	7.99	6e-05	EU	no	no	no	rs530278910	0
cg19373099	chr2	210008092		116	6.79	10.61	0.524	2680	47.43	7.02	2.9e-09	IA	no	no	no	rs185191384	0
cg19373099	chr2	210008092		116	6.79	10.61	0.524	2707	7.77	1.26	8e-10	EU	no	no	no	rs185191384	0
cg19420720	chr17	79816504	P4HB	116	23.22	11.5	0.0471	2680	41.92	8.18	6.4e-06	IA	no	no	no	-	-
cg19420720	chr17	79816504	P4HB	116	23.22	11.5	0.0471	2707	19.2	3.06	3.4e-10	EU	no	no	no	-	-
cg19589396	chr8	103937374		116	6.27	9.49	0.511	2680	-14.69	3	1.7e-05	IA	no	no	no	-	-
cg19589396	chr8	103937374		116	6.27	9.49	0.511	2707	-14.22	2.49	1.2e-08	EU	no	no	no	-	-
cg19618279	chr17	40715228	COASY	116	8.6	11.57	0.46	2680	18.08	3.3	1.4e-06	IA	no	no	no	-	-
cg19618279	chr17	40715228	COASY	116	8.6	11.57	0.46	2707	13.56	3.37	5.6e-05	EU	no	no	no	-	-
cg19695507	chr10	13526193	BEND7	116	-3.34	17.69	0.851	2680	12.47	1.82	1.9e-09	IA	no	no	no	-	-
cg19695507	chr10	13526193	BEND7	116	-3.34	17.69	0.851	2707	7.03	1.95	0.0003	EU	no	no	no	-	-
cg19750657	chr13	38935967	UFM1	116	18.64	8.74	0.0362	2680	65.82	7.25	1.9e-15	IA	no	no	no	-	-
cg19750657	chr13	38935967	UFM1	116	18.64	8.74	0.0362	2707	18.8	2.68	2.4e-12	EU	no	no	no	-	-
cg19881557	chr14	20967426		116	12.59	7.79	0.11	2680	14.89	2.31	1.4e-08	IA	no	no	no	-	-
cg19881557	chr14	20967426		116	12.59	7.79	0.11	2707	6.28	1.97	0.0015	EU	no	no	no	-	-
cg19998073	chr14	89078443	ZC3H14	116	9.83	11.05	0.377	2707	15.03	3.53	2.1e-05	EU	no	no	no	-	-
cg19998073	chr14	89078443	ZC3H14	116	9.83	11.05	0.377	2680	23.3	3.82	8e-08	IA	no	no	no	-	-
cg20600850	chr12	6712515	CHD4	116	8.56	37.28	0.819	2707	-19.46	5.7	0.00064	EU	no	no	no	rs566549059	0.0038
cg20600850	chr12	6712515	CHD4	116	8.56	37.28	0.819	2680	-25.86	4.58	6.7e-07	IA	no	no	no	rs566549059	0.0038
cg20820107	chr1	12193099	TNFRSF8	116	-37.33	20.45	0.072	2707	-17.28	4.07	2.2e-05	EU	no	no	no	rs191640872	0.0083
cg20820107	chr1	12193099	TNFRSF8	116	-37.33	20.45	0.072	2707	-17.28	4.07	2.2e-05	EU	no	no	no	rs562487303	0
cg20820107	chr1	12193099	TNFRSF8	116	-37.33	20.45	0.072	2680	-38.12	6.74	6.6e-07	IA	no	no	no	rs191640872	0.0083
cg20820107	chr1	12193099	TNFRSF8	116	-37.33	20.45	0.072	2680	-38.12	6.74	6.6e-07	IA	no	no	no	rs562487303	0
cg21037180	chr8	82276987		116	19.59	18.26	0.287	2707	4.78	1.27	0.00017	EU	no	no	no	rs62513546	0
cg21037180	chr8	82276987		116	19.59	18.26	0.287	2680	2.55	0.43	2.2e-07	IA	no	no	no	rs62513546	0
cg21108085	chr11	44591098	CD82	116	-9.9	11.41	0.388	2680	-16.54	4.5	0.0012	IA	no	no	no	rs141224670	0.0023
cg21108085	chr11	44591098	CD82	116	-9.9	11.41	0.388	2707	-19.2	3.62	1.1e-07	EU	no	no	no	rs141224670	0.0023
cg21429551	chr7	30635762	GARS	116	-8.27	6.75	0.225	2680	-5.45	2.03	0.018	IA	no	no	no	-	-
cg21429551	chr7	30635762	GARS	116	-8.27	6.75	0.225	2707	-7.32	1.09	1.5e-11	EU	no	no	no	-	-
cg21486834	chr17	74477542	RHBDF2	116	16.81	12.3	0.176	2680	16.16	2.56	2.9e-08	IA	no	no	no	-	-
cg21486834	chr17	74477542	RHBDF2	116	16.81	12.3	0.176	2707	21.9	4.05	6.5e-08	EU	no	no	no	-	-
cg21766592	chr19	47288066	SLC1A5	116	6.19	27.24	0.821	2707	-17.18	3.05	1.8e-08	EU	no	no	no	-	-
cg21766592	chr19	47288066	SLC1A5	116	6.19	27.24	0.821	2680	-15.66	4.42	0.0018	IA	no	no	no	-	-
cg22012981	chr3	58522689	ACOX2	116	-2.82	10.66	0.792	2707	17.21	3.92	1.1e-05	EU	no	no	no	-	-
cg22012981	chr3	58522689	ACOX2	116	-2.82	10.66	0.792	2680	9.09	1.42	2e-08	IA	no	no	no	-	-
cg22103219	chr7	101934892	SH2B2	116	-11.41	11.05	0.305	2707	-15.07	2.14	1.9e-12	EU	no	no	no	-	-
cg22103219	chr7	101934892	SH2B2	116	-11.41	11.05	0.305	2680	-14.4	3.74	0.00069	IA	no	no	no	-	-
cg22143698	chr5	10608058	ANKRD33B	116	4.19	10.09	0.679	2707	15.28	2.56	2.4e-09	EU	no	no	no	-	-
cg22143698	chr5	10608058	ANKRD33B	116	4.19	10.09	0.679	2680	13.96	6.67	0.065	IA	no	no	no	-	-
cg22441770	chr1	153929592	CRTC2	116	15.88	13.23	0.234	2707	13.65	3.95	0.00055	EU	no	no	no	-	-
cg22441770	chr1	153929592	CRTC2	116	15.88	13.23	0.234	2680	18.17	2.85	2.2e-08	IA	no	no	no	-	-
cg22488164	chr12	14716910	PLBD1	116	12.19	12.13	0.318	2707	11.6	2.71	1.8e-05	EU	no	no	no	rs191759190	0
cg22488164	chr12	14716910	PLBD1	116	12.19	12.13	0.318	2680	17.96	2.76	1e-08	IA	no	no	no	rs191759190	0
cg22534374	chr1	201511610		116	-7.74	6.97	0.27	2680	-7.79	1.28	9.7e-08	IA	no	no	no	-	-
cg22534374	chr1	201511610		116	-7.74	6.97	0.27	2707	-6.25	1.96	0.0014	EU	no	no	no	-	-
cg22590032	chr5	180050565	FLT4	116	10.23	21.87	0.641	2707	14.7	4.29	0.0006	EU	no	no	no	-	-
cg22590032	chr5	180050565	FLT4	116	10.23	21.87	0.641	2680	13.7	2.15	2e-08	IA	no	no	no	-	-
cg22650271	chr22	39760165	SYNGR1	116	-1.76	8.8	0.842	2707	18.8	3.87	1.2e-06	EU	no	no	yes	-	-
cg22650271	chr22	39760165	SYNGR1	116	-1.76	8.8	0.842	2680	25.05	6.13	0.00032	IA	no	no	yes	-	-
cg22695339	chr17	7791630	CHD3	116	-8.32	43.43	0.849	2707	-12.14	4.49	0.0068	EU	no	no	no	-	-
cg22695339	chr17	7791630	CHD3	116	-8.32	43.43	0.849	2680	-18.07	2.97	8.9e-08	IA	no	no	no	-	-
cg22700686	chr1	153538764	S100A2	116	-14.46	16.48	0.383	2707	-23.51	3.48	1.5e-11	EU	no	no	no	rs2478147	0
cg22700686	chr1	153538764	S100A2	116	-14.46	16.48	0.383	2680	-43.2	8.02	2.1e-06	IA	no	no	no	rs2478147	0
cg22898082	chr19	11074428	SMARCA4	116	-7.4	13.94	0.597	2707	14.59	3.92	0.0002	EU	no	no	no	rs538525209	0.0015
cg22898082	chr19	11074428	SMARCA4	116	-7.4	13.94	0.597	2680	24.98	4.27	2.6e-07	IA	no	no	no	rs538525209	0.0015
cg23032421	chr3	3152038	IL5RA	116	-3.37	10.36	0.746	2707	-17.65	2.93	1.6e-09	EU	no	no	no	-	-
cg23032421	chr3	3152038	IL5RA	116	-3.37	10.36	0.746	2680	-43.19	14.37	0.0081	IA	no	no	no	-	-
cg23068772	chr7	30737061		116	-13.2	7.75	0.0927	2680	-20.82	4.06	6.3e-06	IA	no	no	no	-	-
cg23068772	chr7	30737061		116	-13.2	7.75	0.0927	2707	-12.94	2.45	1.3e-07	EU	no	no	no	-	-
cg23232188	chr3	121556543	EAF2	116	17.99	8.27	0.0327	2707	15.27	2.67	1e-08	EU	no	no	no	-	-
cg23232188	chr3	121556543	EAF2	116	17.99	8.27	0.0327	2680	29.74	4.52	7.3e-09	IA	no	no	no	-	-
cg23261443	chr7	101596340	CUX1	116	-5.92	5.45	0.281	2680	-20.7	3.9	3e-06	IA	no	no	no	rs140554911	0.025
cg23261443	chr7	101596340	CUX1	116	-5.92	5.45	0.281	2707	-12.84	2.92	1.1e-05	EU	no	no	no	rs140554911	0.025
cg23866916	chr19	1155738	SBNO2	116	-10.42	14.27	0.468	2707	-21.04	4.35	1.3e-06	EU	no	no	no	-	-
cg23866916	chr19	1155738	SBNO2	116	-10.42	14.27	0.468	2680	-72.12	8.08	5.7e-15	IA	no	no	no	-	-
cg24174557	chr17	57903544	TMEM49	116	-4.45	18.78	0.813	2707	-9.69	1.67	6.6e-09	EU	no	no	no	-	-
cg24174557	chr17	57903544	TMEM49	116	-4.45	18.78	0.813	2680	-16.18	2.54	2.3e-08	IA	no	no	no	-	-
cg24403644	chr20	42574624	TOX2	116	8.17	12.36	0.51	2707	28.08	5.37	1.7e-07	EU	no	no	no	rs573138635	0
cg24403644	chr20	42574624	TOX2	116	8.17	12.36	0.51	2680	24.97	6.52	0.00075	IA	no	no	no	rs573138635	0
cg24469729	chr7	27160520	HOXA3	116	0.24	11.61	0.984	2680	27.31	4.36	3.7e-08	IA	no	no	no	rs575996744	0
cg24469729	chr7	27160520	HOXA3	116	0.24	11.61	0.984	2680	27.31	4.36	3.7e-08	IA	no	no	no	rs376621886	0
cg24469729	chr7	27160520	HOXA3	116	0.24	11.61	0.984	2707	11.59	3	0.00011	EU	no	no	no	rs575996744	0
cg24469729	chr7	27160520	HOXA3	116	0.24	11.61	0.984	2707	11.59	3	0.00011	EU	no	no	no	rs376621886	0
cg24531955	chr8	23154691	LOXL2	116	10.22	14.58	0.485	2707	-12.4	2.33	1.1e-07	EU	no	no	no	-	-
cg24531955	chr8	23154691	LOXL2	116	10.22	14.58	0.485	2680	-9.96	1.87	2.6e-06	IA	no	no	no	-	-
cg24678869	chr1	153919638	DENND4B	116	6.38	15.56	0.683	2680	22.54	4.02	8.4e-07	IA	no	no	no	-	-
cg24678869	chr1	153919638	DENND4B	116	6.38	15.56	0.683	2707	26.92	4.78	1.8e-08	EU	no	no	no	-	-
cg24679890	chr19	17246356	MYO9B	116	5.47	9.69	0.575	2680	27.59	7.13	0.00065	IA	no	no	no	-	-
cg24679890	chr19	17246356	MYO9B	116	5.47	9.69	0.575	2707	21.61	3.24	2.6e-11	EU	no	no	no	-	-
cg24776142	chr6	16513829	ATXN1	116	19.11	8.35	0.0249	2707	12.07	2.66	5.5e-06	EU	no	no	no	rs542503058	0.0053
cg24776142	chr6	16513829	ATXN1	116	19.11	8.35	0.0249	2680	24.19	4.78	8.4e-06	IA	no	no	no	rs542503058	0.0053
cg24843003	chr19	1409547	DAZAP1	116	14.27	11.64	0.224	2680	11.46	2.17	3.4e-06	IA	no	no	no	-	-
cg24843003	chr19	1409547	DAZAP1	116	14.27	11.64	0.224	2707	19.05	3.35	1.3e-08	EU	no	no	no	-	-
cg25001190	chr1	61668835	NFIA	116	-11.91	6.26	0.0609	2680	-15.78	3.16	1.1e-05	IA	no	no	no	-	-
cg25001190	chr1	61668835	NFIA	116	-11.91	6.26	0.0609	2707	-8.89	2.04	1.3e-05	EU	no	no	no	-	-
cg25096107	chr14	106037781		116	2.14	16.97	0.9	2707	-15.73	4.76	0.00095	EU	yes	yes	yes	rs115625565	0.1452
cg25096107	chr14	106037781		116	2.14	16.97	0.9	2680	-30.13	4.26	5.2e-10	IA	yes	yes	yes	rs115625565	0.1452
cg25178683	chr17	76976267	LGALS3BP	116	13.63	7.56	0.0752	2680	37.88	6.95	1.6e-06	IA	no	no	no	-	-
cg25178683	chr17	76976267	LGALS3BP	116	13.63	7.56	0.0752	2707	12.76	2.42	1.3e-07	EU	no	no	no	-	-
cg25197194	chr3	128758787	CCDC48	116	-5.22	5.76	0.367	2707	-10.09	1.74	6.8e-09	EU	no	no	no	rs557548081	0
cg25197194	chr3	128758787	CCDC48	116	-5.22	5.76	0.367	2707	-10.09	1.74	6.8e-09	EU	no	no	no	rs573010921	0
cg25197194	chr3	128758787	CCDC48	116	-5.22	5.76	0.367	2680	-37.62	10.34	0.0013	IA	no	no	no	rs557548081	0
cg25197194	chr3	128758787	CCDC48	116	-5.22	5.76	0.367	2680	-37.62	10.34	0.0013	IA	no	no	no	rs573010921	0
cg25217710	chr1	156609523		116	0.83	6.83	0.904	2707	21.97	4.2	1.7e-07	EU	no	no	no	-	-
cg25217710	chr1	156609523		116	0.83	6.83	0.904	2680	33.84	4.75	4e-10	IA	no	no	no	-	-
cg25230327	chr8	82042993		116	-1.88	10.85	0.863	2707	-13.56	2.47	4e-08	EU	no	no	no	-	-
cg25230327	chr8	82042993		116	-1.88	10.85	0.863	2680	-9.82	2.77	0.0018	IA	no	no	no	-	-
cg25392060	chr8	142297121		116	4.79	10.86	0.66	2707	8.49	2.73	0.0019	EU	no	no	no	rs544502537	0.0008
cg25392060	chr8	142297121		116	4.79	10.86	0.66	2680	40.66	4.95	6.1e-13	IA	no	no	no	rs544502537	0.0008
cg25435714	chr7	157083381		116	7.14	5.86	0.227	2680	29.47	4.98	2e-07	IA	no	no	no	-	-
cg25435714	chr7	157083381		116	7.14	5.86	0.227	2707	13.24	2.57	2.6e-07	EU	no	no	no	-	-
cg25570328	chr2	108903952	SULT1C2	116	-8.05	8.31	0.336	2707	-14.94	3.3	5.8e-06	EU	no	no	no	rs150411873	0
cg25570328	chr2	108903952	SULT1C2	116	-8.05	8.31	0.336	2680	-25.39	4.6	1.2e-06	IA	no	no	no	rs150411873	0
cg25616160	chr17	39655863		116	14.02	7.16	0.0539	2680	25.79	5.43	2.9e-05	IA	no	no	no	-	-
cg25616160	chr17	39655863		116	14.02	7.16	0.0539	2707	29.68	6.32	2.6e-06	EU	no	no	no	-	-
cg25649826	chr17	20938740	USP22	116	18.29	13.39	0.176	2707	12.66	3.55	0.00036	EU	no	no	no	-	-
cg25649826	chr17	20938740	USP22	116	18.29	13.39	0.176	2680	20.39	3.3	5.8e-08	IA	no	no	no	-	-
cg25889918	chr2	179916184		116	11.61	8.99	0.201	2707	15.91	3.28	1.3e-06	EU	no	no	no	rs544351581	0
cg25889918	chr2	179916184		116	11.61	8.99	0.201	2680	17.76	2.66	4.6e-09	IA	no	no	no	rs544351581	0
cg26033520	chr10	74004071		116	3.18	10.03	0.752	2707	9.18	1.79	3.1e-07	EU	no	no	no	rs111884396	0.0151
cg26033520	chr10	74004071		116	3.18	10.03	0.752	2680	22	3.38	1.1e-08	IA	no	no	no	rs111884396	0.0151
cg26253134	chr2	70751721	TGFA	116	-15.23	14.58	0.3	2707	-27.63	3.87	9.5e-13	EU	no	no	no	rs551551080	0
cg26253134	chr2	70751721	TGFA	116	-15.23	14.58	0.3	2680	-18.81	4.32	0.00013	IA	no	no	no	rs551551080	0
cg26357885	chr14	65006204	HSPA2	116	-5	10.73	0.643	2707	-21.16	3.23	6e-11	EU	no	no	no	-	-
cg26357885	chr14	65006204	HSPA2	116	-5	10.73	0.643	2680	-24.73	8.41	0.0096	IA	no	no	no	-	-
cg26361535	chr8	144576604	ZC3H3	116	0.11	7.02	0.988	2680	14.02	2.21	2.5e-08	IA	no	no	no	rs556474396	0
cg26361535	chr8	144576604	ZC3H3	116	0.11	7.02	0.988	2680	14.02	2.21	2.5e-08	IA	no	no	no	rs544279551	0
cg26361535	chr8	144576604	ZC3H3	116	0.11	7.02	0.988	2707	9.12	1.93	2.4e-06	EU	no	no	no	rs556474396	0
cg26361535	chr8	144576604	ZC3H3	116	0.11	7.02	0.988	2707	9.12	1.93	2.4e-06	EU	no	no	no	rs544279551	0
cg26403843	chr5	158634085	RNF145	116	18.21	5.69	0.00203	2680	13.97	2.18	1.9e-08	IA	no	no	no	-	-
cg26403843	chr5	158634085	RNF145	116	18.21	5.69	0.00203	2707	9.52	1.36	2.2e-12	EU	no	no	no	-	-
cg26470501	chr19	45252955	BCL3	116	12.56	14.15	0.378	2680	-20.11	4.4	5.8e-05	IA	no	no	no	-	-
cg26470501	chr19	45252955	BCL3	116	12.56	14.15	0.378	2707	-14.08	2.76	3.4e-07	EU	no	no	no	-	-
cg26542660	chr4	56813860	CEP135	116	-2.02	12.49	0.872	2707	-21.04	4.33	1.2e-06	EU	no	no	no	-	-
cg26542660	chr4	56813860	CEP135	116	-2.02	12.49	0.872	2680	-24.72	5.94	0.00025	IA	no	no	no	-	-
cg26663590	chr16	28959310		116	-1.09	6.71	0.872	2707	13.79	2.35	4.3e-09	EU	no	no	no	-	-
cg26663590	chr16	28959310		116	-1.09	6.71	0.872	2680	29.94	4.75	3e-08	IA	no	no	no	-	-
cg26687842	chr13	41055491	LOC646982	116	-0.94	8.96	0.917	2680	13.5	2.78	1.9e-05	IA	no	no	no	-	-
cg26687842	chr13	41055491	LOC646982	116	-0.94	8.96	0.917	2707	15.29	3.35	5e-06	EU	no	no	no	-	-
cg26804423	chr7	8201134	ICA1	116	1.24	9.75	0.899	2680	21.02	3.75	8.4e-07	IA	no	no	no	rs190669292	0
cg26804423	chr7	8201134	ICA1	116	1.24	9.75	0.899	2707	19.47	3.96	8.9e-07	EU	no	no	no	rs190669292	0
cg26836479	chr19	42706353	DEDD2	116	-76.55	25.65	0.00383	2707	-27.44	4.55	1.7e-09	EU	no	no	no	-	-
cg26836479	chr19	42706353	DEDD2	116	-76.55	25.65	0.00383	2680	-20.49	7.34	0.014	IA	no	no	no	-	-
cg26878209	chr10	112375475		116	-8.55	7.79	0.275	2707	12.03	2.45	9.1e-07	EU	no	no	no	-	-
cg26878209	chr10	112375475		116	-8.55	7.79	0.275	2680	48.43	8.36	3.5e-07	IA	no	no	no	-	-
cg26894079	chr11	122954435	ASAM	116	-19.72	7.78	0.0134	2707	-11.38	2.25	4.4e-07	EU	no	no	no	rs199610674	0
cg26894079	chr11	122954435	ASAM	116	-19.72	7.78	0.0134	2680	-28.25	4.69	1.2e-07	IA	no	no	no	rs199610674	0
cg26952928	chr8	142230233	SLC45A4	116	5.17	6.05	0.395	2680	24.31	4.07	1.5e-07	IA	no	no	no	-	-
cg26952928	chr8	142230233	SLC45A4	116	5.17	6.05	0.395	2707	14.16	3.35	2.4e-05	EU	no	no	no	-	-
cg27037013	chr21	35320667		116	-13.47	6.15	0.0317	2707	-7.16	1.47	1.2e-06	EU	no	no	no	-	-
cg27037013	chr21	35320667		116	-13.47	6.15	0.0317	2680	-17.24	3	4.3e-07	IA	no	no	no	-	-
cg27050612	chr17	46133198	NFE2L1	116	8.14	18.54	0.662	2707	-29.11	5.14	1.5e-08	EU	no	no	no	-	-
cg27050612	chr17	46133198	NFE2L1	116	8.14	18.54	0.662	2680	-70.25	15.21	4.8e-05	IA	no	no	no	-	-
cg27087650	chr19	45255796	BCL3	116	11.11	8.72	0.207	2707	-19.04	3.34	1.1e-08	EU	no	no	no	-	-
cg27087650	chr19	45255796	BCL3	116	11.11	8.72	0.207	2680	-37.9	7.99	3e-05	IA	no	no	no	-	-
cg27115863	chr22	37921640		116	-2.85	10.57	0.788	2707	-12.25	2.1	5.1e-09	EU	no	no	no	rs559562158	0
cg27115863	chr22	37921640		116	-2.85	10.57	0.788	2680	-57.53	10.8	2.8e-06	IA	no	no	no	rs559562158	0
cg27117792	chr12	102330180		116	-8.27	13.19	0.533	2680	-11.85	3.34	0.0018	IA	no	no	no	rs192499487	0.003
cg27117792	chr12	102330180		116	-8.27	13.19	0.533	2680	-11.85	3.34	0.0018	IA	no	no	no	rs138146651	0.0076
cg27117792	chr12	102330180		116	-8.27	13.19	0.533	2707	-13.17	2.5	1.3e-07	EU	no	no	no	rs192499487	0.003
cg27117792	chr12	102330180		116	-8.27	13.19	0.533	2707	-13.17	2.5	1.3e-07	EU	no	no	no	rs138146651	0.0076
cg27184903	chr15	29285727	APBA2	116	-8.57	10.43	0.414	2680	22.83	4.11	1e-06	IA	no	no	no	-	-
cg27184903	chr15	29285727	APBA2	116	-8.57	10.43	0.414	2707	12.49	3.18	8.5e-05	EU	no	no	no	-	-
cg27243685	chr21	43642366	ABCG1	116	5.42	10.46	0.605	2707	44.78	4.58	1.4e-22	EU	no	no	no	rs561913577	0
cg27243685	chr21	43642366	ABCG1	116	5.42	10.46	0.605	2680	22.39	3.49	1.7e-08	IA	no	no	no	rs561913577	0
cg27547344	chr1	43765617	TIE1	116	23.59	13.12	0.0762	2707	14.46	3.77	0.00013	EU	no	no	no	rs144898526	0.0076
cg27547344	chr1	43765617	TIE1	116	23.59	13.12	0.0762	2680	23.27	4.38	2.9e-06	IA	no	no	no	rs144898526	0.0076
cg27614723	chr15	92399897	SLCO3A1	116	18.77	8.2	0.0249	2707	21.56	3.52	1e-09	EU	no	no	no	rs535632244	0
cg27614723	chr15	92399897	SLCO3A1	116	18.77	8.2	0.0249	2707	21.56	3.52	1e-09	EU	no	no	no	rs555974687	0
cg27614723	chr15	92399897	SLCO3A1	116	18.77	8.2	0.0249	2680	52	10.69	1.9e-05	IA	no	no	no	rs535632244	0
cg27614723	chr15	92399897	SLCO3A1	116	18.77	8.2	0.0249	2680	52	10.69	1.9e-05	IA	no	no	no	rs555974687	0
cg27637521	chr17	76355202	SOCS3	116	10.77	74.72	0.886	2707	-18.79	3.19	3.7e-09	EU	no	no	no	-	-
cg27637521	chr17	76355202	SOCS3	116	10.77	74.72	0.886	2680	-46.24	11.14	0.00026	IA	no	no	no	-	-
ch.2.30415474F	chr2	30561970		116	64.4	59.15	0.28	2680	-40.2	11.07	0.0014	IA	no	no	no	-	-
ch.2.30415474F	chr2	30561970		116	64.4	59.15	0.28	2707	-34.58	5.96	6.6e-09	EU	no	no	no	-	-

## Sheet: d) WC
Epigenome-wide association test statistics for the PURE-SA-NW vs Demerath et al. (2015) data
PURE-SA-NW model: DNAm ~ WC + age + smoking status + alcohol consumption status + physical activity index + education + WBCs + SVs
Demerath et al. (2015) model 1: DNAm ~ WC + age + sex + smoking status + alcohol consumption status + physical activity + education + study centre + household income + WBCs + technical covariates
Demerath et al. (2015) model 2: DNAm ~ WC + age + sex + smoking status + study centre + WBCs + technical covariates
ProbeID	Chr	Position	Gene(s)	PURE-SA-NW				Model	Demerath et al. (2015)					Probes known to be			Associated
				N	β	SE	P		N	β	SE	P	Ethnicity	Cross-hybrid	Cross-reactive	Polymorphic	SNP	AFR_MAF
cg03078551	chr17	41656298		117	-0.00719	0.00625	0.254	1	2097	-0.0025	0.0004	8.16e-09	AA	no	no	no	rs536035984	0.0008
cg03078551	chr17	41656298		117	-0.00719	0.00625	0.254	2	991	-0.0021	0.0005	1.74e-05	EA	no	no	no	rs536035984	0.0008
cg06192883	chr15	52554171	MYO5C	117	-1.14e-05	0.0048	0.998	2	991	0.0031	0.0007	2.56e-05	EA	no	no	no	-	-
cg06192883	chr15	52554171	MYO5C	117	-1.14e-05	0.0048	0.998	1	2097	0.0083	0.0012	1.5e-12	AA	no	no	no	-	-
cg06500161	chr21	43656587	ABCG1	117	0.00875	0.00722	0.23	1	2097	0.0096	0.0011	4.41e-19	AA	no	no	yes	rs576043254	0
cg06500161	chr21	43656587	ABCG1	117	0.00875	0.00722	0.23	2	991	0.0043	0.0011	9.39e-05	EA	no	no	yes	rs576043254	0
cg11024682	chr17	17730094	SREBF1	117	0.007	0.00399	0.0841	1	2097	0.008	0.0012	3.52e-12	AA	no	no	no	rs139792387	0
cg11024682	chr17	17730094	SREBF1	117	0.007	0.00399	0.0841	2	991	0.0039	0.0009	1.33e-05	EA	no	no	no	rs139792387	0
cg13123009	chr6	31681882	LY6G6E	117	0.0113	0.00569	0.051	1	2097	0.0074	0.001	1.81e-13	AA	no	no	no	-	-
cg13123009	chr6	31681882	LY6G6E	117	0.0113	0.00569	0.051	2	991	0.0032	0.0008	8.25e-05	EA	no	no	no	-	-
cg13708645	chr12	121974305	KDM2B	117	0.0123	0.0065	0.062	1	2097	0.0098	0.0015	7.22e-11	AA	no	no	no	-	-
cg13708645	chr12	121974305	KDM2B	117	0.0123	0.0065	0.062	2	991	0.0074	0.0017	1.28e-05	EA	no	no	no	-	-
cg17901584	chr1	55353706	DHCR24	117	-0.0119	0.0123	0.337	1	2097	-0.008	0.0015	8.34e-08	AA	no	no	no	-	-
cg17901584	chr1	55353706	DHCR24	117	-0.0119	0.0123	0.337	2	991	-0.0049	0.0013	0.000239	EA	no	no	no	-	-
cg26403843	chr5	158634085	RNF145	117	0.0331	0.00965	0.000993	2	991	0.0044	0.0011	7.53e-05	EA	no	no	no	-	-
cg26403843	chr5	158634085	RNF145	117	0.0331	0.00965	0.000993	1	2097	0.0101	0.0017	2.38e-09	AA	no	no	no	-	-

## Sheet: e) lipids
Epigenome-wide association test statistics for the PURE-SA-NW vs Hedman et al. (2017) data
PURE-SA-NW model: DNAm ~ Lipid + age + WBCs + SVs (For TG, BMI is included as an additional independent variable)
Hedman et al. (2017) model: DNAm ~ Lipid + age + WBCs + technical covariates (For TG, BMI is included as an additional independent variable)
ProbeID	Chr	Position	Gene(s)	Lipid	PURE-SA-NW				Hedman et al. (2017)					Probes known to be			Associated
					N	β	SE	P	N	β	SE	P	Ethnicity	Cross-hybrid	Cross-reactive	Polymorphic	SNP	AFR_MAF
cg00108715	chr3	52565015	NT5DC2	HDL-C	120	-0.000666	0.000282	0.0208	3889	-0.000172	3.12e-05	3.39e-08	EU	no	no	no	rs544207540	0
cg00252813	chr12	6642229	GAPDH	TC	120	6.19e-05	6.7e-05	0.359	4331	6.92e-05	1.19e-05	6.4e-09	EU	no	no	no	-	-
cg00285394	chr8	126011954	SQLE	LDL-C	120	0.000108	0.000346	0.755	3883	0.000217	2.96e-05	2.21e-13	EU	no	no	yes	-	-
cg00285394	chr8	126011954	SQLE	TC	120	0.000397	0.000284	0.167	4331	0.00019	2.57e-05	1.47e-13	EU	no	no	yes	-	-
cg00567854	chr1	203273693	BTG2	HDL-C	120	0.00017	0.000325	0.602	3889	-0.000259	3.84e-05	1.53e-11	EU	no	no	no	rs138821060	0
cg00574958	chr11	68607622	CPT1A	log(TG)	117	-0.0145	0.00446	0.00179	4261	-0.0086	0.0006	2.42e-42	EU	no	no	no	-	-
cg00870514	chr17	29717946	RAB11FIP4	HDL-C	120	-0.000389	0.000419	0.355	3889	-0.000242	5.59e-05	1.52e-05	EU	no	no	no	-	-
cg00948664	chr3	48935316	SLC25A20	log(TG)	117	0.00421	0.0192	0.827	4261	-0.0086	0.0014	2.02e-09	EU	no	no	no	-	-
cg01101459	chr1	234871477		HDL-C	120	0.000424	0.000578	0.465	3889	-0.000243	3.51e-05	4.39e-12	EU	no	no	no	-	-
cg01130991	chr17	46510392		HDL-C	120	0.000114	0.000275	0.678	3889	-0.000255	4.06e-05	3.23e-10	EU	no	no	no	-	-
cg01575601	chr11	130398900		TC	120	2.63e-05	0.000221	0.906	4331	7.17e-05	1.78e-05	5.55e-05	EU	no	no	no	-	-
cg01676795	chr7	75586348	POR	HDL-C	120	-0.000322	0.00051	0.529	3889	-0.000254	4.54e-05	2.16e-08	EU	no	no	no	-	-
cg01751802	chr19	11309639	KANK2	HDL-C	120	-0.000733	0.000438	0.0979	3889	-0.000215	3.99e-05	7.49e-08	EU	no	no	no	-	-
cg01856529	chr12	54653091	CBX5	HDL-C	120	-0.000123	0.000201	0.543	3889	-0.000142	3.39e-05	2.82e-05	EU	no	no	no	-	-
cg01944226	chr17	80188056	SLC16A3	HDL-C	120	-0.000202	0.000321	0.53	3889	-0.000178	2.69e-05	4e-11	EU	no	no	no	-	-
cg01955153	chr16	50769852		TC	120	-9.51e-06	8.41e-05	0.91	4331	5.92e-05	1.06e-05	2.4e-08	EU	no	no	no	-	-
cg01973483	chr12	123591123	PITPNM2	TC	120	-0.000153	0.000217	0.483	4331	-8.65e-05	1.51e-05	9.84e-09	EU	no	no	no	rs547872010	0
cg02115781	chr2	172175273	METTL8	LDL-C	120	1.48e-05	0.000128	0.908	3883	8.29e-05	2.05e-05	5.31e-05	EU	no	no	no	-	-
cg02578470	chr3	127320670	MCM2	HDL-C	120	-0.0004	0.00025	0.114	3889	-0.000256	3.93e-05	6.56e-11	EU	no	no	no	-	-
cg02650017	chr17	47301614	PHOSPHO1	HDL-C	120	-0.000142	8.47e-05	0.097	3889	5.27e-05	1.37e-05	0.000119	EU	no	no	no	-	-
cg02717339	chr2	97524767	ANKRD39	HDL-C	120	0.000266	0.000255	0.3	3889	-0.000233	4.25e-05	4.2e-08	EU	no	no	no	-	-
cg02855207	chr11	73087016	RELT	HDL-C	120	-0.000201	0.000291	0.491	3889	-0.000202	3.21e-05	3.14e-10	EU	no	no	no	-	-
cg02879453	chr16	50321818	ADCY7	HDL-C	120	-0.000465	0.000452	0.307	3889	-0.000251	3.83e-05	5.53e-11	EU	no	no	no	rs149478082	0.0129
cg03014634	chr16	85205030		HDL-C	120	-0.000164	0.000297	0.583	3889	-0.000153	3.2e-05	1.59e-06	EU	no	no	no	-	-
cg03068497	chr7	30635838	GARS	log(TG)	117	-0.0427	0.0201	0.0372	4261	-0.0145	0.0023	4.04e-10	EU	no	no	no	-	-
cg03188976	chr7	134443864		LDL-C	120	-0.000263	0.000172	0.131	3883	8.01e-05	1.91e-05	2.75e-05	EU	no	no	no	-	-
cg03188976	chr7	134443864		TC	120	-9.04e-05	0.000143	0.529	4331	9.93e-05	1.68e-05	3.18e-09	EU	no	no	no	-	-
cg03308494	chr12	58013267	SLC26A10	LDL-C	120	-3.21e-05	0.00011	0.77	3883	7.35e-05	1.6e-05	4.42e-06	EU	no	no	no	-	-
cg03339817	chr2	128458281	SFT2D3	HDL-C	120	-0.000185	0.00015	0.219	3889	-0.000135	2.42e-05	2.49e-08	EU	no	no	no	-	-
cg03676485	chr7	2563816	LFNG	HDL-C	120	0.000192	0.000372	0.608	3889	-0.000228	3.34e-05	9.05e-12	EU	no	no	no	rs575671247	0.0053
cg03699074	chr16	88849875	FAM38A	HDL-C	120	-8.72e-05	0.000239	0.716	3889	0.000153	3.16e-05	1.27e-06	EU	no	no	no	-	-
cg03725309	chr1	109757585	SARS	log(TG)	117	-0.00447	0.005	0.374	4261	-0.0084	0.001	4.31e-16	EU	no	no	no	-	-
cg04181189	chr11	129817418	PRDM10	HDL-C	120	-0.000545	0.000229	0.0194	3889	-0.000137	2.54e-05	7.27e-08	EU	no	no	no	rs573716785	0.0008
cg04548926	chr11	2219053		HDL-C	120	-0.00073	0.000418	0.0849	3889	-0.000143	2.64e-05	5.46e-08	EU	no	no	no	-	-
cg04577162	chr7	73667397	RFC2	HDL-C	120	7.86e-05	0.000334	0.815	3889	-0.000233	3.34e-05	3.2e-12	EU	no	no	no	-	-
cg04934530	chr22	47080171		HDL-C	120	-0.000429	0.000451	0.345	3889	-0.000231	3.68e-05	3.58e-10	EU	no	no	no	-	-
cg04999435	chr11	63230511	HRASLS5	LDL-C	120	-0.000112	0.000217	0.607	3883	0.000109	1.95e-05	2.31e-08	EU	no	no	no	rs139919595	0
cg05264101	chr17	75880308	FLJ45079	HDL-C	120	-0.00065	0.000315	0.0421	3889	-0.000146	2.92e-05	5.61e-07	EU	no	no	no	rs534550902	0
cg05295703	chr2	102895712		HDL-C	120	-0.000643	0.00029	0.0297	3889	-0.000187	2.87e-05	6.73e-11	EU	no	no	no	rs564929496	0.0008
cg05337441	chr2	21266568	APOB	TC	120	-0.000205	0.000156	0.191	4331	0.000149	2.94e-05	3.79e-07	EU	no	no	no	-	-
cg05337441	chr2	21266568	APOB	LDL-C	120	-1.97e-06	0.00019	0.992	3883	0.000181	3.37e-05	8.66e-08	EU	no	no	no	-	-
cg05720226	chr7	116786597	ST7	HDL-C	120	-4.99e-05	0.000195	0.799	3889	-0.00016	3.07e-05	1.78e-07	EU	no	no	no	-	-
cg05897122	chr4	53112707		LDL-C	120	-0.000446	0.000233	0.0588	3883	0.0001	2.23e-05	6.84e-06	EU	no	no	no	rs141001654	0
cg05897122	chr4	53112707		LDL-C	120	-0.000446	0.000233	0.0588	3883	0.0001	2.23e-05	6.84e-06	EU	no	no	no	rs74748091	0.0083
cg05897122	chr4	53112707		TC	120	-0.000243	0.000197	0.221	4331	9.76e-05	1.91e-05	3.36e-07	EU	no	no	no	rs141001654	0
cg05897122	chr4	53112707		TC	120	-0.000243	0.000197	0.221	4331	9.76e-05	1.91e-05	3.36e-07	EU	no	no	no	rs74748091	0.0083
cg06192883	chr15	52554171	MYO5C	HDL-C	120	-0.000389	0.000197	0.0524	3889	-0.000268	3.34e-05	1.01e-15	EU	no	no	no	-	-
cg06500161	chr21	43656587	ABCG1	HDL-C	120	-0.000535	0.000291	0.0697	3889	-0.00043	3.32e-05	2.27e-38	EU	no	no	yes	rs576043254	0
cg06500161	chr21	43656587	ABCG1	log(TG)	117	0.0132	0.0128	0.305	4261	0.0145	0.0011	9.42e-41	EU	no	no	yes	rs576043254	0
cg06560379	chr6	44231305	NFKBIE	HDL-C	120	-0.000159	8.9e-05	0.0779	3889	0.000102	1.38e-05	1.38e-13	EU	no	no	no	-	-
cg06621027	chr2	80179759	CTNNA2	TC	120	-1.06e-05	0.000148	0.943	4331	0.000114	1.92e-05	2.98e-09	EU	no	no	no	rs557975494	0.0023
cg06621027	chr2	80179759	CTNNA2	TC	120	-1.06e-05	0.000148	0.943	4331	0.000114	1.92e-05	2.98e-09	EU	no	no	no	rs538176671	0
cg06621027	chr2	80179759	CTNNA2	LDL-C	120	-0.000258	0.000176	0.146	3883	0.000112	2.24e-05	5.56e-07	EU	no	no	no	rs557975494	0.0023
cg06621027	chr2	80179759	CTNNA2	LDL-C	120	-0.000258	0.000176	0.146	3883	0.000112	2.24e-05	5.56e-07	EU	no	no	no	rs538176671	0
cg06690548	chr4	139162808	SLC7A11	log(TG)	117	-0.0125	0.014	0.375	4261	-0.0107	0.0014	7.49e-14	EU	no	no	no	-	-
cg06780861	chr14	83683592		TC	120	-0.000126	0.000145	0.389	4331	7.74e-05	1.56e-05	6.97e-07	EU	yes	yes	no	rs115059933	0.0265
cg06844864	chr12	57850192	INHBE	TC	120	2.31e-05	4.91e-05	0.64	4331	2.71e-05	7.5e-06	0.000318	EU	no	no	no	-	-
cg07121693	chr10	44148437		TC	120	0.000143	0.000187	0.445	4331	7.58e-05	1.73e-05	1.18e-05	EU	no	no	yes	rs192658020	0
cg07175797	chr16	50317656		HDL-C	120	-0.00023	0.000161	0.158	3889	-0.000175	2.8e-05	3.9e-10	EU	no	no	no	-	-
cg07730360	chr3	128845626		HDL-C	120	-0.000496	0.000397	0.215	3889	-0.000176	3.22e-05	4.84e-08	EU	no	no	no	-	-
cg07814318	chr15	31624584	KLF13	HDL-C	120	-0.00093	0.000395	0.0212	3889	-0.000341	4.56e-05	7.65e-14	EU	no	no	no	-	-
cg07839457	chr16	57023022	NLRC5	TC	120	3.03e-05	0.00022	0.891	4331	0.000251	3.53e-05	1.13e-12	EU	no	no	no	-	-
cg08129017	chr17	17728660	SREBF1	log(TG)	117	0.0142	0.00896	0.117	4261	0.0096	0.0014	3.62e-12	EU	no	no	no	-	-
cg08261450	chr12	130384734	TMEM132D	LDL-C	120	-4.26e-05	0.00026	0.87	3883	8.32e-05	2.1e-05	7.28e-05	EU	no	no	no	-	-
cg08788930	chr8	142201685	DENND3	HDL-C	120	-0.000785	0.000519	0.135	3889	-0.000192	3.83e-05	5.31e-07	EU	no	no	no	-	-
cg09199486	chr17	48259448		HDL-C	120	-8.34e-05	0.000104	0.424	3889	-0.000113	2.11e-05	8.64e-08	EU	no	no	no	-	-
cg09581649	chr16	4572735	C16orf5	HDL-C	120	3.57e-05	0.000287	0.902	3889	-0.000147	2.67e-05	3.85e-08	EU	no	no	no	rs567453486	0
cg09613192	chr2	181388538		HDL-C	120	-0.000114	0.000384	0.767	3889	-0.000316	4.98e-05	2.21e-10	EU	no	no	no	rs556879820	0.0008
cg09676013	chr6	33080500	HLA-DPB2	TC	120	-9.93e-05	0.000154	0.521	4331	0.000113	2.05e-05	4.14e-08	EU	no	no	no	rs144258803	0
cg09737197	chr11	68607675	CPT1A	TC	120	9.48e-06	0.000101	0.925	4331	-9.13e-05	1.38e-05	4.25e-11	EU	no	no	no	rs549438709	0
cg09737197	chr11	68607675	CPT1A	log(TG)	117	-0.00416	0.00845	0.624	4261	-0.0079	0.001	7.23e-16	EU	no	no	no	rs549438709	0
cg09777883	chr11	112093696		HDL-C	120	-0.000369	0.000369	0.32	3889	-0.000215	3.39e-05	2.09e-10	EU	no	no	no	-	-
cg09802018	chr11	46357562	DGKZ	TC	120	-2.72e-05	0.000134	0.839	4331	-6.99e-05	1.27e-05	3.29e-08	EU	no	no	no	-	-
cg09978077	chr22	42229983	SREBF2	TC	120	-2.54e-05	4.74e-05	0.593	4331	5.41e-05	7.8e-06	3.67e-12	EU	no	no	no	-	-
cg10001987	chr17	7381769	ZBTB4	TC	120	-0.000133	7.53e-05	0.0803	4331	-0.000151	2.81e-05	7.04e-08	EU	no	no	no	-	-
cg10001987	chr17	7381769	ZBTB4	LDL-C	120	-9.58e-05	9.1e-05	0.296	3883	-0.000167	3.23e-05	2.24e-07	EU	no	no	no	-	-
cg10179300	chr5	14147618	TRIO	HDL-C	120	-0.000249	0.00025	0.323	3889	-0.00014	3.08e-05	5.72e-06	EU	no	no	no	-	-
cg10183965	chr17	3824497		HDL-C	120	-0.000401	0.000607	0.51	3889	-0.00021	3.59e-05	4.75e-09	EU	no	no	no	-	-
cg10508349	chr16	68942231	TMCO7	LDL-C	120	-0.000164	7.95e-05	0.0419	3883	-4.23e-05	9.6e-06	1.1e-05	EU	no	no	no	-	-
cg10587082	chr1	208293478	PLXNA2	LDL-C	120	9.92e-05	0.000232	0.67	3883	8.82e-05	1.94e-05	5.68e-06	EU	no	no	yes	rs114944664	0.0189
cg10717869	chr1	205780912	SLC41A1	HDL-C	120	-0.000218	0.000201	0.282	3889	-0.000182	2.99e-05	1.02e-09	EU	no	no	no	-	-
cg11001536	chr5	153489773		LDL-C	120	0.000134	0.000141	0.344	3883	0.00013	2.53e-05	3.11e-07	EU	no	no	no	-	-
cg11024682	chr17	17730094	SREBF1	HDL-C	120	0.000126	0.000171	0.465	3889	-0.000218	3.08e-05	1.66e-12	EU	no	no	no	rs139792387	0
cg11849692	chr10	103875969	LDB1	HDL-C	120	-0.000256	0.000294	0.387	3889	-0.000154	2.78e-05	2.86e-08	EU	no	no	no	-	-
cg12269535	chr6	43142014	SRF	HDL-C	120	0.000662	0.000301	0.031	3889	0.000238	3.86e-05	7.13e-10	EU	no	no	no	rs557866835	0
cg12315466	chr2	233923814	INPP5D	HDL-C	120	-0.000589	0.000325	0.074	3889	-0.000163	2.7e-05	1.64e-09	EU	no	no	no	rs181412540	0.0008
cg12315466	chr2	233923814	INPP5D	HDL-C	120	-0.000589	0.000325	0.074	3889	-0.000163	2.7e-05	1.64e-09	EU	no	no	no	rs146348175	0.0008
cg12728588	chr1	36025489	NCDN	HDL-C	120	-0.000144	0.000231	0.535	3889	-0.000128	2.24e-05	1.03e-08	EU	no	no	no	rs564254653	0
cg12825509	chr3	185648568	TRA2B	HDL-C	120	-0.00023	0.000427	0.593	3889	-0.000283	4.71e-05	1.91e-09	EU	no	no	no	-	-
cg12866859	chr17	43224332	HEXIM1	HDL-C	120	-0.000438	0.000245	0.0773	3889	-0.000122	2.6e-05	2.39e-06	EU	no	no	no	-	-
cg13010621	chr6	92344723		TC	120	-2.43e-05	0.000125	0.847	4331	7.19e-05	1.24e-05	7.13e-09	EU	no	no	no	rs191757272	0
cg13222915	chr1	184598594		HDL-C	120	0.000407	0.00023	0.0804	3889	0.00019	3.17e-05	1.97e-09	EU	no	no	no	rs537309075	0
cg13522406	chr6	30581820	PPP1R10	HDL-C	120	-0.00071	0.000333	0.036	3889	-0.000199	3.14e-05	2.6e-10	EU	no	no	no	rs573789324	0
cg13622265	chr9	124584474	TTLL11	HDL-C	120	-0.000901	0.000576	0.122	3889	-0.000247	4.36e-05	1.43e-08	EU	no	no	no	-	-
cg13636014	chr9	84004731		TC	120	-7.48e-05	0.000112	0.507	4331	9.03e-05	1.65e-05	4.64e-08	EU	no	no	no	-	-
cg13821176	chr8	126448338	TRIB1	HDL-C	120	-0.00021	0.000347	0.547	3889	-0.000237	3.81e-05	4.45e-10	EU	no	no	no	-	-
cg14352682	chr6	30614168	C6orf136	HDL-C	120	-0.000148	0.000219	0.502	3889	-0.000149	2.67e-05	2.17e-08	EU	no	no	no	-	-
cg14406814	chr9	10232876	PTPRD	TC	120	4.05e-05	0.000136	0.766	4331	7.47e-05	1.64e-05	5.48e-06	EU	no	no	no	rs572130923	0
cg14468090	chr3	129032864		HDL-C	120	-9.86e-05	0.000313	0.753	3889	-0.00014	3e-05	3.02e-06	EU	no	no	no	-	-
cg14473904	chr15	93465087	CHD2	HDL-C	120	-3.73e-05	0.000135	0.782	3889	-0.000154	2.4e-05	1.48e-10	EU	no	no	no	-	-
cg14476101	chr1	120255992	PHGDH	log(TG)	117	-0.0334	0.0163	0.0443	4261	-0.0135	0.0019	2.05e-12	EU	no	no	no	-	-
cg14633721	chr17	8869864	PIK3R5	HDL-C	120	-8.79e-05	0.000314	0.78	3889	-0.000138	3.07e-05	7.18e-06	EU	no	no	no	rs551479649	0
cg15380836	chr17	1553341	RILP	TC	120	-3.85e-05	7.6e-05	0.614	4331	4.17e-05	8.8e-06	2.12e-06	EU	no	no	no	-	-
cg15551881	chr9	123688715	TRAF1	HDL-C	120	-0.00083	0.000309	0.00884	3889	-0.000265	4.3e-05	7.33e-10	EU	no	no	no	-	-
cg15705971	chr11	92110262	FAT3	LDL-C	120	-1.65e-05	0.000122	0.893	3883	9.37e-05	1.95e-05	1.47e-06	EU	no	no	no	-	-
cg15705971	chr11	92110262	FAT3	TC	120	-2.41e-05	0.000101	0.813	4331	8.74e-05	1.7e-05	2.53e-07	EU	no	no	no	-	-
cg15821562	chr14	90083275	FOXN3	HDL-C	120	-0.000159	0.000192	0.411	3889	-0.000172	3.3e-05	1.99e-07	EU	no	no	no	rs571124255	0
cg15878619	chr6	30687373	TUBB	TC	120	-9.53e-05	4.21e-05	0.0264	4331	4.21e-05	9.1e-06	3.82e-06	EU	no	no	no	-	-
cg16407699	chr10	74020428		HDL-C	120	0.000125	0.000396	0.752	3889	-0.000275	3.95e-05	3.41e-12	EU	no	no	no	-	-
cg16466652	chr19	6271960	MLLT1	TC	120	2.52e-05	0.000136	0.854	4331	-7.11e-05	1.31e-05	6.25e-08	EU	no	no	no	-	-
cg16609995	chr6	32159036	PBX2	HDL-C	120	0.000245	0.000247	0.324	3889	-0.000166	3.11e-05	9.26e-08	EU	no	no	no	-	-
cg16611584	chr17	19809078	AKAP10	HDL-C	120	-9.23e-05	0.000552	0.868	3889	-0.000474	7.73e-05	8.92e-10	EU	no	no	no	rs56403226	0
cg16611584	chr17	19809078	AKAP10	HDL-C	120	-9.23e-05	0.000552	0.868	3889	-0.000474	7.73e-05	8.92e-10	EU	no	no	no	rs200265869	0
cg16655795	chr19	42897238		HDL-C	120	-0.000461	0.000225	0.0439	3889	-0.000141	2.84e-05	7.26e-07	EU	no	no	no	rs531418395	0
cg17058475	chr11	68607737	CPT1A	log(TG)	117	-0.00017	0.00647	0.979	4261	-0.01	0.0009	5.48e-29	EU	no	no	no	-	-
cg17485681	chr10	73565625	CDH23	HDL-C	120	1.38e-06	0.000388	0.997	3889	-0.00028	4.4e-05	2.03e-10	EU	no	no	no	-	-
cg17501210	chr6	166970252	RPS6KA2	HDL-C	120	-0.000163	0.000398	0.683	3889	0.000299	4.55e-05	5.13e-11	EU	no	no	no	rs569992380	0
cg17901584	chr1	55353706	DHCR24	TC	120	-0.000261	0.000272	0.34	4331	0.000135	2.08e-05	1e-10	EU	no	no	no	-	-
cg17901584	chr1	55353706	DHCR24	HDL-C	120	0.00101	0.000522	0.0568	3889	0.000617	4.51e-05	1.17e-42	EU	no	no	no	-	-
cg17901584	chr1	55353706	DHCR24	log(TG)	117	-0.0274	0.022	0.217	4261	-0.008	0.0015	6.64e-08	EU	no	no	no	-	-
cg17903590	chr1	28623081		TC	120	8.43e-05	0.000178	0.638	4331	8.55e-05	2e-05	1.85e-05	EU	no	no	no	-	-
cg17992670	chr19	11216306	LDLR	HDL-C	120	-9.79e-05	0.00024	0.685	3889	-0.000134	2.33e-05	9.08e-09	EU	no	no	no	rs543149143	0
cg18034719	chr5	176860863	GRK6	HDL-C	120	0.00053	0.000349	0.133	3889	0.000168	2.65e-05	2.26e-10	EU	no	no	no	-	-
cg18192491	chr6	114384871	HS3ST5	TC	120	1.64e-05	0.000125	0.895	4331	7.07e-05	1.7e-05	3.36e-05	EU	no	no	no	-	-
cg18192491	chr6	114384871	HS3ST5	HDL-C	120	2.56e-05	0.000242	0.916	3889	0.000186	3.88e-05	1.64e-06	EU	no	no	no	-	-
cg18520125	chr13	28903926	FLT1	HDL-C	120	-8.99e-05	0.000266	0.737	3889	-0.000228	3.97e-05	9.39e-09	EU	no	no	no	rs61764364	0
cg18952506	chr20	19916087	RIN2	HDL-C	120	2.24e-05	0.000157	0.887	3889	-0.000151	2.52e-05	1.87e-09	EU	no	no	no	-	-
cg19273683	chr1	21656047	ECE1	HDL-C	120	-0.000261	0.00037	0.483	3889	-0.000292	4.03e-05	4.12e-13	EU	no	no	yes	rs76286766	0
cg19351166	chr2	209133632	PIKFYVE	HDL-C	120	-0.00022	0.000298	0.463	3889	-0.000225	3.27e-05	5.87e-12	EU	no	no	no	-	-
cg19390658	chr7	30636176	GARS	log(TG)	117	-0.00297	0.0101	0.77	4261	-0.0154	0.0019	3.26e-16	EU	no	no	no	-	-
cg19638572	chr1	206733139	RASSF5	HDL-C	120	-0.000668	0.00035	0.0599	3889	-0.000211	3.48e-05	1.28e-09	EU	no	no	no	-	-
cg19693031	chr1	145441552	TXNIP	log(TG)	117	-0.0477	0.0109	3.94e-05	4261	-0.0134	0.0017	7.58e-16	EU	no	no	no	-	-
cg19742105	chr5	88426429		HDL-C	120	-0.000196	0.000147	0.187	3889	0.000127	2.42e-05	1.42e-07	EU	no	no	no	rs73181087	0.0023
cg19750657	chr13	38935967	UFM1	HDL-C	120	-0.000447	0.000308	0.151	3889	-0.000315	3.85e-05	2.67e-16	EU	no	no	no	-	-
cg19881557	chr14	20967426		HDL-C	120	0.000106	0.000368	0.774	3889	-0.000179	3.81e-05	2.65e-06	EU	no	no	no	-	-
cg20448706	chr14	32941841	AKAP6	TC	120	0.000306	0.000173	0.0815	4331	7.89e-05	1.79e-05	1.06e-05	EU	no	no	no	-	-
cg20448706	chr14	32941841	AKAP6	LDL-C	120	0.000349	0.00021	0.101	3883	9.49e-05	2.04e-05	3.23e-06	EU	no	no	no	-	-
cg20525527	chr17	17056629	MPRIP	LDL-C	120	-0.000167	0.000162	0.303	3883	-9.95e-05	1.75e-05	1.36e-08	EU	no	no	yes	rs117175343	0.0015
cg20732160	chr3	48590040	PFKFB4	HDL-C	120	-0.00023	0.000233	0.327	3889	-0.000108	2.79e-05	0.000102	EU	no	no	no	-	-
cg20782117	chr7	95865631	SLC25A13	HDL-C	120	0.000443	0.000322	0.173	3889	0.000186	4.14e-05	6.99e-06	EU	no	no	no	rs559795997	0.0038
cg21042285	chr13	23954979	SACS	HDL-C	120	0.000152	0.000196	0.442	3889	-0.000154	2.61e-05	3.66e-09	EU	no	no	no	rs562874406	0
cg21113318	chr14	92983645	RIN3	HDL-C	120	8.4e-05	0.000209	0.689	3889	-0.00017	3e-05	1.39e-08	EU	no	no	no	rs557461497	0.0038
cg21113318	chr14	92983645	RIN3	HDL-C	120	8.4e-05	0.000209	0.689	3889	-0.00017	3e-05	1.39e-08	EU	no	no	no	rs113264924	0
cg21429551	chr7	30635762	GARS	log(TG)	117	-0.0145	0.0194	0.458	4261	-0.0154	0.0022	2.06e-12	EU	no	no	no	-	-
cg21486834	chr17	74477542	RHBDF2	HDL-C	120	-0.000245	0.000234	0.298	3889	-0.000172	2.8e-05	8.46e-10	EU	no	no	no	-	-
cg21550580	chr3	65755382	MAGI1	TC	120	-6.11e-05	0.000157	0.698	4331	8.04e-05	1.75e-05	4.16e-06	EU	no	no	no	-	-
cg21635307	chr6	90319877	ANKRD6	TC	120	2.18e-05	8.43e-05	0.796	4331	5.44e-05	1.28e-05	2.07e-05	EU	no	no	no	-	-
cg21645268	chr8	11663584	FDFT1	TC	120	0.000258	0.000127	0.0461	4331	8.9e-05	1.35e-05	4.61e-11	EU	no	no	yes	rs75548537	0.0522
cg21924447	chr2	138427803	THSD7B	TC	120	0.000198	0.000149	0.188	4331	0.000105	1.89e-05	3.52e-08	EU	no	no	no	rs551922141	0.0023
cg22023664	chr19	2619608	GNG7	TC	120	-0.000132	9.48e-05	0.167	4331	-7.09e-05	1.33e-05	9.89e-08	EU	no	no	no	rs556092210	0
cg22257056	chr3	32462766	CMTM7	HDL-C	120	2.04e-05	0.000166	0.902	3889	-0.000117	2.4e-05	1.13e-06	EU	no	no	no	rs539344092	0
cg22304262	chr19	47287778	SLC1A5	log(TG)	117	-0.0256	0.0133	0.0578	4261	-0.0074	0.0014	4.36e-08	EU	no	no	no	-	-
cg22446998	chr5	155701819		TC	120	0.000243	0.000172	0.162	4331	9.92e-05	1.82e-05	4.73e-08	EU	no	no	no	rs79824001	0
cg22488164	chr12	14716910	PLBD1	HDL-C	120	0.000141	0.00026	0.59	3889	-0.000275	3.86e-05	9.56e-13	EU	no	no	no	rs191759190	0
cg22753611	chr6	17472892	CAP2	HDL-C	120	0.000314	0.000334	0.35	3889	-0.000222	3.6e-05	6.9e-10	EU	no	no	no	rs189788516	0.003
cg22753611	chr6	17472892	CAP2	HDL-C	120	0.000314	0.000334	0.35	3889	-0.000222	3.6e-05	6.9e-10	EU	no	no	no	rs575292488	0.0166
cg22799757	chr7	29997642	SCRN1	HDL-C	120	-6e-06	0.000255	0.981	3889	0.000135	2.98e-05	6.11e-06	EU	no	no	no	-	-
cg22878054	chr11	99397252	CNTN5	TC	120	6.18e-05	0.000216	0.776	4331	8.2e-05	1.81e-05	5.51e-06	EU	no	no	no	-	-
cg23475018	chr3	124277638	KALRN	TC	120	-0.000155	0.000162	0.34	4331	7.12e-05	1.54e-05	3.99e-06	EU	no	no	no	-	-
cg23580000	chr16	50322156	ADCY7	HDL-C	120	-0.000459	0.000321	0.156	3889	-0.000231	3.98e-05	6.42e-09	EU	no	no	no	-	-
cg23759710	chr2	42990957	OXER1	LDL-C	120	4.34e-05	0.000118	0.714	3883	-6.63e-05	1.33e-05	6.57e-07	EU	no	no	no	rs141097062	0.0015
cg23759710	chr2	42990957	OXER1	TC	120	6.12e-06	9.81e-05	0.95	4331	-7.95e-05	1.17e-05	9.24e-12	EU	no	no	no	rs141097062	0.0015
cg24002003	chr15	101668143		HDL-C	120	-0.000211	0.000225	0.351	3889	0.000168	3.25e-05	2.23e-07	EU	no	no	no	-	-
cg24065451	chr11	128419512	ETS1	HDL-C	120	-0.000183	0.000664	0.784	3889	-0.000205	3.96e-05	2.33e-07	EU	no	no	no	rs563126574	0
cg24378227	chr6	1396771		LDL-C	120	0.000128	0.000166	0.445	3883	0.000126	2.24e-05	2.04e-08	EU	no	no	no	-	-
cg24678869	chr1	153919638	DENND4B	HDL-C	120	-0.000402	0.00019	0.0377	3889	-0.000156	2.53e-05	6.39e-10	EU	no	no	no	-	-
cg24694018	chr1	145457621	POLR3GL	HDL-C	120	7.17e-05	0.00032	0.823	3889	0.000179	3.18e-05	1.78e-08	EU	no	no	no	rs115138654	0.0129
cg24939194	chr7	2563611	LFNG	HDL-C	120	0.000587	0.000295	0.0498	3889	-0.000158	2.76e-05	1.13e-08	EU	no	no	no	-	-
cg25073563	chr2	40514511	SLC8A1	LDL-C	120	-4.53e-05	0.000225	0.841	3883	0.000104	2.12e-05	8.82e-07	EU	no	no	no	-	-
cg25130381	chr1	27440721	SLC9A1	HDL-C	120	0.000238	0.000307	0.439	3889	-0.00019	3.07e-05	6.2e-10	EU	no	no	no	-	-
cg25402049	chr1	14029875	PRDM2	HDL-C	120	0.000123	0.000198	0.536	3889	-0.000204	3.48e-05	4.95e-09	EU	no	no	no	-	-
cg25436634	chr3	181045270		LDL-C	120	0.00017	0.000243	0.487	3883	0.00014	3.2e-05	1.25e-05	EU	no	no	no	rs139491729	0.0045
cg25436634	chr3	181045270		LDL-C	120	0.00017	0.000243	0.487	3883	0.00014	3.2e-05	1.25e-05	EU	no	no	no	rs182227448	0
cg25551219	chr22	50909865	SBF1	HDL-C	120	-2.61e-05	0.000164	0.874	3889	-0.000141	2.6e-05	5.82e-08	EU	no	no	no	rs557626429	0
cg25667998	chr19	56705433	ZSCAN5B	HDL-C	120	-2.11e-06	0.00012	0.986	3889	-0.000171	2.58e-05	3.9e-11	EU	no	no	no	-	-
cg25738279	chr1	68027617		TC	120	-1.75e-05	6.67e-05	0.794	4331	5.64e-05	1.03e-05	4.29e-08	EU	no	no	no	rs531732237	0
cg25739016	chr1	167638918	RCSD1	HDL-C	120	0.000129	0.000292	0.659	3889	-0.000186	3.26e-05	1.16e-08	EU	no	no	no	-	-
cg25739715	chr22	30663881	OSM	HDL-C	120	0.00016	8.78e-05	0.0713	3889	6.45e-05	1.44e-05	7.82e-06	EU	no	no	no	rs563569038	0
cg25889918	chr2	179916184		HDL-C	120	0.000265	0.000308	0.393	3889	-0.000213	3.38e-05	2.87e-10	EU	no	no	no	rs544351581	0
cg26002370	chr10	73596857	PSAP	HDL-C	120	-0.000447	0.000201	0.029	3889	-0.000128	2.39e-05	9.72e-08	EU	no	no	no	rs545578076	0.003
cg26105227	chr11	17495097	ABCC8	LDL-C	120	-0.000126	0.000145	0.391	3883	0.000101	2.16e-05	2.78e-06	EU	no	no	no	-	-
cg26313301	chr19	11219615	LDLR	HDL-C	120	-4.28e-05	0.000125	0.733	3889	-9.41e-05	2.04e-05	3.84e-06	EU	no	no	no	-	-
cg26446803	chr11	1807232		HDL-C	120	-0.000188	0.000364	0.606	3889	-0.000167	3.25e-05	2.59e-07	EU	no	no	no	rs528370298	0
cg26804423	chr7	8201134	ICA1	HDL-C	120	0.00015	0.000282	0.597	3889	-0.000205	2.96e-05	4.08e-12	EU	no	no	no	rs190669292	0
cg26874872	chr16	26156362		TC	120	-0.000131	0.000149	0.381	4331	9.19e-05	2e-05	4.53e-06	EU	no	no	no	rs189308649	0.0008
cg27243685	chr21	43642366	ABCG1	HDL-C	120	0.000309	0.000282	0.277	3889	-0.000245	2.64e-05	2.01e-20	EU	no	no	no	rs561913577	0
cg27243685	chr21	43642366	ABCG1	log(TG)	117	-0.0101	0.0122	0.411	4261	0.0071	0.0008	1.63e-17	EU	no	no	no	rs561913577	0
cg27394566	chr14	105391635	PLD4	HDL-C	120	-0.000437	0.000247	0.0806	3889	-0.000244	3.7e-05	4e-11	EU	no	no	no	rs116297378	0.0197

## Sheet: f) CRP
Epigenome-wide association test statistics for the PURE-SA-NW vs Ligthart et al. (2016) data
PURE-SA-NW model: DNAm ~ log(CRP) + age + smoking status + BMI + WBCs + SVs
Ligthart et al. (2016) model: DNAm ~ log(CRP) + age + sex + smoking status + BMI + WBCs + technical covariates
ProbeID	Chr	Position	Gene(s)	PURE-SA-NW				Ligthart et al. (2016)					Probes known to be			Associated
				N	β	SE	P	N	β	SE	P	Ethnicity	Cross-hybrid	Cross-reactive	Polymorphic	SNP	AFR_MAF
cg00159243	chr12	109023799	SELPLG	116	0.00212	0.00375	0.574	8863	-0.0026	0.000451	8.22e-09	EU	no	no	no	rs189000816	0.0038
cg00227093	chr5	149979838	SYNPO	116	-0.00284	0.00543	0.603	8863	-0.0026	0.000488	9.8e-08	EU	no	no	no	rs189954012	0.0008
cg00227093	chr5	149979838	SYNPO	116	-0.00284	0.00543	0.603	8863	-0.0026	0.000488	9.8e-08	EU	no	no	no	rs534392742	0
cg00309945	chr1	22148926	LDLRAD2	116	0.00323	0.00505	0.524	8863	0.0035	0.000495	1.47e-12	EU	no	no	no	-	-
cg00490406	chr1	159046773	AIM2	116	-0.00484	0.00817	0.555	8863	-0.0058	0.000779	9.35e-14	EU	no	no	no	rs569054599	0
cg00587301	chr6	156717406		116	-0.00952	0.00754	0.211	8863	0.0019	0.000332	1e-08	EU	no	no	no	-	-
cg00812761	chr4	53799391	SCFD2	116	-0.00049	0.00535	0.927	8863	0.0025	0.000429	5.6e-09	EU	no	no	no	-	-
cg00851028	chr1	234905772		116	0.0107	0.00603	0.079	8863	0.0023	0.000383	2e-09	EU	no	no	no	-	-
cg01059398	chr3	172235808	TNFSF10	116	-0.0041	0.00715	0.568	8863	-0.0042	0.000557	4.51e-14	EU	no	no	no	-	-
cg01101459	chr1	234871477		116	-0.0143	0.00982	0.15	8863	0.0035	0.000472	1.15e-13	EU	no	no	no	-	-
cg01127300	chr22	38614796		116	-0.000378	0.00675	0.956	8863	-0.0044	0.000747	3.9e-09	EU	no	no	no	-	-
cg01242348	chr14	23586886	CEBPE	116	-0.000506	0.00273	0.854	8863	0.0015	0.00028	8.33e-08	EU	no	no	no	-	-
cg01243823	chr16	50732212	NOD2	116	-0.00972	0.00637	0.132	8863	-0.0038	0.000599	2.31e-10	EU	no	no	no	-	-
cg01332882	chr20	47874155	ZNFX1	116	-0.00077	0.00601	0.898	8863	0.0032	0.000572	2.26e-08	EU	no	no	no	-	-
cg01409343	chr17	57915740	TMEM49	116	-0.0114	0.0073	0.124	8863	-0.0037	0.00059	3.56e-10	EU	no	no	no	-	-
cg01418351	chr4	1294432	MAEA	116	-0.00573	0.00524	0.278	8863	0.0022	0.000359	8.51e-10	EU	no	no	no	-	-
cg01445100	chr16	88103339	BANP	116	-0.00459	0.00545	0.402	8863	0.002	0.000337	2.81e-09	EU	no	no	no	rs147489130	0.003
cg01538969	chr6	30624636	DHX16	116	0.00035	0.00625	0.956	8863	0.0027	0.000459	4.09e-09	EU	no	no	no	-	-
cg01588592	chr1	157069325	ETV3L	116	-0.0103	0.00506	0.0449	8863	0.0023	0.000402	1.1e-08	EU	no	no	no	-	-
cg01833890	chr12	2564063	CACNA1C	116	0.00447	0.00444	0.318	8863	0.0017	0.00031	4.03e-08	EU	no	no	no	-	-
cg02003183	chr14	103415882	CDC42BPB	116	0.00778	0.00479	0.108	8863	0.0047	0.000646	3.59e-13	EU	no	no	no	rs372316819	0
cg02050917	chr1	2173571	SKI	116	-0.00128	0.0046	0.781	8863	0.0024	0.000429	2.15e-08	EU	no	no	no	-	-
cg02059519	chr9	137250935	RXRA	116	-0.000189	0.00516	0.971	8863	0.002	0.000377	1.1e-07	EU	no	no	no	rs142173845	0.0212
cg02203067	chr16	87866800	SLC7A5	116	-0.00573	0.00616	0.355	8863	0.0024	0.000446	7.62e-08	EU	no	no	no	rs565080655	0.0008
cg02203067	chr16	87866800	SLC7A5	116	-0.00573	0.00616	0.355	8863	0.0024	0.000446	7.62e-08	EU	no	no	no	rs532501994	0.0008
cg02448796	chr1	6101339	KCNAB2	116	-0.000245	0.00693	0.972	8863	0.0031	0.000546	1.39e-08	EU	no	no	no	rs536792523	0.0008
cg02464912	chr14	64319543	SYNE2	116	0.00117	0.00072	0.107	8863	-0.0009	0.000151	2.42e-09	EU	no	no	no	-	-
cg02481950	chr16	21665002	METTL9	116	2.4e-05	0.00358	0.995	8863	0.0022	0.000322	7.84e-12	EU	no	no	no	-	-
cg02650017	chr17	47301614	PHOSPHO1	116	2.51e-05	0.00149	0.987	8863	-0.0021	0.000203	4.87e-25	EU	no	no	no	-	-
cg02711608	chr19	47287964	SLC1A5	116	-0.00509	0.00278	0.0707	8863	-0.0034	0.000422	8.42e-16	EU	no	no	yes	rs76693964	0.121
cg02716826	chr9	33447032	SUGT1P1	116	0.00397	0.00532	0.458	8863	-0.0037	0.000463	1.32e-15	EU	no	no	no	-	-
cg02734358	chr4	90227074	GPRIN3	116	-0.00555	0.00653	0.398	8863	-0.0048	0.000609	3.09e-15	EU	no	no	no	-	-
cg02909097	chr17	2843206	RAP1GAP2	116	0.0102	0.00665	0.131	8863	0.0025	0.000436	9.75e-09	EU	no	no	no	rs534207881	0
cg02909097	chr17	2843206	RAP1GAP2	116	0.0102	0.00665	0.131	8863	0.0025	0.000436	9.75e-09	EU	no	no	no	rs554484780	0
cg02976843	chr17	2843257	RAP1GAP2	116	0.00774	0.00859	0.371	8863	0.0029	0.000465	4.34e-10	EU	no	no	no	-	-
cg03068497	chr7	30635838	GARS	116	-0.0122	0.00839	0.15	8863	-0.0064	0.00106	1.76e-09	EU	no	no	no	-	-
cg03128029	chr2	203143288	NOP58	116	0.000551	0.00455	0.904	8863	-0.0027	0.00048	1.9e-08	EU	no	no	no	-	-
cg03290827	chr17	75180760	SEC14L1	116	0.0031	0.00354	0.384	8863	0.0029	0.000501	6.93e-09	EU	no	no	no	-	-
cg03699074	chr16	88849875	FAM38A	116	-0.00716	0.00413	0.0868	8863	-0.0024	0.000436	3.71e-08	EU	no	no	no	-	-
cg03725309	chr1	109757585	SARS	116	-0.00226	0.00206	0.275	8863	-0.0022	0.000353	4.54e-10	EU	no	no	no	-	-
cg03957124	chr6	37016869		116	0.00305	0.00501	0.545	8863	-0.003	0.00043	3.13e-12	EU	no	no	no	-	-
cg03963219	chr2	84709147		116	-0.00278	0.00575	0.631	8863	0.0018	0.00033	4.7e-08	EU	no	no	no	-	-
cg03963853	chr16	4732369	MGRN1	116	0.000468	0.00711	0.948	8863	0.0023	0.000392	4.38e-09	EU	no	no	no	-	-
cg04255937	chr12	122269675	SETD1B	116	0.00627	0.00737	0.398	8863	0.0026	0.00042	6.21e-10	EU	no	no	no	-	-
cg04321224	chr21	46341380	ITGB2	116	0.0041	0.00561	0.467	8863	0.0026	0.000479	5.62e-08	EU	no	no	no	-	-
cg04389058	chr3	57041402	ARHGEF3	116	0.00343	0.00644	0.596	8863	-0.003	0.000518	6.77e-09	EU	no	no	yes	rs9845664	0.0484
cg04465154	chr8	9045558		116	0.00598	0.00877	0.498	8863	-0.0031	0.000552	1.94e-08	EU	no	no	no	-	-
cg04523589	chr3	48265146	CAMP	116	0.00372	0.00378	0.328	8863	0.0022	0.000369	2.49e-09	EU	no	no	no	rs186026958	0
cg04583842	chr16	88103117	BANP	116	0.0149	0.00729	0.0449	8863	0.0035	0.000628	2.55e-08	EU	no	no	no	-	-
cg04987734	chr14	103415873	CDC42BPB	116	-0.00684	0.00565	0.23	8863	0.0041	0.0006	8.4e-12	EU	no	no	no	-	-
cg05131266	chr14	91591888	C14orf159	116	0.000857	0.00562	0.879	8863	0.0028	0.000503	2.52e-08	EU	no	no	no	-	-
cg05168229	chr13	45390049		116	-0.00484	0.00314	0.128	8863	-0.0022	0.000381	8.06e-09	EU	no	no	no	-	-
cg05232694	chr20	48809539		116	-0.00165	0.00395	0.678	8863	-0.0053	0.000894	3e-09	EU	no	no	no	-	-
cg05279866	chr8	37378355		116	-0.00112	0.00487	0.819	8863	0.003	0.000412	3.28e-13	EU	no	no	no	-	-
cg05316065	chr8	130799007	GSDMC	116	-0.000786	0.00631	0.901	8863	-0.0027	0.000452	2.26e-09	EU	no	no	no	-	-
cg05399785	chr1	3564031	WDR8	116	-0.004	0.00466	0.394	8863	0.0029	0.000448	9.31e-11	EU	no	no	no	-	-
cg05400196	chr6	42272048	TRERF1	116	0.00354	0.00417	0.399	8863	0.0021	0.000348	1.63e-09	EU	no	no	no	rs148100695	0.0008
cg05575921	chr5	373378	AHRR	116	-0.0182	0.00878	0.0419	8863	-0.0059	0.0009	5.44e-11	EU	no	no	no	-	-
cg05673882	chr5	74862702	POLK	116	-0.00818	0.00547	0.139	8863	-0.0038	0.000704	6.89e-08	EU	no	no	no	-	-
cg05897122	chr4	53112707		116	0.00481	0.00699	0.494	8863	-0.0035	0.000651	7.46e-08	EU	no	no	no	rs74748091	0.0083
cg05897122	chr4	53112707		116	0.00481	0.00699	0.494	8863	-0.0035	0.000651	7.46e-08	EU	no	no	no	rs141001654	0
cg06017212	chr17	1478463	SLC43A2	116	0.000599	0.00327	0.855	8863	0.0019	0.000342	2.73e-08	EU	no	no	no	-	-
cg06192883	chr15	52554171	MYO5C	116	0.00229	0.00364	0.531	8863	0.0045	0.0005	2.29e-19	EU	no	no	no	-	-
cg06484123	chr19	53107200		116	0.00538	0.00591	0.366	8863	0.0054	0.000914	3.49e-09	EU	no	no	no	-	-
cg06690548	chr4	139162808	SLC7A11	116	-0.0125	0.0055	0.0264	8863	-0.0048	0.000647	1.21e-13	EU	no	no	no	-	-
cg07021906	chr16	87866833	SLC7A5	116	-0.00112	0.00635	0.86	8863	0.0032	0.000529	1.45e-09	EU	no	no	no	-	-
cg07037944	chr15	64290807	DAPK2	116	6.53e-05	0.00269	0.981	8863	-0.0024	0.000391	7.99e-10	EU	no	no	no	rs192755759	0
cg07078732	chr2	30505165		116	0.000844	0.00399	0.833	8863	0.0023	0.000339	1.22e-11	EU	no	no	no	rs575379569	0
cg07248377	chr16	4732406	MGRN1	116	-0.0101	0.00959	0.296	8863	0.0032	0.000558	9.67e-09	EU	no	no	no	-	-
cg07573872	chr19	1126342	SBNO2	116	-0.0134	0.01	0.186	8863	-0.0052	0.000558	1.24e-20	EU	no	no	no	rs112410887	0
cg07626482	chr19	47289503	SLC1A5	116	-0.00238	0.00256	0.356	8863	-0.0027	0.000435	5.63e-10	EU	no	no	no	-	-
cg08255481	chr16	88103035	BANP	116	0.0126	0.00651	0.0563	8863	0.0025	0.00041	1.12e-09	EU	no	no	no	-	-
cg08289839	chr13	111318640	CARS2	116	-0.00776	0.00421	0.0689	8863	0.0027	0.000416	8.76e-11	EU	no	no	no	rs543149304	0
cg08289839	chr13	111318640	CARS2	116	-0.00776	0.00421	0.0689	8863	0.0027	0.000416	8.76e-11	EU	no	no	no	rs369747376	0
cg08362785	chr22	40814878	MKL1	116	0.00726	0.00528	0.173	8863	0.0019	0.000355	8.47e-08	EU	no	no	no	-	-
cg08423142	chr15	59588622	MYO1E	116	-0.007	0.00449	0.123	8863	-0.0016	0.000279	1.03e-08	EU	no	no	no	-	-
cg08507178	chr22	50357265	PIM3	116	0.00106	0.00487	0.828	8863	-0.0019	0.000349	5.09e-08	EU	no	no	no	-	-
cg08539067	chr3	49395985	GPX1	116	0.00208	0.00166	0.214	8863	-0.0015	0.000256	4.58e-09	EU	no	no	no	-	-
cg08548559	chr22	31686097	PIK3IP1	116	-0.00293	0.00637	0.647	8863	-0.0038	0.000622	1e-09	EU	no	no	no	-	-
cg08594651	chr11	47415397		116	-0.00352	0.00572	0.54	8863	-0.0022	0.000391	1.77e-08	EU	no	no	no	rs554713896	0
cg09007354	chr1	54100163	GLIS1	116	-0.000689	0.00538	0.898	8863	0.0023	0.00041	2.06e-08	EU	no	no	no	rs533472297	0
cg09018739	chr16	57180107	CPNE2	116	-0.00308	0.00643	0.633	8863	0.0035	0.000439	1.64e-15	EU	no	no	no	-	-
cg09182678	chr22	50328711		116	-0.00125	0.00181	0.493	8863	-0.0016	0.000299	9.02e-08	EU	no	no	no	-	-
cg09421562	chr17	56357994	MPO	116	0.00228	0.00406	0.576	8863	-0.0023	0.000428	7.64e-08	EU	no	no	no	-	-
cg09481056	chr16	2339260	ABCA3	116	0.0144	0.00665	0.0331	8863	0.0028	0.000396	1.57e-12	EU	no	no	no	-	-
cg09610644	chr3	197249274	BDH1	116	-0.00101	0.00594	0.866	8863	0.0032	0.000533	1.89e-09	EU	no	no	no	-	-
cg09876440	chr3	10325981	GHRLOS	116	-0.00147	0.00447	0.744	8863	-0.0045	0.000794	1.42e-08	EU	no	no	no	rs532534110	0.0008
cg09940677	chr14	103415458	CDC42BPB	116	0.000854	0.00246	0.73	8863	0.0019	0.000351	6.45e-08	EU	no	no	no	-	-
cg10241823	chr17	841205	NXN	116	0.00622	0.00748	0.408	8863	0.0035	0.000544	1.29e-10	EU	no	no	no	rs144587828	0
cg10409253	chr7	5692709	RNF216	116	0.0084	0.00387	0.0333	8863	0.0023	0.000413	2.52e-08	EU	no	no	no	-	-
cg10508317	chr17	76355146	SOCS3	116	-0.000305	0.00137	0.825	8863	-0.002	0.000355	1.69e-08	EU	no	no	no	-	-
cg10589813	chr20	48809978		116	-0.0137	0.00505	0.00849	8863	-0.0026	0.00047	3.14e-08	EU	no	no	no	-	-
cg10636246	chr1	159046973	AIM2	116	-0.0135	0.00422	0.00208	8863	-0.0069	0.000637	2.53e-27	EU	no	no	no	-	-
cg10919522	chr14	74227441	C14orf43	116	-0.00585	0.00397	0.144	8863	-0.0035	0.000503	3.28e-12	EU	no	no	no	rs544627060	0.0008
cg11024682	chr17	17730094	SREBF1	116	0.00144	0.003	0.631	8863	0.003	0.000415	5.04e-13	EU	no	no	no	rs139792387	0
cg11064521	chr15	69606134	PAQR5	116	-0.000373	0.00225	0.869	8863	0.0018	0.000312	7.9e-09	EU	no	no	no	rs567711271	0
cg11064521	chr15	69606134	PAQR5	116	-0.000373	0.00225	0.869	8863	0.0018	0.000312	7.9e-09	EU	no	no	no	rs533578028	0
cg11132913	chr1	59285109		116	0.00296	0.00221	0.184	8863	0.0026	0.000445	5.21e-09	EU	no	no	no	-	-
cg11136886	chr1	33609509		116	0.000495	0.00651	0.94	8863	0.0022	0.000374	4.16e-09	EU	no	no	no	-	-
cg11183227	chr15	91455407	MAN2A2	116	-0.00443	0.00724	0.542	8863	0.003	0.000476	3.02e-10	EU	no	no	no	rs144474978	0
cg11376147	chr11	57261198	SLC43A1	116	-0.000383	0.00156	0.807	8863	-0.0016	0.000262	1.08e-09	EU	no	no	no	rs576678797	0.0008
cg11832534	chr1	3563998	WDR8	116	-0.00365	0.00274	0.187	8863	0.0024	0.000371	9.97e-11	EU	no	no	no	rs143137458	0
cg12053291	chr12	125282342	SCARB1	116	0.00823	0.00624	0.192	8863	0.0029	0.000422	5.99e-12	EU	no	no	no	rs546573937	0
cg12054453	chr17	57915717	TMEM49	116	-0.00483	0.00427	0.262	8863	-0.0082	0.000898	6.96e-20	EU	no	no	no	rs548744804	0.0008
cg12269535	chr6	43142014	SRF	116	-0.00121	0.00546	0.825	8863	-0.0028	0.000511	4.39e-08	EU	no	no	no	rs557866835	0
cg12298872	chr1	228352449	C1orf69	116	-0.0029	0.00792	0.716	8863	0.0026	0.00045	7.84e-09	EU	no	no	no	-	-
cg12315466	chr2	233923814	INPP5D	116	-0.00937	0.00582	0.112	8863	0.0019	0.000344	3.19e-08	EU	no	no	no	rs181412540	0.0008
cg12315466	chr2	233923814	INPP5D	116	-0.00937	0.00582	0.112	8863	0.0019	0.000344	3.19e-08	EU	no	no	no	rs146348175	0.0008
cg12535090	chr11	20071677	NAV2	116	0.00448	0.00637	0.484	8863	0.0021	0.00039	7.25e-08	EU	no	no	no	-	-
cg12728588	chr1	36025489	NCDN	116	0.00831	0.00391	0.0369	8863	0.0019	0.000295	1.15e-10	EU	no	no	no	rs564254653	0
cg12955084	chr19	41886265	TMEM91	116	-2.33e-05	0.00671	0.997	8863	0.0024	0.00045	9.76e-08	EU	no	no	no	-	-
cg12992827	chr3	101901234		116	-0.0061	0.00466	0.194	8863	-0.0057	0.000595	9.73e-22	EU	no	no	no	rs190136083	0
cg13033858	chr12	109248326	SSH1	116	-0.00827	0.00737	0.265	8863	-0.0036	0.000583	6.58e-10	EU	no	no	no	rs566232910	0
cg13059136	chr11	2986541	SNORA54	116	0.00962	0.00619	0.124	8863	0.0032	0.000535	2.16e-09	EU	no	no	no	-	-
cg13165240	chr17	3715743	C17orf85	116	0.0108	0.00819	0.192	8863	0.0037	0.000482	1.58e-14	EU	no	no	no	-	-
cg13300580	chr1	27440539	SLC9A1	116	-0.000657	0.0043	0.879	8863	0.0023	0.000337	8.52e-12	EU	no	no	no	-	-
cg13585930	chr10	72027357	NPFFR1	116	-0.0043	0.00747	0.566	8863	-0.0037	0.000522	1.42e-12	EU	no	no	no	rs188410066	0
cg13781414	chr9	138951648	NACC2	116	-0.00937	0.00441	0.0373	8863	-0.0021	0.000372	1.67e-08	EU	no	no	no	rs150369320	0.0166
cg14237301	chr16	28506477	APOB48R	116	-0.00419	0.00644	0.517	8863	0.0041	0.000662	5.77e-10	EU	no	no	no	-	-
cg14476101	chr1	120255992	PHGDH	116	-0.00844	0.00682	0.22	8863	-0.0068	0.000839	5.29e-16	EU	no	no	no	-	-
cg14753356	chr6	30720108		116	-0.0125	0.0067	0.0662	8863	-0.0032	0.000535	2.2e-09	EU	no	no	no	-	-
cg14849578	chr12	125282480	SCARB1	116	1.96e-05	0.00779	0.998	8863	0.0034	0.000492	4.9e-12	EU	no	no	no	-	-
cg15020801	chr17	46022809	PNPO	116	0.00794	0.00412	0.0578	8863	0.0024	0.000425	1.67e-08	EU	no	no	no	rs553453884	0.0008
cg15114651	chr19	47289410	SLC1A5	116	-0.00516	0.00228	0.0267	8863	-0.0025	0.000361	4.55e-12	EU	no	no	no	rs577603304	0
cg15310871	chr8	20077936	ATP6V1B2	116	0.00159	0.00405	0.696	8863	0.0022	0.000382	8.63e-09	EU	no	no	no	-	-
cg15342087	chr6	30720209		116	-0.00639	0.00418	0.131	8863	-0.0019	0.000346	4.1e-08	EU	no	no	no	-	-
cg15357118	chr2	128927972	UGGT1	116	0.00489	0.00578	0.401	8863	0.0035	0.000486	5.77e-13	EU	no	no	no	-	-
[truncated: 91 more rows]

## Sheet: g) age
Epigenome-wide association test statistics for the PURE-SA-NW vs Florath et al. (2014) data
[truncated: 158 more rows]
