# Supplementary material for: Replication and expansion of epigenome-wide association literature in a black South African population
Source: Clin Epigenetics. 2020 Jan 7;12:6. doi: 10.1186/s13148-019-0805-z (PMC6948000; doi:10.1186/s13148-019-0805-z)
Supplement: Supplementary file 2 — Additional file 2. Epigenome-wide associations with p < 1 × 10− 4 in the PURE-SA-NW study for: (a) alcohol consumption; (b) smoking status; (c) BMI; (d) WC; (e) lipids; (f) CRP and (g) age. [file 13148_2019_805_MOESM2_ESM.xlsx]

## Sheet: File Information
COLUMN LEGENDS AND ADDITIONAL INFORMATION
ProbeID*	CpG site name
Chr*	Chromosome
Position*	Position on the chromosome
Gene(s)*	Nearest gene
β	Regression effect estimates
SE	Standard error of β
P	Raw p value
Gene region*	Region of the gene the CpG is a part of
Relation to island*	Location of the CpG in relation to the CpG island
Probes known to be
Polymorphic	Probe identified to be interpreted with caution due to it measuring methylation at a polymorphic site (McCartney et al., 2016 )
Cross-hybrid	Probe identified to hybridise to multiple genomic regions or be cross-reactive (Pidsley et al., 2016)
Cross-reactive	Probe known to be cross-reactive (Pidsley et al., 2016)
Probe represented on
EPIC	Methylation of this CpG measure on the Illumina Infinium MethylationEPIC BeadChip
450K	Methylation of this CpG measure on the Illumina Infinium Methylation 450K BeadChip
EWAS catalog	This CpG has been previously published in terms of its association with the specific trait reported
*Annotation data procured from meffil package in R (Min et al., 2017)
ABREVIATIONS
BMI	body mass index
CRP	C-reactive protein
DNAm	DNA methylation per CpG site
HDL-C	high-density lipoprotein cholesterol
LDL-C	low-density lipoprotein cholesterol
SE	standard error
SVs	surrogate variables
TC	total cholesterol
TG	triglycerides
WBCs	white blood cell counts
WC	waist circumference

## Sheet: a) alcohol
Epigenome-wide associations with alcohol consumption in the PURE-SA-NW cohort
Model: DNAm ~ Alcohol consumption(g/d) + age + BMI + smoking status + WBCs + SVs | N = 108
ProbeID	Chr	Position	Gene(s)	β	SE	P	Gene region	Relation to island	Probe known to be			Probe represented on
									Polymorphic	Cross-hybrid	Cross-reactive	EPIC	450K	EWAS catalog
cg13153796	chr14	101405628	SNORD113-6	-0.000678	8.45e-05	2.18e-11	TSS1500	OpenSea	no	no	no	yes	yes	no
cg00712390	chr17	79373624	BAHCC1	0.000808	0.000114	9.65e-10	1stExon	Island	no	no	no	yes	yes	no
cg05706661	chr7	36134301	LOC101928618	-0.00105	0.000151	1.98e-09	TSS1500	OpenSea	no	no	no	yes	no	no
cg24252287	chr17	40250379		0.000148	2.21e-05	4.81e-09		Island	no	no	no	yes	yes	no
cg12177743	chr11	113185079	TTC12	0.000159	2.41e-05	7.52e-09	TSS200	N_Shore	no	no	no	yes	yes	no
cg19323439	chr17	9136232	NTN1	0.000506	7.93e-05	1.92e-08	Body	OpenSea	no	no	no	yes	no	no
cg19683675	chr5	142077712	FGF1	-0.00113	0.000178	2.02e-08	TSS200	OpenSea	no	no	no	yes	yes	no
cg08333974	chr12	1956337	CACNA2D4	-0.00124	0.000195	2.16e-08	Body	OpenSea	no	no	no	yes	no	no
cg12325997	chr15	59280148	RNF111	9.84e-05	1.57e-05	3.21e-08	1stExon	Island	no	no	no	yes	no	no
cg19642811	chr13	95453039	LOC101927284	-0.000602	9.64e-05	3.37e-08	Body	OpenSea	no	no	no	yes	no	no
cg06943216	chr8	102683096		-0.00133	0.000213	3.46e-08		OpenSea	no	no	no	yes	no	no
cg26187237	chr2	217498574	IGFBP2	0.000419	6.72e-05	3.56e-08	1stExon	Island	no	no	no	yes	yes	no
cg16358446	chr1	1534984		8.1e-05	1.31e-05	4.36e-08		Island	no	no	no	yes	yes	no
cg08724692	chr6	133646558	EYA4	-0.000626	0.000103	6.38e-08	Body	OpenSea	no	no	no	yes	no	no
cg08035774	chr9	136600662	SARDH	-0.00112	0.000185	7.46e-08	5'UTR	OpenSea	no	no	no	yes	no	no
cg18780412	chr3	179755086	PEX5L	0.000636	0.000106	8.64e-08	TSS1500	Island	no	no	no	yes	yes	no
cg15942324	chr1	38482118	UTP11L	-0.000663	0.00011	8.77e-08	Body	S_Shelf	no	no	no	yes	no	no
cg25278025	chr2	103378026	TMEM182	0.000599	9.98e-05	8.83e-08	TSS1500	OpenSea	no	no	no	yes	no	no
cg22572934	chr5	173171061	LINC01484	-0.00121	0.000202	9.29e-08	Body	OpenSea	yes	no	no	yes	no	no
cg13242703	chr5	72113217	TNPO1	0.000172	2.87e-05	9.83e-08	Body	S_Shore	no	no	no	yes	no	no
cg22958308	chr1	227323024	CDC42BPA	-0.000922	0.000155	1.08e-07	Body	OpenSea	yes	no	no	yes	no	no
cg01614729	chr20	55107833	C20orf107	0.000759	0.000127	1.08e-07	TSS1500	OpenSea	no	no	no	yes	yes	no
cg22087014	chr2	175435411	WIPF1	-0.000539	9.08e-05	1.14e-07	Body	OpenSea	yes	no	no	yes	no	no
cg01670098	chr1	39748831	MACF1	-0.000755	0.000127	1.15e-07	Body	OpenSea	no	no	no	yes	no	no
cg00260914	chr17	79875458	SIRT7	0.000119	2.02e-05	1.24e-07	Body	Island	no	no	no	yes	yes	no
cg03217256	chr11	128838412	RICS	-0.00055	9.31e-05	1.25e-07	3'UTR	OpenSea	no	no	no	yes	yes	no
cg10532826	chr2	84661884	SUCLG1	-0.000748	0.000127	1.27e-07	Body	OpenSea	no	no	no	yes	no	no
cg04422517	chr20	34761687	EPB41L1	0.0001	1.69e-05	1.29e-07	ExonBnd	OpenSea	no	no	no	yes	no	no
cg25000460	chr2	10434694		-0.000974	0.000165	1.38e-07		OpenSea	no	no	no	yes	no	no
cg09684929	chr9	91979711	SEMA4D	-0.000688	0.000117	1.53e-07	Body	OpenSea	no	no	no	yes	no	no
cg00130778	chr22	18956389		-0.00108	0.000184	1.55e-07		N_Shore	no	no	no	yes	yes	no
cg08911788	chr18	56976011	CPLX4	0.000129	2.21e-05	1.59e-07	Body	Island	no	no	no	yes	no	no
cg03465506	chr11	134263349	B3GAT1	-0.00113	0.000193	1.6e-07	5'UTR	OpenSea	no	no	no	yes	yes	no
cg04930816	chr16	56303621	GNAO1	-0.00166	0.000285	1.88e-07	Body	OpenSea	no	no	no	yes	yes	no
cg05027179	chr13	112240484		-0.00045	7.76e-05	1.93e-07		S_Shore	no	no	no	yes	no	no
cg13787193	chr1	202830826	LOC148709	0.000121	2.09e-05	2.06e-07	TSS200	Island	no	no	no	yes	yes	no
cg06475339	chr2	149351829		-0.000631	0.000109	2.17e-07		OpenSea	no	no	no	yes	no	no
cg04894619	chr3	179754615	PEX5L	0.000506	8.78e-05	2.27e-07	TSS200	Island	no	no	no	yes	yes	no
cg25379847	chr15	93239016		-0.00108	0.000187	2.28e-07		OpenSea	no	no	no	yes	no	no
cg17011981	chr15	60287397		0.000659	0.000115	2.52e-07		Island	no	no	no	yes	yes	no
cg11730722	chr10	102985514		0.000339	5.94e-05	2.9e-07		Island	no	no	no	yes	yes	no
cg13922921	chr19	24000680	RPSAP58	0.000444	7.82e-05	3.2e-07	Body	OpenSea	no	yes	yes	yes	no	no
cg24643211	chr18	11851603	GNAL	0.000374	6.59e-05	3.26e-07	Body	Island	no	no	no	yes	yes	no
cg08275025	chr11	314493	IFITM1	0.000483	8.54e-05	3.52e-07	Body	N_Shore	no	yes	yes	yes	yes	no
cg01794436	chr2	28497547	BRE	-0.000789	0.000141	4.16e-07	Body	OpenSea	no	no	no	yes	no	no
cg20561643	chr16	53920748	FTO	-0.00102	0.000182	4.18e-07	Body	OpenSea	no	no	no	yes	no	no
cg16068336	chr17	48637367	CACNA1G	0.000162	2.9e-05	4.37e-07	TSS1500	Island	yes	no	no	yes	yes	no
cg19855984	chr11	71883210		0.00064	0.000114	4.47e-07		OpenSea	no	no	no	yes	no	no
cg14908999	chr1	211307325	KCNH1	0.000118	2.13e-05	4.79e-07	1stExon	Island	no	no	no	yes	no	no
cg26613648	chr8	23365295		-0.001	0.00018	4.84e-07		OpenSea	no	no	no	yes	yes	no
cg05561386	chr17	76455102	DNAH17	-0.000117	2.11e-05	4.91e-07	Body	Island	no	no	no	yes	yes	no
cg18268988	chr11	111956844	TIMM8B	0.000586	0.000105	4.92e-07	Body	N_Shore	no	no	no	yes	yes	no
cg11907607	chr18	7007443	LAMA1	-0.000319	5.74e-05	4.96e-07	Body	N_Shelf	no	no	no	yes	yes	no
cg13915481	chrX	17878772	RAI2	0.000415	7.46e-05	5.16e-07	5'UTR	Island	no	no	no	yes	yes	no
cg14237069	chr9	137708713	COL5A1	-0.000553	9.96e-05	5.23e-07	Body	N_Shore	no	no	no	yes	yes	no
cg18917399	chr1	41327272	CITED4	6.03e-05	1.09e-05	5.39e-07	1stExon	Island	yes	no	no	yes	yes	no
cg15619703	chr16	24162819	PRKCB	0.000899	0.000163	5.68e-07	Body	OpenSea	no	no	no	yes	no	no
cg17709804	chr11	128555749		0.00028	5.08e-05	5.92e-07		OpenSea	no	no	no	yes	yes	no
cg19682514	chr1	61549327	NFIA	0.000324	5.88e-05	5.95e-07	Body	Island	no	no	no	yes	yes	no
cg13954292	chr5	32445523	ZFR	-0.00108	0.000196	6.21e-07	TSS1500	S_Shore	no	no	no	yes	yes	no
cg27311227	chr2	119769268		0.000125	2.27e-05	6.75e-07		Island	no	no	no	yes	yes	no
cg17779289	chr6	33272148	TAPBP	-0.000536	9.78e-05	7.05e-07	Body	OpenSea	no	no	no	yes	yes	no
cg03456872	chr22	29279967	ZNRF3	0.00025	4.56e-05	7.2e-07	5'UTR	Island	no	no	no	yes	yes	no
cg22962698	chr7	150497496	TMEM176B	0.000177	3.24e-05	7.53e-07	5'UTR	Island	yes	no	no	yes	yes	no
cg26349110	chr8	77595993	ZFHX4-AS1	0.000223	4.1e-05	7.63e-07	TSS1500	S_Shore	no	no	no	yes	no	no
cg25109721	chr17	48125064		0.000586	0.000108	7.84e-07		OpenSea	no	no	no	yes	yes	no
cg04078195	chr22	20641735		-0.000341	6.25e-05	7.92e-07		S_Shore	no	no	no	yes	yes	no
cg01832712	chr3	4910674		0.000443	8.13e-05	7.99e-07		S_Shore	no	no	no	yes	yes	no
cg24597818	chr18	1094621		0.000604	0.000111	8.02e-07		OpenSea	no	no	no	yes	no	no
ch.1.219274665F	chr1	221208042		9.64e-05	1.78e-05	8.63e-07		OpenSea	no	no	no	yes	yes	no
cg18358816	chr17	63119404		0.000322	5.94e-05	8.83e-07		Island	yes	no	no	yes	yes	no
cg22504580	chr17	9548032	USP43	0.000187	3.45e-05	8.89e-07	TSS1500	N_Shore	no	no	no	yes	yes	no
cg14602982	chr11	119599176	PVRL1	0.000135	2.5e-05	9.03e-07	Body	Island	no	no	no	yes	yes	no
cg01311063	chr2	131058184		-0.00147	0.000272	9.29e-07		OpenSea	no	no	no	yes	yes	no
cg25304269	chr8	104280992		-0.000515	9.57e-05	1.02e-06		OpenSea	no	no	no	yes	yes	no
cg00677236	chr2	64068971	UGP2	0.000522	9.71e-05	1.04e-06	TSS200	S_Shore	no	no	no	yes	yes	no
cg02072002	chr16	4736795	MGRN1	-7.18e-05	1.34e-05	1.04e-06	3'UTR	S_Shelf	no	no	no	yes	yes	no
cg22720051	chr15	76024323	DNM1P35	0.000552	0.000103	1.16e-06	ExonBnd	OpenSea	no	no	no	yes	no	no
cg25815083	chr16	4482697	DNAJA3	-0.000583	0.000109	1.17e-06	Body	OpenSea	no	no	no	yes	no	no
cg02989842	chr1	31440092	PUM1	-0.000829	0.000155	1.21e-06	Body	OpenSea	no	no	no	yes	no	no
cg25729166	chr15	77933790		-0.000696	0.00013	1.22e-06		OpenSea	no	no	no	yes	yes	no
cg26112863	chr3	122785754	PDIA5	9.19e-05	1.73e-05	1.25e-06	TSS200	Island	no	no	no	yes	yes	no
cg02856473	chr8	122652030	HAS2-AS1	0.000232	4.35e-05	1.26e-06	Body	Island	no	no	no	yes	no	no
cg03587925	chr8	93654952		-0.000397	7.46e-05	1.26e-06		OpenSea	no	no	no	yes	yes	no
cg21635203	chr3	181429911	SOX2	0.000303	5.71e-05	1.34e-06	5'UTR	N_Shore	no	no	no	yes	yes	no
cg21716632	chr1	15833649	CASP9	-0.000712	0.000134	1.38e-06	Body	OpenSea	no	no	no	yes	no	no
cg03145713	chr1	148000861		0.000209	3.95e-05	1.39e-06		S_Shore	no	yes	yes	yes	yes	no
cg01613638	chr14	62584024	FLJ43390	0.000119	2.24e-05	1.39e-06	TSS200	Island	no	no	no	yes	yes	no
cg24650501	chr1	165324990	LMX1A	0.000465	8.77e-05	1.39e-06	5'UTR	Island	yes	no	no	yes	yes	no
cg15837522	chr8	117892654		-0.000642	0.000121	1.4e-06		OpenSea	no	no	no	yes	no	no
cg18205030	chr6	167354268	RNASET2	-0.000867	0.000164	1.43e-06	Body	OpenSea	no	no	no	yes	no	no
cg13775870	chr2	75147888		-0.00107	0.000203	1.44e-06		S_Shore	no	no	no	yes	yes	no
cg12504882	chr2	176977374		0.00069	0.000131	1.48e-06		Island	no	no	no	yes	yes	no
cg01172235	chr3	14616472		-0.00103	0.000195	1.5e-06		S_Shore	yes	no	no	yes	yes	no
cg02999108	chr11	20385518	HTATIP2	6.87e-05	1.3e-05	1.53e-06	Body	Island	yes	no	no	yes	yes	no
cg09769958	chr19	55896622	RPL28	0.000169	3.21e-05	1.54e-06	TSS1500	Island	no	no	no	yes	yes	no
cg10852661	chr5	162864385	CCNG1	0.000171	3.25e-05	1.6e-06	TSS200	Island	no	no	no	yes	yes	no
cg12792250	chr2	133106819		0.000347	6.59e-05	1.63e-06		N_Shelf	no	no	no	yes	yes	no
cg23327341	chr9	95869973	C9orf89	-0.000659	0.000125	1.66e-06	ExonBnd	OpenSea	yes	no	no	yes	no	no
cg05821633	chr1	10837632	CASZ1	-0.00113	0.000216	1.67e-06	5'UTR	OpenSea	no	no	no	yes	yes	no
cg25870420	chr3	37493949	ITGA9	0.000249	4.74e-05	1.67e-06	1stExon	Island	no	no	no	yes	yes	no
cg18247700	chr18	47407412	MYO5B	-0.000373	7.1e-05	1.72e-06	Body	OpenSea	no	yes	yes	yes	no	no
cg17170262	chr1	184715203	EDEM3	-0.000335	6.39e-05	1.74e-06	Body	OpenSea	no	no	no	yes	yes	no
cg14529331	chr12	97856995		0.000587	0.000112	1.79e-06		OpenSea	no	no	no	yes	yes	no
cg22729776	chr3	27526217	SLC4A7	0.000265	5.07e-05	1.82e-06	TSS1500	S_Shore	no	no	no	yes	no	no
cg14340840	chr14	22038276	OR10G3	-0.00168	0.00032	1.83e-06	1stExon	OpenSea	no	yes	yes	yes	yes	no
cg17987174	chr17	57696986	CLTC	9.05e-05	1.73e-05	1.84e-06	TSS200	Island	yes	no	no	yes	no	no
cg26658650	chr7	21582647	DNAH11	0.000578	0.000111	1.9e-06	TSS200	Island	no	no	no	yes	no	no
cg27249906	chr16	84256337	KCNG4	-0.000415	7.97e-05	2.02e-06	Body	Island	no	yes	yes	yes	yes	no
cg19002411	chr11	47497282	CELF1	-0.000314	6.03e-05	2.03e-06	Body	OpenSea	no	no	no	yes	no	no
cg13182412	chr17	73776098	H3F3B	0.000327	6.31e-05	2.12e-06	TSS1500	S_Shore	no	no	no	yes	yes	no
cg21086895	chr8	61566681		0.000616	0.000119	2.15e-06		S_Shore	yes	no	no	yes	no	no
cg26134064	chr12	85470661	LRRIQ1	-0.000288	5.57e-05	2.22e-06	Body	OpenSea	no	no	no	yes	no	no
cg23465685	chr7	155617333		-0.00103	0.0002	2.23e-06		OpenSea	no	no	no	yes	yes	no
cg13518327	chr3	24535774	THRB	0.00028	5.41e-05	2.23e-06	5'UTR	N_Shore	no	no	no	yes	yes	no
cg07397547	chr2	242197406	HDLBP	-0.000588	0.000114	2.24e-06	Body	OpenSea	yes	no	no	yes	no	no
cg24320902	chr1	24514450	IFNLR1	0.000363	7.01e-05	2.28e-06	TSS1500	Island	no	no	no	yes	no	no
cg09099893	chr4	17516661	CLRN2	-0.000676	0.000131	2.34e-06	TSS200	S_Shelf	yes	no	no	yes	yes	no
cg09429077	chr12	48357097	TMEM106C	0.000391	7.59e-05	2.44e-06	TSS1500	N_Shore	yes	no	no	yes	yes	no
cg19740240	chr14	65251365	SPTB	-0.000654	0.000127	2.45e-06	Body	OpenSea	no	no	no	yes	yes	no
cg03580328	chrX	73641615	SLC16A2	0.00013	2.52e-05	2.47e-06	1stExon	N_Shore	no	no	no	yes	yes	no
cg24110635	chr12	27472736	STK38L	0.000495	9.61e-05	2.5e-06	Body	OpenSea	no	no	no	yes	yes	no
cg14368879	chr4	184554854		-0.000696	0.000136	2.63e-06		OpenSea	no	no	no	yes	no	no
cg26053881	chr1	3136528	PRDM16	-0.00053	0.000103	2.64e-06	Body	OpenSea	no	no	no	yes	yes	no
cg13801593	chrX	106960186	TSC22D3	0.00019	3.71e-05	2.75e-06	Body	S_Shore	no	no	no	yes	yes	no
cg07209546	chr4	86396437	ARHGAP24	0.000161	3.16e-05	2.92e-06	1stExon	OpenSea	no	no	no	yes	yes	no
cg16311536	chr10	105344174	NEURL	0.000589	0.000115	2.94e-06	Body	Island	no	no	no	yes	yes	no
cg05852231	chr15	35087637	ACTC1	0.000158	3.09e-05	2.95e-06	5'UTR	OpenSea	no	no	no	yes	yes	no
cg13078134	chr4	165109478	MARCH1	-0.000636	0.000125	3.03e-06	5'UTR	Island	no	no	no	yes	yes	no
cg27476333	chr12	4659599	RAD51AP1	-0.000219	4.3e-05	3.03e-06	Body	OpenSea	no	no	no	yes	no	no
cg14552895	chr2	64068982	UGP2	0.00032	6.29e-05	3.12e-06	TSS200	S_Shore	no	no	no	yes	yes	no
cg01579289	chr2	71503740		0.000399	7.84e-05	3.13e-06		Island	no	no	no	yes	yes	no
cg03710840	chr16	10837677	NUBP1	-8.5e-05	1.67e-05	3.23e-06	TSS200	Island	no	no	no	yes	yes	no
cg27208256	chr4	143582044	INPP4B	-0.000572	0.000113	3.23e-06	5'UTR	OpenSea	no	yes	yes	yes	no	no
cg15639581	chr19	13318873	CACNA1A	0.000185	3.64e-05	3.43e-06	Body	N_Shore	no	no	no	yes	yes	no
cg20045888	chr4	151000084	DCLK2	0.000514	0.000102	3.44e-06	1stExon	Island	no	no	no	yes	yes	no
ch.1.58573617F	chr1	58801029		8.78e-05	1.73e-05	3.45e-06		OpenSea	no	no	no	yes	yes	no
cg08894674	chr6	142613332		0.000735	0.000145	3.5e-06		OpenSea	no	no	no	yes	no	no
cg18318655	chr13	31713793	HSPH1	-0.000556	0.00011	3.54e-06	Body	OpenSea	no	no	no	yes	no	no
cg08378339	chr6	43712555		0.000691	0.000137	3.57e-06		OpenSea	no	no	no	yes	no	no
cg17315219	chr19	48833559	EMP3	9.5e-05	1.88e-05	3.58e-06	Body	Island	no	no	no	yes	yes	no
cg12986181	chr4	83476919	TMEM150C	-0.000392	7.76e-05	3.61e-06	5'UTR	OpenSea	no	no	no	yes	no	no
cg01532206	chr16	66878709	CA7	0.000175	3.47e-05	3.66e-06	TSS200	Island	no	no	no	yes	yes	no
cg20307302	chr12	133484621		0.000251	4.98e-05	3.73e-06		N_Shore	no	no	no	yes	yes	no
cg17560403	chr10	110063093		-0.00139	0.000277	3.78e-06		OpenSea	no	no	no	yes	no	no
cg22608017	chr18	12308015	TUBB6	8.88e-05	1.76e-05	3.79e-06	5'UTR	Island	no	no	no	yes	no	no
cg00102183	chr1	109772439	SARS	-0.000395	7.85e-05	3.85e-06	Body	OpenSea	no	no	no	yes	yes	no
cg23599771	chr1	190444825	FAM5C	0.000315	6.26e-05	3.97e-06	5'UTR	OpenSea	no	no	no	yes	yes	no
cg07698335	chr5	78320683	DMGDH	-0.000309	6.15e-05	4.07e-06	Body	OpenSea	no	no	no	yes	no	no
cg14906638	chr18	78001859	PARD6G	-0.000823	0.000164	4.08e-06	Body	N_Shelf	yes	no	no	yes	yes	no
cg14725590	chr4	119691903	SEC24D	-0.000944	0.000188	4.11e-06	Body	OpenSea	no	no	no	yes	no	no
cg06896919	chr7	33574872	BBS9	-0.00114	0.000228	4.2e-06	Body	OpenSea	no	no	no	yes	yes	no
cg16974075	chr10	13093279		0.000604	0.000121	4.38e-06		OpenSea	no	no	no	yes	yes	no
cg03095884	chr10	24485717	KIAA1217	0.0009	0.00018	4.49e-06	5'UTR	OpenSea	no	no	no	yes	no	no
cg10083643	chr15	66162746	RAB11A	0.00014	2.81e-05	4.6e-06	Body	S_Shore	no	no	no	yes	yes	no
cg18821858	chr2	208380676		0.000564	0.000113	4.61e-06		OpenSea	no	no	no	yes	no	no
cg26037917	chr1	161129139	USP21	9.39e-05	1.89e-05	4.67e-06	TSS200	Island	no	no	no	yes	yes	no
cg19489718	chr6	79480485		-0.000744	0.000149	4.68e-06		OpenSea	no	no	no	yes	no	no
cg10399922	chr7	56674159		-0.00051	0.000102	4.74e-06		OpenSea	no	no	no	yes	yes	no
cg20483215	chr17	72919318	OTOP2	0.000333	6.69e-05	4.75e-06	TSS1500	Island	no	no	no	yes	yes	no
cg02005162	chr4	141852934	RNF150	-0.000354	7.11e-05	4.82e-06	Body	OpenSea	no	no	no	yes	no	no
cg15259593	chr13	36050705	MAB21L1	0.00109	0.00022	4.86e-06	1stExon	N_Shore	no	no	no	yes	no	no
cg01490578	chr1	148248077		0.000222	4.48e-05	4.97e-06		Island	no	yes	yes	yes	yes	no
cg17303711	chr19	58838235	ZSCAN22	0.000195	3.92e-05	4.99e-06	TSS200	Island	no	no	no	yes	yes	no
cg05140881	chr17	1010485	ABR	-0.000615	0.000124	5.16e-06	Body	N_Shore	no	no	no	yes	no	no
cg09894698	chr11	2291347	ASCL2	0.000184	3.72e-05	5.21e-06	1stExon	Island	no	no	no	yes	yes	no
cg13791661	chr12	720995	NINJ2	-0.00122	0.000246	5.23e-06	Body	S_Shelf	no	no	no	yes	no	no
cg20706495	chr1	12222054		9.88e-05	2e-05	5.28e-06		OpenSea	no	no	no	yes	yes	no
cg24744386	chr1	63924386	ITGB3BP	0.000312	6.31e-05	5.3e-06	Body	OpenSea	no	no	no	yes	no	no
cg01340952	chr14	45431885	KLHL28	0.000271	5.47e-05	5.31e-06	TSS1500	Island	no	no	no	yes	yes	no
cg24921634	chr18	47721674	MYO5B	0.000132	2.68e-05	5.36e-06	TSS1500	Island	no	no	no	yes	yes	no
cg00169026	chr9	77816264		-0.000258	5.22e-05	5.41e-06		OpenSea	no	no	no	yes	no	no
cg18323768	chr8	24858943		0.000195	3.95e-05	5.49e-06		S_Shore	no	no	no	yes	yes	no
cg25991736	chr7	113062086		0.000442	8.96e-05	5.6e-06		OpenSea	no	no	no	yes	no	no
cg22036057	chr1	104097670	AMY2B	-0.000453	9.19e-05	5.73e-06	5'UTR	OpenSea	no	yes	yes	yes	yes	no
cg20316883	chr8	138493473		-0.000586	0.000119	5.79e-06		OpenSea	no	no	no	yes	yes	no
cg16504335	chr14	81902346		8.33e-05	1.69e-05	5.87e-06		Island	no	no	no	yes	yes	no
cg11474532	chr5	59995715	DEPDC1B	0.000109	2.22e-05	5.96e-06	Body	Island	no	no	no	yes	yes	no
cg25109024	chr10	70716026	DDX21	0.000245	4.99e-05	6.03e-06	1stExon	Island	no	no	no	yes	yes	no
cg25101380	chr2	2605594		-0.000556	0.000113	6.25e-06		OpenSea	no	no	no	yes	yes	no
cg16932304	chr20	44168796	WFDC6	-0.000513	0.000105	6.36e-06	TSS1500	OpenSea	no	no	no	yes	yes	no
cg11113001	chr12	114326766	RBM19	-0.000382	7.81e-05	6.47e-06	Body	OpenSea	no	no	no	yes	no	no
cg14482684	chr18	30051176	FAM59A	0.000361	7.37e-05	6.5e-06	TSS1500	Island	no	no	no	yes	yes	no
cg02848426	chr6	39896321	MOCS1	-0.000852	0.000174	6.57e-06	TSS1500	OpenSea	no	no	no	yes	no	no
cg12181241	chr6	160688383		-0.00044	8.99e-05	6.63e-06		OpenSea	no	no	no	yes	no	no
cg25768640	chr11	134230439	GLB1L2	0.000464	9.5e-05	6.68e-06	Body	N_Shore	no	no	no	yes	yes	no
cg10790394	chr4	16040376	PROM1	-0.000656	0.000134	6.7e-06	Body	OpenSea	no	no	no	yes	no	no
cg03261473	chr1	208529522		-0.000765	0.000156	6.71e-06		OpenSea	no	no	no	yes	yes	no
cg17587782	chr10	124459513	C10orf120	0.000785	0.000161	6.72e-06	TSS200	OpenSea	no	no	no	yes	no	no
cg18052020	chr2	237076135	GBX2	0.00036	7.38e-05	6.89e-06	1stExon	Island	no	no	no	yes	no	no
cg25641058	chr10	48989309		-0.000957	0.000196	7e-06		OpenSea	no	no	no	yes	no	no
cg15496985	chr2	99771231	LIPT1	7.35e-05	1.51e-05	7.01e-06	TSS1500	Island	no	no	no	yes	no	no
cg24515341	chr1	44871297	RNF220	0.000145	2.98e-05	7.18e-06	5'UTR	Island	no	no	no	yes	yes	no
cg21182694	chr3	139062771	MRPS22	0.000167	3.43e-05	7.19e-06	TSS200	N_Shore	no	no	no	yes	yes	no
cg06045533	chr22	29745063	AP1B1	-0.000789	0.000162	7.23e-06	Body	OpenSea	no	no	no	yes	no	no
cg11980188	chr11	14914012	CYP2R1	9.75e-05	2e-05	7.26e-06	TSS1500	S_Shore	no	no	no	yes	yes	no
cg14658461	chr15	102264941	TARSL2	0.000154	3.17e-05	7.37e-06	TSS1500	S_Shore	no	no	no	yes	no	no
cg24408216	chr8	62213720	CLVS1	-0.000695	0.000143	7.38e-06	Body	OpenSea	no	no	no	yes	no	no
cg02900934	chr15	59280157	RNF111	0.000365	7.52e-05	7.5e-06	1stExon	Island	no	no	no	yes	no	no
cg08288955	chr16	48664544		9.24e-05	1.9e-05	7.51e-06		OpenSea	no	no	no	yes	no	no
cg17233160	chr12	110377007	GIT2	-0.000241	4.96e-05	7.55e-06	Body	OpenSea	no	no	no	yes	no	no
cg10437806	chr12	21680508	C12orf39	0.000188	3.87e-05	7.57e-06	Body	Island	no	no	no	yes	yes	no
cg19303619	chr12	115121047	TBX3	0.000268	5.52e-05	7.6e-06	1stExon	Island	no	no	no	yes	yes	no
cg13872965	chr17	54671343	NOG	0.000233	4.81e-05	7.78e-06	1stExon	Island	no	no	no	yes	yes	no
cg16572375	chr13	26625766	SHISA2	0.000574	0.000119	7.94e-06	TSS1500	Island	no	no	no	yes	yes	no
cg12066530	chr6	90504299	MDN1	-0.000499	0.000103	8.04e-06	ExonBnd	OpenSea	no	no	no	yes	no	no
cg09145459	chr12	62539492	FAM19A2	-0.00102	0.000212	8.4e-06	5'UTR	OpenSea	no	no	no	yes	no	no
cg24445935	chr19	32692711		0.000206	4.27e-05	8.43e-06		OpenSea	no	no	no	yes	no	no
cg20361828	chr10	122792398	MIR5694	-0.00101	0.00021	8.55e-06	Body	OpenSea	no	no	no	yes	no	no
cg26123920	chr12	49259714	RND1	8.78e-05	1.82e-05	8.57e-06	TSS200	OpenSea	no	no	no	yes	yes	no
cg15584954	chr10	412325	DIP2C	-0.001	0.000209	8.69e-06	Body	N_Shore	no	no	no	yes	yes	no
cg11759288	chr21	46696759	POFUT2	-0.00091	0.000189	8.81e-06	Body	Island	no	no	no	yes	yes	no
cg25819404	chr7	34700369	NPSR1	-0.000638	0.000133	8.85e-06	Body	OpenSea	no	no	no	yes	no	no
cg16652347	chr7	132170652	PLXNA4	0.000627	0.00013	8.87e-06	Body	OpenSea	no	no	no	yes	yes	no
cg11387564	chr5	169078121	DOCK2	7.83e-05	1.63e-05	8.93e-06	Body	OpenSea	no	no	no	yes	no	no
cg03038003	chr1	49242900	AGBL4	0.000231	4.82e-05	9.13e-06	Body	S_Shore	no	no	no	yes	yes	no
cg20513833	chr14	31926483	C14orf126	-4.25e-05	8.86e-06	9.32e-06	Body	Island	no	no	no	yes	yes	no
cg12629325	chr5	140306458	PCDHAC1	0.000592	0.000123	9.39e-06	1stExon	Island	no	no	no	yes	yes	no
cg13818937	chr4	90229488	GPRIN3	0.000253	5.29e-05	9.55e-06	TSS1500	S_Shore	no	no	no	yes	no	no
cg15797102	chr4	17158272		-0.00037	7.74e-05	9.68e-06		OpenSea	no	no	no	yes	yes	no
cg21107254	chr18	23897471	TAF4B	-0.00025	5.22e-05	9.79e-06	Body	OpenSea	no	no	no	yes	no	no
cg14366055	chr11	78945787	TENM4	-0.000627	0.000131	9.81e-06	5'UTR	OpenSea	no	no	no	yes	no	no
cg04432458	chr6	53283329		-0.00057	0.000119	9.83e-06		OpenSea	no	no	no	yes	no	no
cg02106223	chr4	185940019	HELT	0.000236	4.94e-05	9.88e-06	TSS200	Island	no	no	no	yes	yes	no
cg23578758	chr15	56332860		-0.00107	0.000223	1.01e-05		OpenSea	no	no	no	yes	no	no
cg27563985	chr20	54580677	CBLN4	0.000317	6.63e-05	1.01e-05	TSS1500	Island	yes	no	no	yes	yes	no
cg24373618	chr4	116872195		-0.000944	0.000198	1.03e-05		OpenSea	no	no	no	yes	no	no
cg10360121	chr14	36296268	BRMS1L	0.000126	2.64e-05	1.04e-05	Body	S_Shore	no	no	no	yes	yes	no
cg02757031	chr7	127349246	SND1	-0.000656	0.000138	1.06e-05	Body	OpenSea	no	no	no	yes	no	no
cg13432012	chr18	74207438		0.000141	2.95e-05	1.07e-05		Island	no	no	no	yes	yes	no
cg13851454	chr22	27639629		-0.000866	0.000182	1.08e-05		OpenSea	no	no	no	yes	no	no
cg00791873	chr16	87286606		-0.000247	5.2e-05	1.12e-05		OpenSea	no	no	no	yes	no	no
cg01793917	chr1	207128592		-0.000536	0.000113	1.14e-05		OpenSea	no	no	no	yes	no	no
cg20085265	chr8	22554827		-0.000904	0.000191	1.16e-05		S_Shore	no	no	no	yes	yes	no
cg04956254	chr17	35870940	DUSP14	0.00178	0.000376	1.16e-05	5'UTR	N_Shore	no	no	no	yes	yes	no
cg25797055	chr4	141490097	UCP1	0.000153	3.24e-05	1.16e-05	TSS200	Island	no	no	no	yes	yes	no
cg05728754	chr12	47225326		0.000275	5.81e-05	1.17e-05		Island	no	no	no	yes	yes	no
cg26769984	chr7	1090371	C7orf50	-0.000755	0.000159	1.18e-05	Body	Island	no	no	no	yes	yes	no
cg14562765	chr1	77230959		-0.00144	0.000304	1.18e-05		OpenSea	no	no	no	yes	no	no
cg08873616	chr16	4526240	HMOX2	0.000126	2.67e-05	1.2e-05	TSS200	N_Shore	no	no	no	yes	yes	no
cg15014761	chr9	6450942	UHRF2	-0.000322	6.81e-05	1.21e-05	Body	OpenSea	no	no	no	yes	no	no
cg23532110	chr11	4658391		0.000319	6.74e-05	1.21e-05		OpenSea	no	no	no	yes	yes	no
cg02854030	chr17	75878943	FLJ45079	0.000113	2.39e-05	1.23e-05	Body	OpenSea	no	no	no	yes	no	no
cg13861219	chr6	3228943	TUBB2B	0.000119	2.53e-05	1.24e-05	TSS1500	Island	no	no	no	yes	yes	no
cg21180144	chr15	78710858		0.000522	0.000111	1.24e-05		OpenSea	no	no	no	yes	no	no
cg20101352	chr7	29186234	CPVL	0.000175	3.72e-05	1.27e-05	TSS200	OpenSea	no	no	no	yes	yes	no
cg01953240	chr16	1129666	LOC146336	-0.00123	0.000261	1.28e-05	TSS1500	Island	no	no	no	yes	yes	no
cg21675832	chr6	71278205	SDHAF4	-0.000284	6.03e-05	1.29e-05	Body	S_Shore	no	no	no	yes	no	no
cg20728496	chr11	71163555	NADSYN1	0.00015	3.2e-05	1.32e-05	TSS1500	N_Shore	no	no	no	yes	yes	no
cg11668209	chrX	111697095	ZCCHC16	-0.000617	0.000131	1.32e-05	5'UTR	OpenSea	no	no	no	yes	no	no
cg09147843	chr16	53467612	RBL2	-0.000664	0.000141	1.32e-05	TSS1500	N_Shore	no	no	no	yes	yes	no
cg25103726	chr12	130892289	RIMBP2	-0.000211	4.48e-05	1.33e-05	Body	OpenSea	no	no	no	yes	yes	no
cg26411522	chr1	8403712	SLC45A1	-0.000813	0.000173	1.33e-05	Body	Island	no	no	no	yes	yes	no
cg14678011	chr10	88628066	BMPR1A	-0.000853	0.000181	1.34e-05	5'UTR	OpenSea	no	no	no	yes	no	no
cg11084266	chr1	156187819	PMF1	0.000215	4.57e-05	1.35e-05	Body	S_Shore	no	no	no	yes	yes	no
cg13284081	chr12	50677024	LIMA1	0.000103	2.2e-05	1.36e-05	5'UTR	OpenSea	no	no	no	yes	yes	no
cg13913332	chr7	155249943	EN2	0.000203	4.32e-05	1.37e-05	TSS1500	Island	no	no	no	yes	no	no
cg18031661	chr5	163133751		-0.000538	0.000115	1.38e-05		OpenSea	no	no	no	yes	yes	no
cg09927734	chr11	2552787	KCNQ1	6.5e-05	1.39e-05	1.4e-05	Body	N_Shore	no	no	no	yes	no	no
cg21616420	chr21	45710206	AIRE	-0.00054	0.000115	1.41e-05	Body	N_Shelf	no	no	no	yes	yes	no
cg17726575	chr2	11606945	E2F6	0.000255	5.45e-05	1.42e-05	TSS1500	S_Shore	no	no	no	yes	yes	no
cg15387301	chr4	82386848	RASGEF1B	-0.000264	5.65e-05	1.43e-05	5'UTR	OpenSea	no	no	no	yes	no	no
cg15642326	chr19	45754146	MARK4	-0.000831	0.000178	1.44e-05	TSS1500	N_Shore	no	no	no	yes	yes	no
cg03130891	chr1	91550		0.000519	0.000111	1.45e-05		OpenSea	no	yes	yes	yes	yes	no
cg06130683	chr12	124844761	NCOR2	-0.000672	0.000144	1.46e-05	Body	OpenSea	no	no	no	yes	no	no
cg26537563	chr12	78078804		-0.000306	6.54e-05	1.47e-05		OpenSea	no	no	no	yes	no	no
cg01804345	chr7	55955076		0.000123	2.62e-05	1.47e-05		Island	no	no	no	yes	yes	no
cg27455444	chr19	8268929		0.000448	9.6e-05	1.49e-05		OpenSea	no	no	no	yes	no	no
cg25279100	chr7	139763659	PARP12	-0.000482	0.000103	1.5e-05	TSS200	S_Shore	no	no	no	yes	yes	no
cg16848098	chr1	155904364	KIAA0907	0.000175	3.74e-05	1.5e-05	TSS200	S_Shore	no	no	no	yes	no	no
cg25682386	chr12	113435980	OAS2	-0.000214	4.58e-05	1.5e-05	Body	OpenSea	no	no	no	yes	no	no
cg19649746	chr4	124317955	SPRY1	0.000291	6.24e-05	1.5e-05	5'UTR	N_Shore	no	no	no	yes	yes	no
cg25763538	chr12	25367653	KRAS	-0.000637	0.000136	1.51e-05	Body	OpenSea	no	no	no	yes	yes	no
cg05169828	chr16	89912059	SPIRE2	0.000413	8.85e-05	1.52e-05	Body	OpenSea	no	no	no	yes	no	no
cg14548192	chr14	92335675		-0.000217	4.65e-05	1.54e-05		OpenSea	no	no	no	yes	no	no
cg16580289	chr6	90025307	GABRR2	-0.000855	0.000183	1.55e-05	TSS1500	OpenSea	no	no	no	yes	yes	no
cg22602379	chr2	8369887	LINC00299	8.11e-05	1.74e-05	1.55e-05	Body	OpenSea	no	no	no	yes	no	no
cg15786399	chr19	42901728	LOC101930071	0.000122	2.62e-05	1.57e-05	Body	S_Shore	yes	no	no	yes	no	no
cg10395920	chr6	161285175		-0.00133	0.000285	1.58e-05		OpenSea	no	yes	yes	yes	yes	no
cg06690548	chr4	139162808	SLC7A11	-0.000823	0.000177	1.59e-05	Body	OpenSea	no	no	no	yes	yes	yes
cg25872789	chr16	66547875	TK2	-0.000449	9.66e-05	1.61e-05	Body	OpenSea	no	no	no	yes	no	no
cg20457259	chrX	25040808		0.000163	3.51e-05	1.63e-05		N_Shore	no	no	no	yes	yes	no
cg22870775	chr6	99277015		0.000183	3.93e-05	1.64e-05		S_Shore	no	no	no	yes	yes	no
cg07907386	chr4	41749443	PHOX2B	0.000478	0.000103	1.65e-05	Body	Island	no	no	no	yes	yes	no
cg08806408	chr16	51185001	SALL1	0.000129	2.78e-05	1.69e-05	TSS1500	Island	no	no	no	yes	yes	no
cg12116266	chr5	138862469	TMEM173	0.000184	3.97e-05	1.69e-05	TSS1500	OpenSea	no	no	no	yes	no	no
cg20774834	chr2	66664409	MEIS1	0.00103	0.000222	1.69e-05	Body	S_Shelf	no	no	no	yes	no	no
cg11536410	chr16	58073900	MMP15	-0.0011	0.000238	1.7e-05	Body	Island	no	no	no	yes	yes	no
cg09279150	chr2	189872934	COL3A1	-0.000498	0.000107	1.7e-05	Body	OpenSea	no	no	no	yes	no	no
cg16251576	chr12	90102059	LOC338758	0.000104	2.25e-05	1.72e-05	TSS1500	Island	no	no	no	yes	yes	no
cg16325354	chr9	36825264		-0.00198	0.000428	1.73e-05		OpenSea	no	no	no	yes	no	no
cg20005649	chr6	202061	LOC285766	-0.000438	9.46e-05	1.75e-05	Body	OpenSea	no	no	yes	yes	no	no
cg00630420	chr16	89139905		-0.000321	6.94e-05	1.76e-05		N_Shore	no	no	no	yes	yes	no
cg24240963	chr2	234211985		-0.000397	8.58e-05	1.77e-05		OpenSea	no	no	no	yes	no	no
cg19070088	chr4	190123606		0.000102	2.2e-05	1.77e-05		OpenSea	no	no	no	yes	yes	no
cg16603896	chr16	15188395	RRN3	0.000107	2.3e-05	1.78e-05	TSS1500	S_Shore	no	no	no	yes	yes	no
cg20563910	chr5	174152033	MSX2	0.00056	0.000121	1.78e-05	1stExon	Island	no	no	no	yes	yes	no
cg14276133	chr9	89061100		-0.000905	0.000196	1.79e-05		OpenSea	no	no	no	yes	yes	no
cg23672472	chr7	95951587	SLC25A13	0.000111	2.41e-05	1.82e-05	TSS200	Island	no	no	no	yes	yes	no
cg17455486	chr21	44748148	LINC00322	-0.000812	0.000176	1.83e-05	Body	OpenSea	no	no	no	yes	no	no
cg12629875	chr1	247171403	ZNF695	0.000325	7.05e-05	1.86e-05	TSS200	Island	no	no	no	yes	yes	no
cg22543195	chr2	119068223		0.000222	4.82e-05	1.86e-05		OpenSea	no	no	no	yes	yes	no
cg09840599	chr5	54652552	SKIV2L2	-0.000432	9.37e-05	1.88e-05	Body	OpenSea	no	no	no	yes	no	no
cg26026417	chr13	29149341		-0.000797	0.000173	1.89e-05		OpenSea	no	no	no	yes	no	no
cg13366219	chr17	74236288	RNF157	0.000167	3.62e-05	1.91e-05	1stExon	Island	no	no	no	yes	yes	no
cg13323164	chr8	142140200	DENND3	0.000285	6.2e-05	1.91e-05	5'UTR	S_Shore	no	no	no	yes	no	no
cg03038850	chr6	2415405		-0.000377	8.19e-05	1.92e-05		OpenSea	no	no	no	yes	yes	no
cg25780434	chr11	1215608		-0.000142	3.09e-05	1.92e-05		Island	no	no	no	yes	yes	no
cg12166222	chr17	77785792		0.000125	2.72e-05	1.93e-05		Island	no	no	no	yes	yes	no
cg26600653	chr7	157978382	PTPRN2	-0.000295	6.42e-05	1.93e-05	Body	N_Shelf	no	no	no	yes	yes	no
cg11635541	chrX	15869341	AP1S2	-0.00043	9.36e-05	1.95e-05	Body	N_Shelf	yes	no	no	yes	yes	no
cg03023256	chr5	101834784	SLCO6A1	-0.000613	0.000133	1.96e-05	TSS200	S_Shore	no	no	no	yes	no	no
cg00130181	chr13	100517033	CLYBL	-0.000314	6.84e-05	1.98e-05	Body	OpenSea	no	no	no	yes	yes	no
cg01464274	chr2	208089814	LOC101927865	-0.00143	0.000311	1.98e-05	Body	OpenSea	no	no	no	yes	no	no
cg12580892	chr5	177375028		-0.000454	9.88e-05	1.98e-05		S_Shelf	no	yes	yes	yes	no	no
cg01249522	chr7	152431886		-0.00134	0.000292	1.99e-05		OpenSea	no	no	no	yes	no	no
cg16661120	chr19	3767409	MRPL54	-0.000378	8.23e-05	2e-05	3'UTR	Island	no	no	no	yes	yes	no
cg01604547	chr14	51406877	PYGL	0.000433	9.43e-05	2e-05	Body	N_Shelf	no	no	no	yes	yes	no
cg02807788	chr18	34021730	FHOD3	0.000296	6.46e-05	2.06e-05	Body	OpenSea	no	no	no	yes	no	no
cg06904938	chr1	151320381	RFX5	-0.000788	0.000172	2.07e-05	TSS1500	S_Shore	no	no	no	yes	no	no
cg22492088	chr1	226070656	TMEM63A	0.000113	2.47e-05	2.09e-05	TSS1500	Island	no	no	no	yes	yes	no
cg01635878	chr4	56502849	NMU	0.000574	0.000125	2.09e-05	TSS1500	S_Shore	no	no	no	yes	yes	no
cg20667008	chr10	127915358	ADAM12	-0.000792	0.000173	2.12e-05	Body	OpenSea	no	no	no	yes	yes	no
cg05450193	chr3	55922078	ERC2	-0.000344	7.51e-05	2.12e-05	Body	OpenSea	no	no	no	yes	yes	no
cg10588211	chr1	162792246		0.000177	3.87e-05	2.13e-05		Island	no	no	no	yes	yes	no
cg06821959	chr9	95571711	ANKRD19	0.000369	8.06e-05	2.14e-05	TSS200	Island	no	yes	yes	yes	yes	no
cg22382601	chr5	153857867	HAND1	8.17e-05	1.79e-05	2.14e-05	TSS200	Island	no	no	no	yes	no	no
cg05337177	chr6	33084928	HLA-DPB2	0.000637	0.000139	2.15e-05	Body	Island	no	no	no	yes	yes	no
cg18846369	chr10	124429572		-0.000752	0.000165	2.15e-05		OpenSea	no	no	no	yes	no	no
cg19954978	chr5	176233844		-0.000323	7.08e-05	2.18e-05		N_Shelf	no	no	no	yes	yes	no
cg04363000	chr1	202474773	PPP1R12B	-0.000446	9.77e-05	2.18e-05	Body	OpenSea	no	no	no	yes	no	no
cg14664705	chr6	41002972	UNC5CL	-0.000272	5.96e-05	2.22e-05	5'UTR	OpenSea	no	no	no	yes	no	no
cg15963471	chr14	70751245		-0.00051	0.000112	2.23e-05		OpenSea	no	no	no	yes	no	no
cg24054416	chr5	100133592		-0.000889	0.000195	2.24e-05		OpenSea	no	no	no	yes	no	no
cg14280393	chr2	15839263	LOC101926966	-0.000236	5.17e-05	2.25e-05	Body	OpenSea	yes	no	no	yes	no	no
cg25549549	chr20	43443811		-0.000857	0.000188	2.25e-05		OpenSea	no	no	no	yes	no	no
cg26480092	chr7	136401420		-0.000694	0.000152	2.26e-05		OpenSea	no	no	no	yes	yes	no
cg22108259	chr13	33859993	STARD13	0.000108	2.37e-05	2.27e-05	TSS200	OpenSea	no	no	no	yes	yes	no
cg10721579	chr15	48524455	SLC12A1	-0.000468	0.000103	2.29e-05	Body	OpenSea	no	no	no	yes	no	no
cg01194712	chr14	91643885	C14orf159	0.00027	5.93e-05	2.29e-05	Body	OpenSea	no	no	no	yes	yes	no
cg17868942	chr10	115803819	ADRB1	8.51e-05	1.87e-05	2.29e-05	1stExon	Island	no	no	no	yes	yes	no
cg19557518	chr17	60704641	MRC2	8.6e-05	1.89e-05	2.3e-05	TSS200	Island	no	no	no	yes	yes	no
cg18339298	chr7	158888858	VIPR2	-0.00135	0.000297	2.3e-05	Body	S_Shelf	no	no	no	yes	yes	no
cg05452558	chr4	73633887		-0.000323	7.1e-05	2.35e-05		OpenSea	no	no	no	yes	no	no
cg21637172	chr7	61968988		0.000158	3.48e-05	2.36e-05		OpenSea	no	yes	yes	yes	yes	no
cg05304527	chr20	49297416	FAM65C	-0.000325	7.15e-05	2.36e-05	Body	OpenSea	no	no	no	yes	no	no
cg08236912	chr17	37557587	FBXL20	9.9e-05	2.18e-05	2.4e-05	Body	Island	no	no	no	yes	yes	no
cg00761512	chr5	36502775		-0.000686	0.000151	2.4e-05		OpenSea	no	no	no	yes	no	no
cg26333136	chr15	101419333	ALDH1A3	0.000527	0.000116	2.42e-05	TSS1500	Island	no	no	no	yes	yes	no
cg06934654	chr16	89180742	ACSF3	-0.000889	0.000196	2.46e-05	Body	OpenSea	no	no	no	yes	yes	no
cg14130249	chr12	90686035		-0.000611	0.000135	2.46e-05		OpenSea	no	no	no	yes	no	no
cg05582186	chr2	135533044		-0.00075	0.000165	2.48e-05		OpenSea	yes	no	no	yes	no	no
cg16526477	chr11	50254503	LOC441601	-0.000503	0.000111	2.49e-05	Body	N_Shelf	no	yes	yes	yes	yes	no
cg05020273	chr7	5459428	TNRC18	0.000145	3.2e-05	2.5e-05	Body	Island	no	no	no	yes	yes	no
cg14853020	chrX	51204538		0.00094	0.000208	2.52e-05		OpenSea	no	no	no	yes	no	no
cg08264699	chr5	110560505	CAMK4	0.000283	6.26e-05	2.52e-05	Body	S_Shore	no	no	no	yes	yes	no
cg07068327	chr10	134901279	GPR123	0.000569	0.000126	2.52e-05	TSS200	Island	yes	no	no	yes	yes	no
cg07716486	chr5	60140340	ELOVL7	0.000239	5.29e-05	2.53e-05	TSS1500	S_Shore	no	no	no	yes	no	no
cg16885608	chr19	37019262	ZNF260	8.01e-05	1.77e-05	2.54e-05	TSS200	Island	no	no	no	yes	yes	no
cg18197806	chr13	110726492		-0.000359	7.93e-05	2.54e-05		OpenSea	no	no	no	yes	no	no
cg18108669	chr4	183778263		-0.000586	0.00013	2.54e-05		OpenSea	no	no	no	yes	yes	no
cg12120406	chr17	25822056	KSR1	-0.000515	0.000114	2.57e-05	5'UTR	OpenSea	no	no	no	yes	yes	no
cg12804693	chr11	92273179	FAT3	-0.000679	0.00015	2.57e-05	Body	OpenSea	no	no	no	yes	yes	no
cg00359683	chr22	26423016	MYO18B	-0.000545	0.000121	2.58e-05	Body	OpenSea	no	no	no	yes	no	no
cg04766136	chr3	180397433	CCDC39	0.000104	2.31e-05	2.59e-05	TSS200	Island	no	no	no	yes	yes	no
cg13284861	chr9	35664905	ARHGEF39	0.000258	5.7e-05	2.6e-05	Body	N_Shore	no	no	no	yes	no	no
cg23107754	chr10	120514968	C10orf46	7.19e-05	1.59e-05	2.61e-05	TSS1500	Island	no	no	no	yes	yes	no
cg18483526	chr16	24162798	PRKCB	0.000763	0.000169	2.63e-05	Body	OpenSea	no	no	no	yes	no	no
cg22559596	chr10	134563955	INPP5A	0.00054	0.00012	2.64e-05	Body	S_Shore	no	no	no	yes	yes	no
cg05422352	chr2	232650747	COPS7B	0.00102	0.000226	2.65e-05	TSS1500	N_Shore	no	no	no	yes	yes	no
cg03998173	chr7	151217580	RHEB	0.000169	3.75e-05	2.67e-05	TSS1500	Island	no	no	no	yes	yes	no
cg01077185	chr7	149562623	ZNF862	0.000369	8.17e-05	2.68e-05	3'UTR	S_Shelf	no	no	no	yes	yes	no
cg26062048	chr5	153418412	MFAP3	0.000119	2.65e-05	2.68e-05	TSS200	Island	no	no	no	yes	yes	no
cg15919109	chr14	97847371		-0.000888	0.000197	2.68e-05		OpenSea	no	no	no	yes	no	no
cg12136608	chr3	3840360	LRRN1	0.000273	6.06e-05	2.72e-05	TSS1500	N_Shore	no	no	no	yes	yes	no
cg04901700	chr5	5177323	ADAMTS16	-0.000383	8.51e-05	2.77e-05	Body	OpenSea	no	no	no	yes	no	no
cg01560185	chr17	78032528	CCDC40	-0.0003	6.66e-05	2.82e-05	Body	Island	no	no	no	yes	yes	no
cg06583077	chr2	240090977	HDAC4	-0.000566	0.000126	2.83e-05	Body	OpenSea	no	no	no	yes	yes	no
cg05862036	chr1	23689691	ZNF436	-0.000186	4.15e-05	2.87e-05	Body	OpenSea	no	no	no	yes	no	no
cg14386604	chr13	108928803	TNFSF13B	-0.000231	5.14e-05	2.88e-05	Body	OpenSea	no	no	no	yes	no	no
cg24266624	chr12	133220636	POLE	-0.000813	0.000181	2.9e-05	Body	OpenSea	no	no	no	yes	yes	no
cg02173004	chr6	33290722	DAXX	0.000163	3.64e-05	2.94e-05	1stExon	Island	no	no	no	yes	yes	no
cg05909892	chr12	93836165	UBE2N	5.95e-05	1.33e-05	2.94e-05	TSS200	S_Shore	no	no	no	yes	yes	no
cg06215569	chr1	110611465	ALX3	0.000213	4.75e-05	2.96e-05	Body	Island	yes	no	no	yes	yes	no
cg14006741	chr20	1294814	SDCBP2	0.000941	0.00021	3.02e-05	TSS1500	S_Shore	no	no	no	yes	yes	no
cg00976054	chr17	73042537	ATP5H	0.000137	3.06e-05	3.05e-05	5'UTR	N_Shore	no	no	no	yes	yes	no
cg06884199	chr5	174120335		0.000251	5.6e-05	3.07e-05		OpenSea	no	no	no	yes	yes	no
cg11366378	chr13	29233020	POMP	7.15e-05	1.6e-05	3.07e-05	TSS200	N_Shore	no	no	no	yes	no	no
cg09487387	chr1	87604262	LINC01140	-0.00108	0.000243	3.08e-05	Body	OpenSea	no	no	no	yes	no	no
cg22163472	chr1	33402454	RNF19B	-0.000442	9.88e-05	3.09e-05	Body	OpenSea	no	no	no	yes	yes	no
cg08866865	chr2	201173897	SPATS2L	-0.000307	6.88e-05	3.11e-05	5'UTR	S_Shore	no	no	no	yes	yes	no
cg04394795	chrX	3762130		0.000153	3.43e-05	3.11e-05		Island	no	yes	yes	yes	yes	no
cg04737542	chr1	240775465	GREM2	0.000233	5.22e-05	3.13e-05	TSS200	OpenSea	no	no	no	yes	no	no
cg09944866	chr1	180601960	XPR1	8.97e-05	2.01e-05	3.14e-05	Body	S_Shore	no	no	no	yes	no	no
cg15318546	chr12	133069091	FBRSL1	-0.000671	0.00015	3.17e-05	Body	S_Shore	no	no	no	yes	yes	no
cg19187653	chr6	31778919	HSPA1L	-0.000769	0.000172	3.18e-05	Body	N_Shelf	no	no	no	yes	yes	no
cg12965095	chr19	18120626	ARRDC2	-0.00034	7.62e-05	3.22e-05	Body	Island	no	no	no	yes	yes	no
cg03801410	chr10	104228593	TMEM180	-0.000356	7.99e-05	3.22e-05	5'UTR	OpenSea	no	no	no	yes	no	no
cg22785503	chr22	22730635		-0.000465	0.000104	3.24e-05		OpenSea	no	yes	yes	yes	no	no
cg25782652	chr20	37581170	FAM83D	0.000299	6.71e-05	3.29e-05	3'UTR	OpenSea	no	no	no	yes	yes	no
cg26414410	chrX	45710209	LOC401585	0.000392	8.79e-05	3.31e-05	Body	N_Shore	yes	no	no	yes	no	no
cg13242199	chr1	203410080		0.000692	0.000155	3.34e-05		OpenSea	no	no	no	yes	yes	no
cg20017464	chr17	30677219	MIR632	9.73e-05	2.19e-05	3.37e-05	Body	Island	no	no	no	yes	yes	no
cg23423230	chr21	43327978	C2CD2	-0.000167	3.76e-05	3.39e-05	Body	Island	no	no	no	yes	yes	no
cg08801953	chr3	190854375		-0.000701	0.000158	3.43e-05		OpenSea	no	no	no	yes	no	no
cg20163870	chr19	19342485	NCAN	-0.00132	0.000297	3.43e-05	Body	OpenSea	no	no	no	yes	no	no
cg23278196	chr12	54071111	ATP5G2	0.000287	6.47e-05	3.44e-05	TSS1500	Island	no	no	no	yes	yes	no
cg22044955	chr1	16270862	ZBTB17	-0.00115	0.000258	3.46e-05	Body	Island	no	no	no	yes	no	no
cg00195179	chr22	39745738	SYNGR1	0.0002	4.52e-05	3.47e-05	TSS1500	N_Shore	yes	no	no	yes	no	no
cg11298496	chrX	74001017	KIAA2022	-0.000577	0.00013	3.47e-05	5'UTR	OpenSea	no	no	no	yes	no	no
cg04586502	chr6	33264356	RGL2	-0.000998	0.000225	3.5e-05	Body	N_Shore	no	no	no	yes	yes	no
cg14681434	chr3	197230053		-0.000949	0.000214	3.52e-05		S_Shelf	no	no	no	yes	no	no
cg26835404	chr14	23451606	AJUBA	0.000126	2.85e-05	3.53e-05	1stExon	Island	no	no	no	yes	no	no
cg19746873	chr4	153601349	TMEM154	7.2e-05	1.63e-05	3.54e-05	TSS200	OpenSea	yes	no	no	yes	yes	no
cg25590127	chr17	3542689	CTNS	-0.00044	9.93e-05	3.57e-05	5'UTR	S_Shelf	no	no	no	yes	yes	no
cg03172807	chr3	52939018	SFMBT1	-0.000254	5.73e-05	3.58e-05	3'UTR	OpenSea	no	no	no	yes	yes	no
cg18391209	chr1	223747670	CAPN8	0.00226	0.000511	3.59e-05	Body	S_Shelf	no	no	no	yes	yes	no
cg08383063	chr13	48877434	RB1	0.000139	3.14e-05	3.59e-05	TSS1500	N_Shore	no	no	no	yes	yes	no
cg14827198	chr2	145147129	ZEB2	-0.00024	5.42e-05	3.6e-05	Body	Island	no	yes	yes	yes	yes	no
cg24123738	chr1	31886492	SERINC2	7.25e-05	1.64e-05	3.61e-05	TSS200	Island	no	no	no	yes	no	no
cg20876525	chr6	169273382		-0.000563	0.000127	3.63e-05		OpenSea	no	no	no	yes	yes	no
cg02812189	chr17	18544889	TBC1D28	-0.00118	0.000266	3.66e-05	5'UTR	OpenSea	no	yes	yes	yes	yes	no
cg20531169	chr4	1052560		-0.000904	0.000204	3.67e-05		S_Shelf	no	no	no	yes	yes	no
cg15722679	chr20	1638393	SIRPG	0.000142	3.22e-05	3.7e-05	1stExon	OpenSea	no	yes	yes	yes	yes	no
cg07490542	chr7	55260374	EGFR	-0.000762	0.000172	3.71e-05	Body	OpenSea	no	no	no	yes	no	no
cg05357347	chr15	35591053		-0.000721	0.000163	3.71e-05		OpenSea	no	no	no	yes	yes	no
cg16274678	chr1	154127952	TPM3	0.00104	0.000236	3.71e-05	3'UTR	OpenSea	no	no	no	yes	yes	no
cg10264348	chr9	31024075		-0.000781	0.000177	3.71e-05		OpenSea	no	no	no	yes	no	no
ch.10.2676717R	chr10	125765348		0.000316	7.14e-05	3.75e-05		OpenSea	no	no	no	yes	yes	no
cg20274592	chr10	49496151		0.000475	0.000108	3.77e-05		OpenSea	no	no	no	yes	no	no
cg20618968	chr17	78634535	RPTOR	-0.000238	5.39e-05	3.77e-05	Body	OpenSea	yes	no	no	yes	no	no
cg19736117	chr19	50058328		0.000398	9.02e-05	3.79e-05		N_Shore	no	no	no	yes	yes	no
cg19201533	chr10	18133438	MIR511-1	-0.000729	0.000165	3.81e-05	TSS1500	OpenSea	yes	yes	yes	yes	yes	no
cg18548413	chr17	47492526	PHB	0.000142	3.22e-05	3.83e-05	TSS1500	OpenSea	no	no	no	yes	yes	no
cg16486564	chr16	46513219	ANKRD26P1	0.000376	8.53e-05	3.83e-05	Body	OpenSea	no	no	no	yes	no	no
cg10508925	chr5	124737474		-0.000708	0.00016	3.84e-05		OpenSea	no	no	no	yes	no	no
cg26324491	chr1	47799087	CMPK1	0.00115	0.00026	3.9e-05	TSS1500	N_Shore	no	no	no	yes	no	no
cg17013002	chr17	45298006	MYL4	7.79e-05	1.77e-05	3.9e-05	Body	OpenSea	no	yes	yes	yes	no	no
cg05032264	chr2	217675019		-0.000748	0.00017	3.93e-05		Island	no	no	no	yes	yes	no
cg07361097	chr19	49043492		-0.00104	0.000236	3.96e-05		OpenSea	no	no	no	yes	no	no
cg16523704	chr3	49314670	USP4	0.000146	3.31e-05	3.97e-05	3'UTR	Island	no	no	no	yes	yes	no
cg02375428	chr13	93878235	GPC6	-0.000443	0.000101	3.98e-05	TSS1500	N_Shore	no	no	no	yes	no	no
cg13774420	chr12	121697243	CAMKK2	-0.000959	0.000218	3.98e-05	Body	OpenSea	yes	no	no	yes	no	no
cg14782322	chr1	45474262	HECTD3	-0.000733	0.000167	4.04e-05	Body	N_Shore	no	no	no	yes	no	no
cg09420469	chr3	32202428	GPD1L	-0.000331	7.53e-05	4.05e-05	Body	OpenSea	no	no	no	yes	no	no
cg02184183	chr3	67705187	SUCLG2	0.000142	3.22e-05	4.06e-05	TSS200	S_Shore	no	no	no	yes	no	no
cg14514144	chr1	25444006		-0.000438	9.96e-05	4.06e-05		OpenSea	no	no	no	yes	no	no
cg02407873	chr19	14670860	TECR	-0.000775	0.000176	4.08e-05	Body	OpenSea	no	no	no	yes	no	no
cg18717628	chr5	113697892	KCNN2	0.000604	0.000138	4.09e-05	TSS200	Island	no	no	no	yes	no	no
cg19951297	chr5	138441071	SIL1	-0.000257	5.84e-05	4.1e-05	Body	OpenSea	no	no	no	yes	yes	no
cg11297107	chr19	38924319	RYR1	0.000217	4.94e-05	4.1e-05	TSS200	Island	no	no	no	yes	yes	no
cg08748170	chr5	54518667		0.000393	8.96e-05	4.11e-05		N_Shore	yes	no	no	yes	yes	no
cg07207099	chr3	49314736	USP4	0.000552	0.000126	4.11e-05	3'UTR	Island	no	no	no	yes	yes	no
cg21805950	chr8	78031864		-0.000575	0.000131	4.13e-05		OpenSea	no	no	no	yes	yes	no
cg05063138	chr11	125034435	PKNOX2	0.000641	0.000146	4.18e-05	TSS200	Island	no	no	no	yes	yes	no
cg15226808	chr6	125286951		-0.000711	0.000162	4.2e-05		S_Shelf	no	no	no	yes	yes	no
cg15408073	chr5	33936322	RXFP3	0.000331	7.55e-05	4.22e-05	TSS200	Island	no	no	no	yes	yes	no
cg20776891	chr8	134467835	ST3GAL1	-0.000316	7.22e-05	4.22e-05	3'UTR	OpenSea	no	yes	yes	yes	yes	no
cg27093940	chr1	19193407		-0.000241	5.49e-05	4.24e-05		OpenSea	no	no	no	yes	no	no
cg22531668	chr10	118891601	VAX1	0.000615	0.00014	4.25e-05	3'UTR	N_Shore	no	no	no	yes	yes	no
cg12297820	chr17	57208632	SKA2	0.000476	0.000109	4.25e-05	ExonBnd	OpenSea	no	no	no	yes	no	no
cg22989942	chr20	57426950	GNAS	-0.000497	0.000113	4.27e-05	TSS1500	Island	no	no	no	yes	yes	no
cg25552098	chr1	31358506	SDC3	0.000188	4.3e-05	4.3e-05	Body	OpenSea	no	no	no	yes	no	no
cg15145018	chr4	61671626		-0.000119	2.72e-05	4.3e-05		OpenSea	no	no	no	yes	no	no
cg26921611	chr8	37917868	EIF4EBP1	-0.000653	0.000149	4.34e-05	3'UTR	OpenSea	no	no	no	yes	yes	no
cg04189697	chrX	153778656	IKBKG	-0.000381	8.71e-05	4.36e-05	5'UTR	S_Shelf	no	no	no	yes	yes	no
cg11715517	chr9	113803034		-0.00102	0.000234	4.36e-05		S_Shore	no	no	no	yes	no	no
cg21678033	chr3	170127982		-0.000769	0.000176	4.36e-05		OpenSea	no	no	no	yes	no	no
cg01155964	chr10	4286610	LINC00702	-0.000357	8.17e-05	4.4e-05	TSS1500	OpenSea	no	no	no	yes	no	no
cg18195172	chr9	97955481	FANCC	-0.000442	0.000101	4.42e-05	Body	OpenSea	no	no	no	yes	no	no
cg27152729	chr3	125693377	ROPN1B	-0.000212	4.85e-05	4.42e-05	Body	OpenSea	no	yes	yes	yes	no	no
cg12803108	chr14	90748007	C14orf102	0.000916	0.00021	4.46e-05	Body	OpenSea	no	no	no	yes	yes	no
cg00328965	chrX	129243062	ELF4	0.000164	3.76e-05	4.47e-05	5'UTR	N_Shore	no	no	no	yes	yes	no
cg14422660	chr6	105628044	POPDC3	0.000277	6.33e-05	4.48e-05	TSS200	S_Shore	no	no	no	yes	yes	no
cg00351980	chr3	99496118	COL8A1	-0.000314	7.19e-05	4.52e-05	5'UTR	OpenSea	no	no	no	yes	no	no
cg21456025	chr4	120548850	PDE5A	0.00047	0.000108	4.53e-05	TSS1500	Island	no	no	no	yes	no	no
cg02684133	chr4	15151691	LOC101929095	0.000275	6.3e-05	4.54e-05	Body	OpenSea	no	no	no	yes	no	no
cg04339457	chr3	183145663	MCF2L2	0.000365	8.37e-05	4.54e-05	Body	Island	no	no	no	yes	no	no
cg15754248	chr10	130720402		-0.000814	0.000186	4.54e-05		OpenSea	no	no	no	yes	no	no
cg15174246	chr22	30663901	OSM	0.000205	4.7e-05	4.56e-05	TSS1500	OpenSea	no	no	no	yes	no	no
ch.20.1534602F	chr20	62645068	PRPF6	-0.00031	7.1e-05	4.57e-05	Body	OpenSea	no	no	no	yes	yes	no
cg26820922	chr2	32503023	YIPF4	5.44e-05	1.25e-05	4.6e-05	5'UTR	Island	no	no	no	yes	yes	no
cg10183489	chr10	5576192		-0.000643	0.000148	4.6e-05		OpenSea	no	no	no	yes	no	no
cg05955385	chr18	48260141		-0.000391	8.97e-05	4.66e-05		S_Shelf	no	no	no	yes	yes	no
cg22284745	chr8	38816065	PLEKHA2	-0.000463	0.000106	4.67e-05	Body	OpenSea	no	no	no	yes	yes	no
cg15131414	chr19	37157847	ZNF461	0.000103	2.36e-05	4.73e-05	TSS200	Island	no	no	no	yes	yes	no
cg09535750	chr10	122702484		0.000118	2.71e-05	4.74e-05		OpenSea	no	no	no	yes	yes	no
cg22096122	chr22	23260293		-0.000347	7.99e-05	4.82e-05		OpenSea	no	no	no	yes	no	no
cg06598836	chr3	2140699		0.000794	0.000183	4.83e-05		Island	no	no	no	yes	yes	no
cg16414659	chr3	145736001		-0.000524	0.000121	4.89e-05		OpenSea	no	yes	yes	yes	yes	no
cg22818504	chr7	68737259		-0.000197	4.54e-05	4.91e-05		OpenSea	no	no	no	yes	no	no
cg11386709	chr6	131278559	EPB41L2	-0.000657	0.000151	4.94e-05	5'UTR	OpenSea	no	no	no	yes	yes	no
cg13766816	chrX	118616721		0.000115	2.65e-05	4.94e-05		Island	no	no	no	yes	yes	no
cg21106407	chr14	57262177		0.000773	0.000178	4.94e-05		S_Shore	no	no	no	yes	yes	no
cg04677287	chr3	13608791	FBLN2	-0.000487	0.000112	4.95e-05	TSS1500	N_Shelf	yes	no	no	yes	no	no
cg24998423	chr5	145755430		-0.00076	0.000175	4.99e-05		N_Shelf	no	no	no	yes	no	no
cg11824172	chr1	60280096	HOOK1	0.000563	0.00013	4.99e-05	TSS1500	N_Shore	no	no	no	yes	yes	no
cg06388647	chr2	121467863		-0.000842	0.000194	5.01e-05		OpenSea	no	no	no	yes	yes	no
cg12425719	chr5	126779737	MEGF10	-0.000562	0.00013	5.03e-05	Body	OpenSea	no	no	no	yes	no	no
cg16667391	chr7	114757333	LINC01393	-0.000413	9.53e-05	5.03e-05	Body	OpenSea	no	no	no	yes	no	no
cg08772602	chr17	45395990	THCAT158	-0.000246	5.68e-05	5.04e-05	ExonBnd	OpenSea	no	no	no	yes	no	no
cg15375469	chr7	29186231	CPVL	0.000247	5.69e-05	5.08e-05	TSS200	OpenSea	no	no	no	yes	yes	no
cg19356825	chr1	2985312	FLJ42875	0.000654	0.000151	5.08e-05	TSS1500	Island	no	no	no	yes	yes	no
cg24108813	chr16	24348470	CACNG3	-0.00071	0.000164	5.1e-05	Body	OpenSea	no	no	no	yes	no	no
cg02907988	chr1	18014759	ARHGEF10L	-0.000806	0.000186	5.11e-05	Body	OpenSea	no	no	no	yes	no	no
cg11453603	chr20	892257	ANGPT4	-0.00059	0.000136	5.13e-05	Body	OpenSea	no	no	no	yes	no	no
cg22647407	chr19	56904965	ZNF582	0.000632	0.000146	5.15e-05	TSS200	Island	no	no	no	yes	yes	no
cg09999657	chr7	29249905	LOC102724484	-0.000142	3.27e-05	5.16e-05	TSS1500	OpenSea	no	no	no	yes	no	no
cg25172519	chr6	132722775	MOXD1	0.00032	7.4e-05	5.16e-05	TSS200	Island	no	no	no	yes	no	no
cg16577947	chr6	168977235	SMOC2	-0.000778	0.00018	5.18e-05	Body	S_Shelf	no	no	no	yes	yes	no
cg04116093	chr6	170860359	PSMB1	-0.000943	0.000218	5.22e-05	Body	N_Shore	no	no	no	yes	yes	no
cg05990106	chr10	81309793		-0.000512	0.000118	5.25e-05		OpenSea	no	yes	yes	yes	no	no
cg04062119	chr5	132763857	MIR1289-2	-0.00192	0.000443	5.25e-05	TSS1500	OpenSea	no	no	no	yes	yes	no
cg14289641	chr2	10957423	PDIA6	-0.000272	6.3e-05	5.25e-05	Body	OpenSea	no	no	no	yes	no	no
cg14874703	chr14	45366363	C14orf28	0.000103	2.38e-05	5.26e-05	TSS200	N_Shore	no	no	no	yes	yes	no
cg04756178	chr16	87245191	LOC101928708	-0.0007	0.000162	5.26e-05	TSS1500	OpenSea	no	no	no	yes	no	no
cg14301713	chr12	54402443	HOXC8	0.000701	0.000162	5.26e-05	TSS1500	N_Shore	no	no	no	yes	yes	no
cg01359081	chr6	146942205	ADGB	-0.000261	6.03e-05	5.29e-05	Body	OpenSea	no	no	no	yes	no	no
cg26284782	chr7	151513241	PRKAG2	-0.000774	0.000179	5.3e-05	Body	OpenSea	no	no	no	yes	yes	no
cg05124441	chr3	12045979	SYN2	0.000128	2.95e-05	5.31e-05	1stExon	Island	no	no	no	yes	yes	no
cg15777606	chr6	15496615	JARID2	0.000536	0.000124	5.32e-05	Body	N_Shore	no	no	no	yes	yes	no
cg21349637	chr18	13218607	C18orf1	0.000157	3.63e-05	5.34e-05	TSS200	Island	no	no	no	yes	yes	no
cg19600750	chr14	57274677	OTX2	0.00015	3.47e-05	5.34e-05	5'UTR	Island	no	no	no	yes	yes	no
cg22654507	chr2	19985398		-0.00109	0.000253	5.35e-05		OpenSea	no	no	no	yes	no	no
cg27125153	chr12	32405647	BICD1	-0.00147	0.000341	5.39e-05	Body	OpenSea	no	no	no	yes	no	no
cg01055518	chr1	57802279	DAB1	-0.000787	0.000182	5.39e-05	5'UTR	OpenSea	no	no	no	yes	yes	no
cg04777145	chr21	39383780		-0.000516	0.00012	5.4e-05		OpenSea	no	no	no	yes	no	no
cg11741818	chr8	10367873		-0.000507	0.000118	5.4e-05		OpenSea	no	no	no	yes	no	no
cg02081427	chr12	59989735		0.000114	2.64e-05	5.4e-05		Island	no	no	no	yes	yes	no
cg21655710	chr1	54856511	SSBP3	-0.000398	9.23e-05	5.45e-05	Body	Island	no	no	no	yes	yes	no
cg18771191	chr8	126273313	NSMCE2	-0.000409	9.49e-05	5.46e-05	Body	OpenSea	no	no	no	yes	no	no
cg12230728	chr12	58021569	B4GALNT1	0.000213	4.94e-05	5.49e-05	Body	Island	no	no	no	yes	yes	no
cg25559946	chr3	27411832	NEK10	-0.000414	9.61e-05	5.5e-05	TSS1500	S_Shore	no	no	no	yes	no	no
ch.16.54217905R	chr16	55660404		-0.000369	8.56e-05	5.52e-05		OpenSea	no	no	no	yes	yes	no
cg25305174	chr7	44279680	CAMK2B	-0.000124	2.89e-05	5.52e-05	Body	S_Shore	no	no	no	yes	yes	no
cg19783967	chr16	30405737	ZNF48	-0.000611	0.000142	5.52e-05	TSS1500	N_Shore	no	no	no	yes	no	no
cg26756083	chr8	89339622	MMP16	0.000205	4.76e-05	5.53e-05	5'UTR	N_Shore	no	no	no	yes	yes	no
cg11641787	chr2	235588543		-0.000874	0.000203	5.54e-05		OpenSea	no	no	no	yes	no	no
cg01068781	chr2	96769235		-0.00155	0.000359	5.54e-05		OpenSea	no	no	no	yes	no	no
cg13381245	chr12	26279706		0.000184	4.27e-05	5.57e-05		Island	no	no	no	yes	yes	no
cg09259608	chr1	1470161	C1orf70	-0.00188	0.000437	5.59e-05	3'UTR	N_Shore	no	no	no	yes	yes	no
cg15720926	chr19	54371050	MYADM	0.000116	2.7e-05	5.62e-05	TSS200	N_Shore	yes	no	no	yes	yes	no
cg03007201	chr19	57875238	TRAPPC2P1	0.00037	8.59e-05	5.63e-05	Body	S_Shore	no	no	no	yes	yes	no
cg06528862	chr6	10634148		-0.000284	6.61e-05	5.68e-05		OpenSea	no	no	no	yes	no	no
cg21074163	chrX	71270074	NHSL2	-0.00112	0.000261	5.7e-05	Body	OpenSea	yes	no	no	yes	no	no
cg08876434	chr11	13030637	RASSF10	0.000119	2.76e-05	5.72e-05	TSS200	Island	no	no	no	yes	yes	no
cg19694398	chr3	134128699		0.00032	7.45e-05	5.73e-05		S_Shelf	no	yes	yes	yes	no	no
cg00993365	chr2	53994269	CHAC2	0.000583	0.000136	5.73e-05	TSS1500	N_Shore	no	no	no	yes	no	no
cg13020378	chr11	60710273	SLC15A3	-0.000256	5.97e-05	5.74e-05	Body	OpenSea	no	no	no	yes	yes	no
cg24936630	chr11	108535499	DDX10	0.000145	3.36e-05	5.75e-05	TSS1500	N_Shore	no	no	no	yes	yes	no
cg20188207	chr2	114181852		0.000301	7e-05	5.77e-05		OpenSea	no	yes	yes	yes	no	no
cg16189113	chr16	83819442	CDH13	-0.000506	0.000118	5.77e-05	Body	OpenSea	no	no	no	yes	no	no
cg07843027	chr16	75498835	TMEM170A	0.000157	3.66e-05	5.77e-05	TSS1500	S_Shore	no	no	no	yes	yes	no
cg10478310	chr4	88929658	PKD2	6.89e-05	1.6e-05	5.8e-05	Body	Island	yes	no	no	yes	yes	no
cg19063972	chr13	95364908	SOX21	0.000252	5.86e-05	5.82e-05	TSS1500	Island	no	no	no	yes	yes	no
cg17199223	chr1	178063098	RASAL2	0.000131	3.05e-05	5.82e-05	5'UTR	Island	no	no	no	yes	no	no
cg06540146	chr15	33011185	GREM1	0.0003	7e-05	5.85e-05	5'UTR	Island	no	no	no	yes	yes	no
cg19990438	chr11	36297713	COMMD9	-0.000474	0.00011	5.88e-05	Body	OpenSea	no	no	no	yes	no	no
cg25129837	chr11	66057277	YIF1A	0.000255	5.95e-05	5.9e-05	TSS1500	Island	no	no	no	yes	yes	no
cg06257401	chr9	99146067	SLC35D2	8.73e-05	2.04e-05	5.98e-05	TSS200	S_Shore	no	no	no	yes	no	no
cg27171704	chr17	45786010	TBKBP1	-0.000828	0.000193	6.01e-05	Body	N_Shore	no	no	no	yes	yes	no
cg20726001	chr18	18821389	GREB1L	0.000287	6.69e-05	6.02e-05	TSS1500	Island	no	no	no	yes	yes	no
cg23598480	chr2	60102800		0.000523	0.000122	6.04e-05		OpenSea	yes	no	no	yes	yes	no
cg00336912	chr14	55583041		-0.000435	0.000102	6.12e-05		OpenSea	no	no	no	yes	no	no
cg16151094	chrX	103410866	FAM199X	0.000235	5.5e-05	6.13e-05	TSS1500	N_Shore	no	no	no	yes	no	no
cg26827852	chr1	89887630	LOC400759	-0.000292	6.83e-05	6.14e-05	Body	OpenSea	no	yes	yes	yes	yes	no
cg25297680	chr9	127415161	NR6A1	-0.000473	0.000111	6.14e-05	Body	OpenSea	no	no	no	yes	no	no
cg02738255	chr20	25231685	PYGB	-0.000331	7.73e-05	6.15e-05	Body	S_Shelf	no	no	no	yes	yes	no
cg15010603	chr7	17962186	SNX13	0.000495	0.000116	6.15e-05	Body	OpenSea	no	no	no	yes	yes	no
cg18525601	chr12	125354051		0.000368	8.62e-05	6.25e-05		OpenSea	no	no	no	yes	no	no
cg21870640	chr6	33084624	HLA-DPB2	0.000499	0.000117	6.25e-05	Body	N_Shore	no	no	no	yes	yes	no
cg26777760	chrX	132092564	HS6ST2	0.000298	6.97e-05	6.25e-05	Body	Island	no	no	no	yes	yes	no
cg00297075	chr9	79627672		0.000495	0.000116	6.27e-05		N_Shore	no	no	no	yes	yes	no
cg02730736	chr12	1366238	ERC1	-0.00129	0.000302	6.27e-05	Body	OpenSea	no	no	no	yes	no	no
cg22577984	chr11	118981363	C2CD2L	-0.000638	0.000149	6.32e-05	Body	S_Shelf	no	no	no	yes	no	no
cg05480046	chr7	4856146	RADIL	-0.000223	5.23e-05	6.33e-05	Body	Island	no	no	no	yes	yes	no
cg11576513	chr6	114663692		0.00021	4.92e-05	6.41e-05		Island	no	no	no	yes	yes	no
cg14065127	chr20	3063238	AVP	0.00051	0.00012	6.42e-05	3'UTR	Island	no	no	no	yes	yes	no
cg25457331	chr6	16238547	GMPR	0.000155	3.65e-05	6.48e-05	TSS1500	N_Shore	no	no	no	yes	yes	no
cg20661523	chr5	96150454	ERAP1	0.000266	6.24e-05	6.48e-05	TSS1500	OpenSea	yes	no	no	yes	no	no
cg06207682	chr10	99497748	ZFYVE27	0.000365	8.57e-05	6.48e-05	TSS1500	S_Shore	no	no	no	yes	no	no
cg02740025	chr6	11226632	NEDD9	-0.000459	0.000108	6.52e-05	Body	OpenSea	no	no	no	yes	no	no
cg05963136	chr19	46628137	IGFL3	-0.00084	0.000197	6.52e-05	TSS1500	OpenSea	no	no	no	yes	yes	no
cg19233518	chrX	14047762	GEMIN8	0.000118	2.76e-05	6.54e-05	5'UTR	Island	no	no	no	yes	yes	no
cg13473356	chr3	179754613	PEX5L	0.000537	0.000126	6.55e-05	TSS200	Island	no	no	no	yes	yes	no
cg21063275	chr15	22466195		0.000247	5.8e-05	6.65e-05		OpenSea	no	yes	yes	yes	yes	no
cg13039704	chr9	135545002	DDX31	0.000129	3.04e-05	6.66e-05	Body	Island	no	no	no	yes	yes	no
cg02560717	chr7	91808223		0.000235	5.53e-05	6.71e-05		N_Shore	no	no	no	yes	yes	no
cg01193335	chr2	54949722		-0.000244	5.75e-05	6.72e-05		N_Shore	no	no	no	yes	yes	no
cg03762364	chr2	96908811		-0.000639	0.00015	6.77e-05		OpenSea	no	no	no	yes	no	no
cg00916810	chr4	88449925	SPARCL1	0.000743	0.000175	6.84e-05	5'UTR	OpenSea	no	no	no	yes	no	no
cg16366262	chr1	1118157	TTLL10	0.000376	8.86e-05	6.87e-05	Body	S_Shelf	no	no	no	yes	yes	no
cg01497672	chr11	120315963	ARHGEF12	-0.000422	9.95e-05	6.89e-05	Body	OpenSea	yes	no	no	yes	no	no
cg17608931	chr17	1898897	RTN4RL1	-0.000729	0.000172	6.9e-05	Body	N_Shelf	no	no	no	yes	no	no
cg00893371	chr11	118272034	ATP5L	6.53e-05	1.54e-05	6.91e-05	TSS200	N_Shore	no	no	no	yes	no	no
cg08846852	chr3	49314814	USP4	0.000227	5.36e-05	6.96e-05	3'UTR	Island	no	no	no	yes	yes	no
cg03074692	chr11	64216380		0.000529	0.000125	6.99e-05		N_Shore	no	no	no	yes	yes	no
cg00007021	chr8	101819246		0.000633	0.000149	6.99e-05		OpenSea	no	no	no	yes	no	no
cg18279625	chr3	150317877		0.000204	4.81e-05	6.99e-05		N_Shelf	no	yes	yes	yes	yes	no
cg22146963	chr18	657288	TYMS	4.93e-05	1.16e-05	6.99e-05	TSS1500	N_Shore	yes	no	no	yes	no	no
cg25577524	chr11	119560689	PVRL1	-0.000468	0.00011	7.02e-05	Body	OpenSea	no	no	no	yes	yes	no
cg03022211	chr2	128410689	LIMS2	-0.00105	0.000248	7.03e-05	Body	Island	no	no	no	yes	yes	no
cg06132727	chr4	174422191		0.000567	0.000134	7.04e-05		Island	no	no	no	yes	yes	no
cg09253800	chr3	21880914		-0.000338	7.98e-05	7.07e-05		OpenSea	yes	no	no	yes	no	no
cg12870372	chr16	86857146		-0.000875	0.000207	7.08e-05		OpenSea	no	no	no	yes	no	no
cg02422997	chr15	100277091		-0.000213	5.04e-05	7.14e-05		S_Shelf	no	no	no	yes	yes	no
cg15476279	chr6	33181145		6.23e-05	1.47e-05	7.14e-05		Island	no	no	no	yes	yes	no
cg08852638	chr1	203186722	CHIT1	0.00038	8.98e-05	7.15e-05	Body	OpenSea	no	no	no	yes	no	no
cg16305018	chr18	74734220	MBP	-0.000556	0.000132	7.23e-05	Body	OpenSea	no	no	no	yes	no	no
cg00425214	chr15	33011187	LOC100131315	0.000239	5.66e-05	7.25e-05	TSS200	Island	no	no	no	yes	no	no
cg05426961	chr11	45723628		0.000594	0.00014	7.26e-05		OpenSea	no	no	no	yes	yes	no
cg22313495	chr19	12175490	ZNF844	0.000123	2.9e-05	7.27e-05	TSS200	Island	no	no	no	yes	yes	no
cg16290534	chr12	112207529	ALDH2	-0.00017	4.03e-05	7.33e-05	Body	S_Shelf	no	no	no	yes	yes	no
cg17775903	chr2	85972061		-0.000368	8.7e-05	7.35e-05		OpenSea	no	no	no	yes	no	no
cg13026795	chr3	16379963	RFTN1	8.69e-05	2.06e-05	7.37e-05	Body	OpenSea	no	no	no	yes	yes	no
cg25717182	chr11	76382149	LRRC32	8.24e-05	1.95e-05	7.39e-05	TSS1500	Island	no	no	no	yes	yes	no
cg19252369	chr13	21580144	LATS2	-0.000231	5.47e-05	7.4e-05	Body	OpenSea	no	no	no	yes	yes	no
cg11243875	chr9	139443283	LINC01573	-0.000592	0.00014	7.4e-05	Body	S_Shore	no	no	no	yes	no	no
cg11846141	chr21	46714226	LOC642852	0.000863	0.000205	7.5e-05	Body	N_Shore	no	no	no	yes	yes	no
cg14609568	chr4	7186138		-0.000407	9.65e-05	7.52e-05		OpenSea	no	no	no	yes	yes	no
cg21465176	chr17	80358876	C17orf101	0.000185	4.38e-05	7.55e-05	Body	N_Shelf	no	no	no	yes	yes	no
cg21214095	chr3	131177611		-0.000552	0.000131	7.56e-05		OpenSea	no	no	no	yes	no	no
cg00416802	chr1	167819191	ADCY10	-0.000688	0.000163	7.58e-05	Body	OpenSea	no	no	no	yes	no	no
cg25228755	chr3	142315566	PLS1	7.16e-05	1.7e-05	7.59e-05	5'UTR	Island	no	no	no	yes	yes	no
cg13772376	chr10	86302285		-0.000528	0.000125	7.62e-05		S_Shore	no	no	no	yes	yes	no
cg19996577	chr2	237341550	IQCA1	-0.000464	0.00011	7.63e-05	Body	OpenSea	no	no	no	yes	no	no
cg18795769	chr20	62762487		-0.000514	0.000122	7.64e-05		OpenSea	no	no	no	yes	no	no
cg23215275	chr13	19301347		-0.000167	3.97e-05	7.65e-05		S_Shore	no	yes	yes	yes	yes	no
cg21352006	chr12	24102581	SOX5	0.00016	3.81e-05	7.65e-05	5'UTR	OpenSea	no	no	no	yes	yes	no
cg05776056	chr6	35744458	CLPSL2	0.000262	6.22e-05	7.65e-05	1stExon	Island	no	no	no	yes	no	no
cg02260098	chr21	44782434		0.000265	6.28e-05	7.68e-05		Island	no	no	no	yes	yes	no
cg20825888	chr17	9808902	RCVRN	0.000532	0.000126	7.68e-05	TSS1500	S_Shore	yes	no	no	yes	no	no
cg06823517	chr5	35484879		-0.000243	5.77e-05	7.7e-05		OpenSea	no	no	no	yes	no	no
cg18697163	chr20	60738480	SS18L1	-0.000306	7.27e-05	7.73e-05	Body	Island	no	no	no	yes	yes	no
cg16679280	chr8	128265550	CASC21	-0.000232	5.51e-05	7.73e-05	Body	OpenSea	no	no	no	yes	no	no
cg21631955	chr1	194904826		-0.000376	8.92e-05	7.74e-05		OpenSea	no	no	no	yes	no	no
cg22882665	chr2	45241110		0.000322	7.65e-05	7.77e-05		Island	no	no	no	yes	yes	no
cg23798537	chr6	109681083		-0.00119	0.000283	7.83e-05		OpenSea	no	no	no	yes	no	no
cg03304815	chr3	134083139	AMOTL2	0.000262	6.23e-05	7.85e-05	Body	Island	no	no	no	yes	yes	no
cg03032798	chr2	221298903		-0.000863	0.000205	7.88e-05		OpenSea	no	no	no	yes	yes	no
cg11193423	chr2	67623159	ETAA1	0.000622	0.000148	7.88e-05	TSS1500	N_Shore	no	no	no	yes	no	no
cg09091198	chr15	80781856	ARNT2	-0.00019	4.52e-05	7.92e-05	Body	OpenSea	no	no	no	yes	no	no
cg22145829	chr10	64843855		0.000198	4.72e-05	7.92e-05		OpenSea	no	no	no	yes	no	no
cg17313269	chr6	25965330	TRIM38	-0.000647	0.000154	7.96e-05	5'UTR	OpenSea	no	no	no	yes	yes	no
cg22642311	chr17	66382219	ARSG	-0.000169	4.03e-05	8.11e-05	Body	OpenSea	no	no	no	yes	no	no
cg03773163	chr1	148248171		0.000191	4.55e-05	8.12e-05		S_Shore	no	yes	yes	yes	yes	no
cg20453670	chr17	40169892	DNAJC7	0.000133	3.17e-05	8.14e-05	TSS1500	S_Shore	no	no	no	yes	no	no
cg10692313	chr15	41769336	RTF1	-0.000432	0.000103	8.26e-05	Body	OpenSea	no	no	no	yes	no	no
cg05725689	chr8	144577050	ZC3H3	-0.000605	0.000144	8.28e-05	Body	OpenSea	no	no	no	yes	no	no
cg16515993	chr7	55516267		-0.000753	0.00018	8.33e-05		N_Shore	yes	no	no	yes	no	no
cg10186283	chr1	241694591	KMO	-0.000269	6.43e-05	8.39e-05	TSS1500	OpenSea	no	no	no	yes	no	no
cg23675485	chr12	351262	SLC6A13	-0.000424	0.000101	8.4e-05	Body	OpenSea	no	no	no	yes	yes	no
cg14812128	chr4	113677827		-0.000274	6.54e-05	8.46e-05		OpenSea	no	no	no	yes	no	no
cg25117169	chr14	20792768	CCNB1IP1	-0.000297	7.1e-05	8.48e-05	5'UTR	OpenSea	no	no	no	yes	no	no
cg17821375	chr11	20182161	DBX1	0.000666	0.000159	8.5e-05	TSS1500	Island	no	no	no	yes	no	no
cg09336219	chr20	34892819	DLGAP4	0.000745	0.000178	8.52e-05	TSS1500	N_Shore	no	no	no	yes	no	no
cg09469102	chr13	22584371		-0.000761	0.000182	8.54e-05		OpenSea	no	no	no	yes	no	no
cg06418129	chr20	22541637	LINC00261	0.000466	0.000111	8.55e-05	Body	OpenSea	no	no	no	yes	no	no
cg19108966	chr3	47555866	C3orf75	-0.000415	9.91e-05	8.56e-05	TSS1500	S_Shore	no	no	no	yes	yes	no
cg06725997	chr7	55955169		0.000241	5.77e-05	8.58e-05		Island	no	no	no	yes	yes	no
cg22073539	chr3	57534292		-0.000331	7.92e-05	8.59e-05		OpenSea	no	no	no	yes	no	no
cg17190608	chr12	111471489	CUX2	0.000191	4.58e-05	8.59e-05	TSS1500	Island	no	no	no	yes	yes	no
cg21949680	chr8	10290284		-0.000597	0.000143	8.6e-05		OpenSea	no	no	no	yes	no	no
cg11318941	chrX	70760961	BCYRN1	-0.000548	0.000131	8.62e-05	Body	OpenSea	no	no	no	yes	no	no
cg02407659	chr6	105628063	POPDC3	0.000481	0.000115	8.64e-05	TSS1500	S_Shore	no	no	no	yes	yes	no
cg00170796	chr1	76251537	SNORD45C	0.000309	7.39e-05	8.68e-05	TSS1500	OpenSea	no	no	no	yes	yes	no
cg00144679	chr2	121197487		-0.000823	0.000197	8.71e-05		N_Shelf	no	no	no	yes	no	no
cg06638082	chr13	23791918	SGCG	0.000914	0.000219	8.74e-05	Body	OpenSea	no	no	no	yes	no	no
cg27066385	chr11	133236166	OPCML	-0.000662	0.000159	8.74e-05	Body	OpenSea	no	no	no	yes	no	no
cg21507095	chr22	19754448	TBX1	0.000115	2.75e-05	8.86e-05	Body	Island	no	no	no	yes	yes	no
cg08782337	chr7	193262	FAM20C	0.00056	0.000134	8.87e-05	1stExon	Island	no	no	no	yes	yes	no
cg27418434	chr7	751009	PRKAR1B	-0.000495	0.000119	8.89e-05	Body	Island	no	no	no	yes	yes	no
cg24445996	chr18	32923878	ZNF24	6.63e-05	1.59e-05	8.99e-05	5'UTR	N_Shore	no	no	no	yes	yes	no
cg26620314	chr16	66038809		-0.00036	8.64e-05	8.99e-05		OpenSea	no	no	no	yes	yes	no
cg08476890	chrX	138774601	MCF2	0.000177	4.25e-05	9.01e-05	5'UTR	Island	no	no	no	yes	yes	no
cg07801265	chr20	42242549	IFT52	0.000888	0.000213	9.01e-05	Body	OpenSea	no	no	no	yes	no	no
cg07384415	chr3	73446766	PDZRN3	-0.00032	7.67e-05	9.1e-05	Body	OpenSea	no	no	no	yes	no	no
cg17384380	chr10	102419209		0.000185	4.43e-05	9.1e-05		Island	no	no	no	yes	yes	no
cg18715057	chr2	88469819	THNSL2	0.000523	0.000126	9.15e-05	1stExon	Island	no	no	no	yes	no	no
cg14051085	chr22	27816833		0.000335	8.05e-05	9.17e-05		OpenSea	no	no	no	yes	no	no
cg21405952	chr3	136441137	STAG1	-0.00127	0.000305	9.19e-05	5'UTR	OpenSea	no	no	no	yes	no	no
cg12762228	chr1	39457671	AKIRIN1	0.000103	2.47e-05	9.2e-05	Body	S_Shore	no	no	no	yes	yes	no
cg15111330	chr2	205543401	PARD3B	-0.000523	0.000126	9.21e-05	Body	OpenSea	no	no	no	yes	yes	no
cg19567035	chr10	112220496		0.000253	6.08e-05	9.22e-05		OpenSea	no	no	no	yes	no	no
cg04149472	chr8	18066144	NAT1	-0.000249	5.98e-05	9.25e-05	TSS1500	OpenSea	no	no	no	yes	yes	no
cg19014435	chr12	130589252		0.000378	9.1e-05	9.34e-05		OpenSea	no	no	no	yes	yes	no
cg25240969	chr6	35484042		-0.000481	0.000116	9.37e-05		S_Shelf	no	no	no	yes	no	no
cg16761918	chr2	121779274		-0.000518	0.000125	9.4e-05		OpenSea	no	no	no	yes	no	no
cg08427928	chr7	32997111	FKBP9	0.00031	7.45e-05	9.41e-05	1stExon	Island	no	no	no	yes	yes	no
cg20023231	chr16	22825282	HS3ST2	0.00034	8.18e-05	9.42e-05	TSS1500	Island	no	no	no	yes	yes	no
cg07777042	chr8	144702879		-0.000969	0.000233	9.44e-05		S_Shelf	no	no	no	yes	yes	no
cg04064735	chr7	158330926	PTPRN2	-0.00119	0.000286	9.53e-05	Body	OpenSea	yes	no	no	yes	yes	no
cg13245539	chr17	17717265	MIR33B	-0.000248	5.97e-05	9.53e-05	TSS200	S_Shore	no	no	no	yes	yes	no
cg25124492	chr3	193697172	LOC647323	-0.000428	0.000103	9.54e-05	Body	OpenSea	no	no	no	yes	no	no
cg19940969	chr15	59980268	BNIP2	-0.000251	6.04e-05	9.56e-05	Body	N_Shore	no	no	no	yes	yes	no
cg21090796	chr15	83316267	CPEB1-AS1	0.000492	0.000119	9.6e-05	TSS1500	Island	no	no	no	yes	no	no
cg27549208	chr7	43965451	URGCP	-0.00067	0.000162	9.61e-05	5'UTR	N_Shore	no	no	no	yes	yes	no
cg09198762	chr1	112015378	C1orf162	-0.000418	0.000101	9.62e-05	TSS1500	OpenSea	no	no	no	yes	no	no
cg14879089	chr4	5828736	CRMP1	0.00043	0.000104	9.65e-05	Body	OpenSea	no	no	no	yes	no	no
cg06318796	chr10	63796694	ARID5B	-0.000392	9.44e-05	9.67e-05	Body	OpenSea	no	no	no	yes	yes	no
cg24914545	chr19	4759819		0.000219	5.28e-05	9.67e-05		Island	no	no	no	yes	yes	no
cg00139304	chr2	11765120	GREB1	-0.00054	0.00013	9.68e-05	Body	OpenSea	no	no	no	yes	no	no
cg02760247	chr18	46086207	CTIF	0.000648	0.000156	9.75e-05	5'UTR	OpenSea	no	no	no	yes	no	no
cg16641190	chrX	109246250	TMEM164	0.000434	0.000105	9.77e-05	TSS200	Island	no	no	no	yes	yes	no
cg19517291	chr15	85201039	NMB	-0.00029	7.01e-05	9.78e-05	Body	N_Shore	no	no	no	yes	yes	no
cg13474387	chr11	74204221	LIPT2	5.05e-05	1.22e-05	9.8e-05	Body	Island	no	no	no	yes	no	no
cg21964466	chr5	39526937		0.000538	0.00013	9.81e-05		OpenSea	no	no	no	yes	yes	no
cg01743077	chr11	72975586	P2RY6	0.00093	0.000225	9.87e-05	TSS1500	Island	no	no	no	yes	no	no
cg03325346	chr11	985936	AP2A2	-0.000601	0.000145	9.89e-05	Body	OpenSea	no	no	no	yes	yes	no
cg03182782	chr2	237416620	IQCA1	-0.000762	0.000184	9.91e-05	TSS1500	S_Shore	no	no	no	yes	yes	no
cg10623945	chr21	47739090	C21orf58	-0.000621	0.00015	9.95e-05	5'UTR	N_Shelf	no	no	no	yes	no	no

## Sheet: b) smoking
Epigenome-wide associations with smoking in the PURE-SA-NW cohort
Model: DNAm ~ Smoking status(never/current) + age + WBCs + SVs | N = 117
ProbeID	Chr	Position	Gene(s)	β	SE	P	Gene region	Relation to CpG island	Probe known to be			Probe represented on
									Polymorphic	Cross-hybrid	Cross-reactive	EPIC	450K	EWAS catalog
cg05575921	chr5	373378	AHRR	-0.178	0.024	1.66e-10	Body	N_Shore	no	no	no	yes	yes	yes
cg23576855	chr5	373299	AHRR	-0.123	0.0212	1.51e-07	Body	N_Shore	no	no	no	yes	yes	yes
cg10993442	chr1	25257587	RUNX3	-0.0907	0.0178	2.45e-06	TSS1500	Island	no	no	no	yes	yes	yes
cg25277514	chr16	49814616	ZNF423	-0.0197	0.00394	3.67e-06	Body	OpenSea	no	no	no	yes	no	no
cg21566642	chr2	233284661		-0.0816	0.0163	3.73e-06		Island	no	no	no	yes	yes	yes
cg11577196	chr3	46775544		-0.0239	0.00482	4.35e-06		OpenSea	no	no	no	yes	yes	no
cg22674884	chr15	56757499	MNS1	0.00599	0.00121	4.51e-06	TSS200	S_Shore	no	no	no	yes	yes	no
cg27195956	chr3	32861910	TRIM71	-0.0259	0.00524	4.51e-06	Body	N_Shore	no	no	no	yes	yes	no
cg06636678	chr11	104576302		-0.0692	0.0141	5.22e-06		OpenSea	no	no	no	yes	yes	no
cg22916435	chr20	40523469		0.0376	0.00772	6.13e-06		OpenSea	no	no	no	yes	no	no
cg18185178	chr6	1516613		0.0254	0.00527	7.22e-06		S_Shore	no	no	no	yes	yes	no
cg09513307	chr12	32041424		0.0631	0.0133	9.48e-06		OpenSea	no	no	no	yes	no	no
cg09865488	chr7	2996642	CARD11	-0.0854	0.018	1e-05	Body	OpenSea	no	no	no	yes	no	no
cg05115791	chr15	83632341		0.0686	0.0145	1.07e-05		OpenSea	no	no	no	yes	yes	no
cg16451938	chr5	28926837		-0.0401	0.00856	1.22e-05		N_Shore	no	no	no	yes	yes	no
cg18055206	chr16	47092609		0.0246	0.00526	1.26e-05		OpenSea	no	no	no	yes	no	no
cg16920712	chr2	54899887		0.0474	0.0102	1.34e-05		OpenSea	no	no	no	yes	no	no
cg16723278	chr9	128562830	PBX3	0.114	0.0251	2.01e-05	Body	OpenSea	no	no	no	yes	no	no
cg16346169	chr13	99880353	UBAC2	0.0367	0.00807	2.03e-05	Body	OpenSea	no	no	no	yes	no	no
cg07370794	chr6	163875713	QKI	0.0217	0.00479	2.19e-05	Body	OpenSea	no	no	no	yes	no	no
cg17330885	chr15	54055590	WDR72	-0.0456	0.0101	2.29e-05	TSS1500	S_Shelf	no	no	no	yes	no	no
cg02878739	chr2	236840858	AGAP1	-0.0665	0.0149	2.69e-05	Body	OpenSea	no	no	no	yes	yes	yes
cg17868778	chr5	55146879	IL31RA	-0.0577	0.0129	2.73e-05	TSS1500	OpenSea	no	yes	yes	yes	yes	no
cg26884777	chr6	48785333		-0.0401	0.00902	2.95e-05		OpenSea	no	no	no	yes	no	no
cg21049737	chr19	1152358	SBNO2	0.025	0.00562	2.98e-05	Body	S_Shore	no	no	no	yes	no	no
cg08013810	chr20	34389239	PHF20	0.0359	0.00808	3.01e-05	5'UTR	OpenSea	no	no	no	yes	yes	yes
cg19983782	chr11	10420970	CAND1.11	0.0805	0.0181	3.02e-05	Body	OpenSea	no	no	no	yes	no	no
cg15131508	chr2	43534472	THADA	-0.0126	0.00285	3.16e-05	Body	OpenSea	no	no	no	yes	no	no
cg22325572	chr1	111416181	CD53	-0.0145	0.00329	3.42e-05	5'UTR	OpenSea	no	no	no	yes	yes	no
cg09824402	chr1	107681669	NTNG1	-0.0385	0.00875	3.47e-05	TSS1500	N_Shore	no	no	no	yes	yes	no
cg19840812	chr13	30992018		-0.0199	0.00451	3.53e-05		N_Shelf	no	no	no	yes	no	no
cg06733470	chr20	37435204	PPP1R16B	0.00738	0.00168	3.75e-05	5'UTR	Island	no	no	no	yes	yes	no
cg03080732	chr5	72167455	TNPO1	-0.0531	0.0122	4.09e-05	Body	OpenSea	no	no	no	yes	no	no
cg12311346	chr5	56204834	C5orf35	0.0184	0.00422	4.14e-05	TSS1500	N_Shore	no	no	no	yes	yes	no
cg12668415	chr12	133297765	PGAM5	0.0238	0.0055	4.48e-05	3'UTR	S_Shore	no	no	no	yes	yes	no
cg09470112	chr3	146222730		-0.0459	0.0106	4.64e-05		OpenSea	no	no	no	yes	no	no
cg07024439	chr4	168230286		0.0292	0.00678	4.9e-05		OpenSea	yes	no	no	yes	yes	no
cg08451797	chr3	196163167		0.0402	0.00935	5.11e-05		S_Shelf	no	no	no	yes	yes	no
cg08621316	chr21	46648644		-0.0403	0.00941	5.31e-05		OpenSea	no	no	no	yes	no	no
cg13294852	chr2	102672129		-0.0395	0.00923	5.4e-05		OpenSea	no	no	no	yes	no	no
cg22637837	chr5	140730092	PCDHGB1	0.0936	0.0218	5.4e-05	1stExon	N_Shore	no	no	no	yes	yes	no
cg14592099	chr5	140593663	PCDHB13	0.0318	0.00744	5.55e-05	1stExon	N_Shore	no	no	no	yes	yes	no
cg07242280	chr1	8328861		-0.0497	0.0116	5.56e-05		OpenSea	no	no	no	yes	yes	no
cg26951520	chr6	58777827		-0.0182	0.00426	5.66e-05		OpenSea	no	yes	yes	yes	yes	no
cg10029235	chr9	93088764	LINC01508	-0.0767	0.018	5.81e-05	Body	OpenSea	no	no	no	yes	no	no
cg24791025	chr8	65285897		-0.0127	0.003	6.02e-05		N_Shore	no	no	no	yes	yes	no
cg07741821	chr7	26577897	KIAA0087	-0.0681	0.016	6.18e-05	Body	OpenSea	no	no	no	yes	no	no
cg01042534	chr19	4017082	PIAS4	0.0513	0.0121	6.18e-05	Body	OpenSea	no	no	no	yes	no	no
cg04664628	chr10	6916491		0.0431	0.0102	6.72e-05		OpenSea	no	no	no	yes	yes	no
cg00048743	chr5	140782367	PCDHGA4	0.0315	0.00747	6.75e-05	Body	S_Shelf	no	no	no	yes	yes	no
cg10011397	chr10	126087827	OAT	-0.0527	0.0125	6.87e-05	Body	OpenSea	no	no	no	yes	no	no
cg15473904	chr9	140446993	MRPL41	0.107	0.0254	6.87e-05	3'UTR	S_Shore	no	no	no	yes	yes	no
cg00159875	chr16	34632793		0.0266	0.00631	7.1e-05		OpenSea	no	no	no	yes	no	no
cg13716458	chr11	28997975		0.0338	0.00804	7.3e-05		OpenSea	no	no	no	yes	no	no
cg26113278	chr1	54484669	LDLRAD1	0.057	0.0136	7.34e-05	TSS1500	OpenSea	no	no	no	yes	yes	no
cg24613338	chr6	25435315	LRRC16A	-0.0342	0.00818	7.62e-05	Body	OpenSea	no	no	no	yes	no	no
cg18464137	chr7	83278504	SEMA3E	-0.0297	0.00711	7.91e-05	TSS200	OpenSea	no	no	no	yes	yes	no
cg15160624	chr3	21793157	ZNF385D	-0.0999	0.0239	8e-05	TSS1500	OpenSea	no	no	no	yes	no	no
cg26625969	chr11	123264285		0.0273	0.00654	8.01e-05		OpenSea	no	no	no	yes	no	no
cg00727663	chr15	78968879		-0.0602	0.0144	8.02e-05		OpenSea	no	no	no	yes	yes	no
cg04653021	chr3	122514541	DIRC2	0.0503	0.0121	8.4e-05	Body	S_Shore	no	no	no	yes	yes	no
cg01940273	chr2	233284934		-0.0655	0.0158	8.8e-05		Island	no	no	no	yes	yes	yes
cg06094815	chr1	236157210	NID1	0.0457	0.011	8.86e-05	Body	Island	no	no	no	yes	yes	no
cg00315747	chr1	87410578	HS2ST1	0.0435	0.0105	9.14e-05	Body	OpenSea	no	no	no	yes	no	no
cg04983327	chr17	25289961		0.0305	0.00739	9.29e-05		Island	no	no	no	yes	yes	no
cg16801826	chrX	54587084	GNL3L	0.0403	0.00977	9.46e-05	3'UTR	OpenSea	no	no	no	yes	yes	no
cg23762517	chr1	42384310	HIVEP3	0.0765	0.0185	9.47e-05	1stExon	S_Shore	no	no	no	yes	yes	yes
cg22898082	chr19	11074428	SMARCA4	0.0411	0.00996	9.51e-05	5'UTR	S_Shelf	no	no	no	yes	yes	no
cg10826999	chr1	225862288		0.0379	0.0092	9.61e-05		N_Shelf	no	no	no	yes	yes	no
cg24587741	chr10	79313774	KCNMA1	0.0552	0.0134	9.72e-05	Body	OpenSea	no	no	no	yes	no	no
cg27448527	chr1	165276112	LMX1A	-0.0412	0.01	9.75e-05	Body	OpenSea	no	no	no	yes	no	no

## Sheet: c) BMI
Epigenome-wide associations with BMI in the PURE-SA-NW cohort
Model: BMI(kg/m2) ~ DNAm + age + smoking status + physical activity index, alcohol consumption status + WBCs + SVs | N = 116
ProbeID	Chr	Position	Gene(s)	β	SE	P	Gene region	Relation to island	Probe known to be			Probe represented on
									Polymorphic	Cross-hybrid	Cross-reactive	EPIC	450K	EWAS catalog
cg05346527	chr17	48542522	ACSF2	-61.14	10.56	1.54e-07	Body	N_Shelf	no	no	no	yes	yes	no
cg04557121	chr6	148666995	SASH1	24.21	4.46	6.78e-07	Body	S_Shelf	no	no	no	yes	no	no
cg11082691	chr13	24183666	TNFRSF19	-97.21	18.82	1.91e-06	Body	OpenSea	no	no	no	yes	yes	no
cg01616225	chr16	57662347	GPR56	-90.4	17.96	3.22e-06	TSS200	OpenSea	no	no	no	yes	yes	no
cg15087369	chr1	226681523		-70.68	14.47	5.85e-06		OpenSea	no	yes	yes	yes	yes	no
cg09342772	chr18	77827188	RBFADN	-46.65	9.62	6.64e-06	TSS200	OpenSea	no	no	no	yes	no	no
cg27467578	chr3	8774922	CAV3	-46.14	9.55	7.04e-06	TSS1500	OpenSea	no	no	no	yes	no	no
cg04840032	chr2	218934882	RUFY4	-63.31	13.35	9.98e-06	5'UTR	OpenSea	no	yes	yes	yes	no	no
cg27356162	chr15	65347283	RASL12	-37.34	7.93	1.11e-05	Body	OpenSea	no	no	no	yes	yes	no
cg25331431	chr16	87099124		128.72	27.54	1.28e-05		OpenSea	no	no	no	yes	no	no
cg02805859	chr16	89922611	SPIRE2	-41.63	8.92	1.33e-05	Body	S_Shore	no	no	no	yes	yes	no
cg14709819	chr11	118950269	VPS11	31.67	6.82	1.43e-05	Body	OpenSea	no	no	no	yes	no	no
cg27418116	chr1	222909134	FAM177B	41.63	9.05	1.69e-05	TSS1500	OpenSea	no	no	no	yes	no	no
cg12969108	chr11	84835381	DLG2	53	11.63	2.01e-05	Body	OpenSea	no	no	no	yes	no	no
cg15827916	chr5	179342646		-53.71	11.82	2.07e-05		OpenSea	no	no	no	yes	no	no
cg01444726	chr15	34637567	C15orf55	-74.49	16.44	2.22e-05	TSS1500	OpenSea	no	no	no	yes	yes	no
cg09884422	chr3	122208903	KPNA1	155.76	34.42	2.23e-05	Body	OpenSea	no	no	no	yes	no	no
cg11063970	chrX	153391434		-30.13	6.67	2.35e-05		OpenSea	no	yes	yes	yes	no	no
cg26727642	chr6	91123589		-83.7	18.63	2.51e-05		OpenSea	no	no	no	yes	no	no
cg15963915	chr8	29419988		-38.78	8.63	2.51e-05		OpenSea	no	no	no	yes	no	no
cg26367649	chr6	91297042	MAP3K7	-207.33	46.16	2.55e-05	TSS1500	Island	no	no	no	yes	yes	no
cg17626734	chr6	130182551	C6orf191	-57.71	12.92	2.76e-05	TSS200	OpenSea	no	no	no	yes	yes	no
cg18259771	chr19	11305441	KANK2	-64.09	14.38	2.85e-05	5'UTR	S_Shore	no	no	no	yes	no	no
cg06410537	chr5	170736572	TLX3	51.58	11.56	2.86e-05	1stExon	Island	no	no	no	yes	yes	no
cg13252206	chr8	16970768	EFHA2	-38.45	8.65	3.04e-05	Body	OpenSea	no	no	no	yes	yes	no
cg01145975	chr6	106562613		47.72	10.74	3.05e-05		OpenSea	no	no	no	yes	no	no
cg06900089	chr11	31457172	IMMP1L	-32.07	7.28	3.48e-05	Body	OpenSea	no	no	no	yes	no	no
cg26480713	chr6	20499821		-27.58	6.27	3.58e-05		OpenSea	no	no	no	yes	no	no
cg09215664	chr10	135192987	PAOX	-933.67	212.72	3.67e-05	1stExon	Island	no	no	no	yes	no	no
cg19761679	chr7	102614121	FBXL13	-37.98	8.67	3.77e-05	Body	OpenSea	no	no	no	yes	yes	no
cg17524136	chr11	84028382	DLG2	-22.17	5.06	3.86e-05	Body	OpenSea	no	no	no	yes	yes	no
cg26793354	chr6	32036449	TNXB	87.21	19.96	4e-05	Body	OpenSea	no	no	no	yes	yes	no
cg26793354	chr6	32036449	TNXB	87.21	19.96	4e-05	Body	OpenSea	no	no	no	yes	yes	no
cg21316816	chr11	69655537		-30.49	6.99	4.01e-05		OpenSea	no	no	no	yes	no	no
cg23119960	chr15	57210060	TCF12	53.31	12.22	4.04e-05	TSS1500	N_Shore	no	no	no	yes	no	no
cg15795389	chr10	44406869	LINC00841	-38.12	8.73	4.07e-05	Body	OpenSea	no	no	no	yes	no	no
cg10195687	chr14	74926396		42.73	9.79	4.08e-05		OpenSea	no	no	no	yes	yes	no
cg11111773	chr2	25896178	DTNB	1575.75	361.44	4.14e-05	5'UTR	Island	no	no	no	yes	yes	no
cg27549874	chr10	88771373		-33.45	7.68	4.18e-05		S_Shore	no	yes	yes	yes	yes	no
cg02859934	chr16	5083072	NAGPA	29.37	6.75	4.21e-05	Body	N_Shore	no	no	no	yes	yes	no
cg19161694	chr2	69573078	GFPT1	-40.32	9.33	4.73e-05	Body	OpenSea	no	no	no	yes	no	no
cg16224373	chr5	133903300	JADE2	-17.71	4.11	5.02e-05	Body	OpenSea	no	no	no	yes	no	no
cg20986665	chr1	22552245		-40.85	9.51	5.14e-05		OpenSea	no	no	no	yes	yes	no
cg02903710	chr15	34812400		-37.54	8.76	5.34e-05		OpenSea	no	yes	yes	yes	yes	no
cg13672234	chr16	75320778		-121.04	28.25	5.36e-05		OpenSea	no	no	no	yes	no	no
cg06178669	chr11	63334608		-56.28	13.14	5.39e-05		OpenSea	no	no	no	yes	yes	no
cg17708996	chr4	158741194		-52.57	12.28	5.44e-05		OpenSea	no	no	no	yes	no	no
cg23532855	chr5	121495674	LOC100505841	-65.57	15.32	5.48e-05	TSS200	OpenSea	no	no	no	yes	no	no
cg05585352	chr8	127939776		54.79	12.81	5.56e-05		OpenSea	no	no	no	yes	no	no
cg13538006	chr9	95897313	NINJ1	40.21	9.4	5.6e-05	TSS1500	S_Shore	no	no	no	yes	yes	no
cg14885038	chr4	169937327		-50.41	11.82	5.86e-05		OpenSea	no	no	no	yes	yes	no
cg21510189	chr5	133927987		41.88	9.85	6.06e-05		OpenSea	no	no	no	yes	yes	no
cg26163153	chr4	40197912	RHOH	-43.83	10.34	6.4e-05	TSS1500	OpenSea	no	no	no	yes	yes	no
cg10531918	chr3	53189890		-56.3	13.28	6.4e-05		N_Shore	no	no	no	yes	yes	no
cg10223241	chr5	77789033	LHFPL2	-67.51	16	6.76e-05	Body	OpenSea	no	no	no	yes	no	no
cg10223241	chr5	77789033	LHFPL2	-67.51	16	6.76e-05	Body	OpenSea	no	no	no	yes	no	no
cg19708702	chr7	40349969	SUGCT	90.18	21.37	6.77e-05	Body	OpenSea	no	no	no	yes	no	no
cg27609785	chr2	110421795		-63.54	15.07	6.85e-05		OpenSea	no	no	no	yes	no	no
cg25014172	chr2	48559688	FOXN2	-79.2	18.89	7.44e-05	5'UTR	OpenSea	no	no	no	yes	no	no
cg09927065	chr4	176976659		-46.67	11.16	7.76e-05		OpenSea	no	no	no	yes	no	no
cg07936846	chr15	99399699	IGF1R	45.94	10.99	7.78e-05	Body	S_Shelf	no	no	no	yes	no	no
cg11513416	chr16	22376293	CDR2	-86.04	20.6	7.93e-05	Body	OpenSea	no	no	no	yes	no	no
cg05471154	chr17	20947044	USP22	295.24	70.8	8.09e-05	TSS1500	Island	no	no	no	yes	yes	no
cg23369685	chr1	235442529	ARID4B	34.28	8.22	8.12e-05	Body	OpenSea	no	no	no	yes	yes	no
cg02576706	chr2	161790829		-51.74	12.41	8.24e-05		OpenSea	no	no	no	yes	no	no
cg01146501	chr5	110849552	STARD4	80.47	19.32	8.32e-05	TSS1500	S_Shore	no	no	no	yes	yes	no
cg02038962	chr22	17703776	CECR1	34.6	8.31	8.43e-05	TSS1500	OpenSea	yes	no	no	yes	no	no
cg00038239	chr17	42090466	TMEM101	-268.1	64.61	8.69e-05	Body	N_Shore	no	no	no	yes	yes	no
cg25976453	chr1	17198677		24.58	5.92	8.71e-05		Island	no	yes	yes	yes	yes	no
cg04004578	chr4	74904790	CXCL3	785.9	189.73	9.03e-05	TSS1500	S_Shore	no	no	no	yes	yes	no
cg22313821	chr15	45669270	GATM	26.07	6.3	9.05e-05	Body	N_Shore	no	no	no	yes	no	no
cg03080008	chr12	65928450	LOC100507065	-24.71	5.98	9.32e-05	Body	OpenSea	no	no	no	yes	no	no
cg14517067	chr3	196669600	LOC152217	-1447.16	350.65	9.53e-05	Body	Island	no	no	no	yes	yes	no
cg01263999	chr13	108435129	FAM155A	-59.84	14.5	9.56e-05	Body	OpenSea	no	yes	yes	yes	yes	no
cg17927815	chr8	134489134	ST3GAL1	-100.99	24.49	9.56e-05	5'UTR	OpenSea	no	no	no	yes	no	no
cg22510659	chr2	101039343		-44.85	10.89	9.67e-05		OpenSea	no	no	no	yes	no	no
cg24502014	chr5	131563623	P4HA2	645.75	156.74	9.67e-05	TSS200	Island	no	no	no	yes	no	no
cg12121817	chr13	101136575	PCCA	-39.89	9.69	9.87e-05	Body	OpenSea	no	no	no	yes	no	no
cg15061569	chr19	53832670		-17.58	4.27	9.91e-05		S_Shore	yes	no	no	yes	yes	no
cg20728791	chr10	112675455	NCRNA00081	44.51	10.83	9.97e-05	Body	N_Shelf	no	no	no	yes	yes	no

## Sheet: d) WC
Epigenome-wide associations with WC in the PURE-SA-NW cohort
Model: DNAm ~ WC + age + smoking status + alcohol consumption status + physical activity index + education + WBCs + SVs | N = 117
ProbeID	Chr	Position	Gene(s)	β	SE	P	Gene region	Relation to island	Probe known to be			Probe represented on
									Polymorphic	Cross-hybrid	Cross-reactive	EPIC	450K	EWAS catalog
cg04557121	chr6	148666995	SASH1	0.0628	0.0109	1.85e-07	Body	S_Shelf	no	no	no	yes	no	no
cg07633495	chr11	130328631	ADAMTS15	-0.0362	0.00638	2.66e-07	Body	OpenSea	no	no	no	yes	no	no
cg17830540	chr3	41923177	ULK4	0.0271	0.00498	6.93e-07	Body	OpenSea	no	no	no	yes	no	no
cg15087369	chr1	226681523		-0.0191	0.00353	7.69e-07		OpenSea	no	yes	yes	yes	yes	no
cg14888815	chr4	8394507	ACOX3	-0.0264	0.005	1.28e-06	Body	OpenSea	no	no	no	yes	no	no
cg26367649	chr6	91297042	MAP3K7	-0.00618	0.00122	2.8e-06	TSS1500	Island	no	no	no	yes	yes	no
cg12969108	chr11	84835381	DLG2	0.0224	0.00443	3.01e-06	Body	OpenSea	no	no	no	yes	no	no
cg14339971	chr11	33090148	TCP11L1	-0.0159	0.00323	5.45e-06	Body	OpenSea	no	no	no	yes	no	no
cg15479073	chr15	59499039	LDHAL6B	-0.00749	0.00155	7.38e-06	TSS200	Island	no	no	no	yes	yes	no
cg04384554	chr9	97699562	C9orf3	-0.0269	0.00557	7.53e-06	Body	OpenSea	no	no	no	yes	no	no
cg02521797	chr15	80215004	ST20-MTHFS	0.0189	0.00395	8.57e-06	5'UTR	N_Shore	no	no	no	yes	no	no
cg25331431	chr16	87099124		0.00886	0.00186	9.31e-06		OpenSea	no	no	no	yes	no	no
cg14736302	chrX	10918801		0.0229	0.00483	1.01e-05		OpenSea	no	no	no	yes	no	no
cg05919105	chr1	77533592		-0.0235	0.00499	1.16e-05		OpenSea	no	no	no	yes	yes	no
cg16224373	chr5	133903300	JADE2	-0.063	0.0134	1.23e-05	Body	OpenSea	no	no	no	yes	no	no
cg27418116	chr1	222909134	FAM177B	0.0272	0.00581	1.31e-05	TSS1500	OpenSea	no	no	no	yes	no	no
cg26844459	chr20	61147623	C20orf166	-0.0352	0.00752	1.33e-05	TSS200	Island	no	no	no	yes	yes	no
cg13252206	chr8	16970768	EFHA2	-0.0294	0.00631	1.39e-05	Body	OpenSea	no	no	no	yes	yes	no
cg14828673	chr8	144410701	TOP1MT	-0.0285	0.0061	1.39e-05	Body	OpenSea	no	no	no	yes	yes	no
cg14709819	chr11	118950269	VPS11	0.0367	0.00791	1.52e-05	Body	OpenSea	no	no	no	yes	no	no
cg25976453	chr1	17198677		0.0393	0.00859	1.94e-05		Island	no	yes	yes	yes	yes	no
cg08537794	chr12	132237138	SFRS8	-0.0107	0.00235	2.12e-05	Body	OpenSea	no	no	no	yes	yes	no
cg06813250	chr3	121267733		-0.0696	0.0153	2.15e-05		S_Shelf	yes	yes	yes	yes	yes	no
cg23443158	chrX	153607806	EMD	-0.00365	0.000802	2.16e-05	5'UTR	Island	no	no	no	yes	yes	no
cg22934258	chr21	43159399		-0.0237	0.00523	2.32e-05		N_Shore	no	no	no	yes	no	no
cg27609785	chr2	110421795		-0.0161	0.00356	2.32e-05		OpenSea	no	no	no	yes	no	no
cg05914582	chr12	6588003		-0.0364	0.00807	2.43e-05		S_Shore	no	no	no	yes	yes	no
cg19761679	chr7	102614121	FBXL13	-0.0286	0.00635	2.51e-05	Body	OpenSea	no	no	no	yes	yes	no
cg01041815	chr16	27386069		-0.029	0.00645	2.6e-05		OpenSea	no	no	no	yes	no	no
cg03147449	chr16	46781076	MYLK3	-0.0238	0.0053	2.6e-05	Body	OpenSea	no	no	no	yes	no	no
cg19683578	chr1	53651853		0.016	0.00357	2.72e-05		OpenSea	no	yes	yes	yes	no	no
cg15548542	chr5	50949425		0.0201	0.00449	2.75e-05		OpenSea	no	no	no	yes	no	no
cg25850684	chr9	139306432	PMPCA	-0.0116	0.0026	2.84e-05	5'UTR	S_Shore	no	no	no	yes	no	no
cg27340948	chr3	195171852		0.0164	0.00367	2.89e-05		OpenSea	no	no	no	yes	no	no
cg01260603	chr6	156203054		-0.022	0.00494	2.92e-05		OpenSea	no	no	no	yes	yes	no
cg16903711	chrX	30619306		-0.0126	0.00284	3.01e-05		OpenSea	no	no	no	yes	no	no
cg02430035	chr9	112012210	EPB41L4B	-0.0518	0.0117	3.15e-05	Body	OpenSea	no	no	no	yes	no	no
cg24900370	chr6	147830025	SAMD5	-0.0058	0.00131	3.26e-05	TSS200	Island	no	no	no	yes	yes	no
cg25588820	chr12	108070383		0.0489	0.011	3.38e-05		OpenSea	no	no	no	yes	no	no
cg24349804	chr17	79400831	BAHCC1	-0.0271	0.00614	3.43e-05	Body	OpenSea	no	no	no	yes	yes	no
cg06003040	chr5	112941876		0.0208	0.00472	3.44e-05		OpenSea	no	yes	yes	yes	no	no
cg23136732	chr2	158592549		0.0202	0.0046	3.77e-05		OpenSea	no	no	no	yes	no	no
cg11082691	chr13	24183666	TNFRSF19	-0.0122	0.00279	3.85e-05	Body	OpenSea	no	no	no	yes	yes	no
cg27549874	chr10	88771373		-0.0301	0.00686	3.95e-05		S_Shore	no	yes	yes	yes	yes	no
cg05346527	chr17	48542522	ACSF2	-0.0212	0.00483	3.96e-05	Body	N_Shelf	no	no	no	yes	yes	no
cg18336408	chr15	75144657	SCAMP2	-0.00936	0.00214	4.06e-05	Body	OpenSea	no	no	no	yes	no	no
cg26498829	chr12	89855911	POC1B	-0.0136	0.00311	4.12e-05	Body	OpenSea	no	no	no	yes	no	no
cg20064325	chr15	24802619	PWRN1	-0.0312	0.00715	4.15e-05	TSS1500	OpenSea	no	no	no	yes	yes	no
cg10139648	chr8	111835043		0.0195	0.00448	4.17e-05		OpenSea	no	yes	yes	yes	yes	no
cg02038962	chr22	17703776	CECR1	0.0288	0.00661	4.37e-05	TSS1500	OpenSea	yes	no	no	yes	no	no
cg08299781	chr8	125642769	MTSS1	-0.0339	0.00779	4.44e-05	Body	OpenSea	no	no	no	yes	yes	no
cg00892228	chr1	19176908	TAS1R2	-0.0831	0.0191	4.47e-05	Body	OpenSea	no	no	no	yes	no	no
cg07808057	chr1	89340157	GTF2B	-0.0191	0.00441	4.59e-05	Body	OpenSea	no	no	no	yes	no	no
cg10229748	chr12	32679734	FGD4	-0.0168	0.00389	4.7e-05	5'UTR	OpenSea	no	yes	yes	yes	yes	no
cg13050745	chr20	42344301	MYBL2	-0.0111	0.00257	4.72e-05	Body	OpenSea	no	no	no	yes	no	no
cg06793867	chr19	7927374	EVI5L	-0.00812	0.00188	4.87e-05	Body	Island	no	no	no	yes	yes	no
cg20293653	chr11	60850066		-0.0436	0.0101	4.95e-05		OpenSea	no	no	no	yes	no	no
cg16844471	chr3	195752232		0.0323	0.00749	4.99e-05		OpenSea	yes	yes	yes	yes	no	no
cg19248893	chr1	6711161	DNAJC11	-0.0201	0.00466	5.08e-05	Body	OpenSea	no	no	no	yes	yes	no
cg06403921	chr10	134466874	INPP5A	-0.0216	0.00501	5.23e-05	Body	N_Shore	no	no	no	yes	yes	no
cg01767885	chr16	1147214	C1QTNF8	-0.0316	0.00735	5.32e-05	TSS1500	S_Shelf	no	no	no	yes	yes	no
cg04523769	chr7	115445758		0.0116	0.00269	5.37e-05		OpenSea	no	no	no	yes	no	no
cg16666160	chr9	127269631	NR5A1	-0.0268	0.00626	5.56e-05	1stExon	S_Shore	no	no	no	yes	yes	no
cg12283160	chr8	27462900	CLU	0.0189	0.0044	5.6e-05	Body	OpenSea	no	no	no	yes	no	no
cg21842731	chr17	42008775		0.0194	0.00454	5.81e-05		OpenSea	no	yes	yes	yes	no	no
cg17626734	chr6	130182551	C6orf191	-0.0185	0.00435	6.34e-05	TSS200	OpenSea	no	no	no	yes	yes	no
cg09342772	chr18	77827188	RBFADN	-0.0237	0.00558	6.42e-05	TSS200	OpenSea	no	no	no	yes	no	no
cg07212803	chr9	34628081	ARID3C	0.0309	0.00728	6.45e-05	TSS200	N_Shore	no	no	no	yes	no	no
cg24328676	chr6	32134970	EGFL8	-0.0292	0.00689	6.46e-05	Body	Island	no	no	no	yes	yes	no
cg26493814	chr20	33868921	EIF6	0.0266	0.00627	6.46e-05	Body	N_Shelf	no	no	no	yes	yes	no
cg12159330	chr14	92493216	TRIP11	0.0121	0.00286	6.52e-05	Body	OpenSea	no	yes	yes	yes	yes	no
cg10758686	chr16	84493799	ATP2C2	-0.0202	0.00476	6.69e-05	Body	OpenSea	no	no	no	yes	no	no
cg23893375	chr15	55791821	DYX1C1	0.0086	0.00203	6.79e-05	5'UTR	S_Shore	no	no	no	yes	yes	no
cg11594674	chr14	89060350	ZC3H14	0.011	0.0026	6.81e-05	TSS1500	OpenSea	no	no	no	yes	no	no
cg17927815	chr8	134489134	ST3GAL1	-0.0101	0.0024	6.89e-05	5'UTR	OpenSea	no	no	no	yes	no	no
cg13072500	chr19	57322800	PEG3	0.0235	0.00556	6.89e-05	3'UTR	OpenSea	no	no	no	yes	no	no
cg04515637	chr15	80856500	LOC101929586	-0.0271	0.00642	6.96e-05	TSS1500	OpenSea	no	no	no	yes	no	no
cg10588026	chr7	32530745	LSM5	-0.0123	0.00293	7.34e-05	5'UTR	S_Shore	no	no	no	yes	no	no
cg12565215	chr6	21602408		0.0134	0.00318	7.36e-05		OpenSea	no	no	no	yes	yes	no
cg27356162	chr15	65347283	RASL12	-0.0296	0.00703	7.41e-05	Body	OpenSea	no	no	no	yes	yes	no
cg24156826	chr16	31465386		-0.0211	0.00501	7.58e-05		OpenSea	no	no	no	yes	no	no
cg00636942	chr5	180396076		-0.0398	0.00948	7.66e-05		N_Shore	no	no	no	yes	yes	no
cg25933104	chr11	72298299	PDE2A	-0.0261	0.00623	7.67e-05	Body	N_Shelf	no	no	no	yes	yes	no
cg15795389	chr10	44406869	LINC00841	-0.0276	0.00658	7.71e-05	Body	OpenSea	no	no	no	yes	no	no
cg22508530	chr1	44454816	B4GALT2	0.00849	0.00202	7.76e-05	Body	N_Shelf	no	yes	yes	yes	yes	no
cg14113610	chr12	85430045	LRRIQ1	-0.0133	0.00318	7.82e-05	TSS200	OpenSea	no	no	no	yes	no	no
cg09103517	chr5	72851348	ANKRA2	0.0108	0.00258	7.83e-05	Body	OpenSea	no	no	no	yes	no	no
cg00038239	chr17	42090466	TMEM101	-0.00378	0.000904	7.89e-05	Body	N_Shore	no	no	no	yes	yes	no
cg10223241	chr5	77789033	LHFPL2	-0.0152	0.00364	8.23e-05	Body	OpenSea	no	no	no	yes	no	no
cg18616345	chr2	122751491		-0.0348	0.00834	8.23e-05		OpenSea	no	no	no	yes	no	no
cg27401846	chr11	69706527		0.0485	0.0116	8.27e-05		N_Shore	no	no	no	yes	yes	no
cg05367885	chr8	26305656		0.0338	0.00811	8.42e-05		N_Shore	no	no	no	yes	yes	no
cg02903710	chr15	34812400		-0.0266	0.00638	8.49e-05		OpenSea	no	yes	yes	yes	yes	no
cg01145975	chr6	106562613		0.0214	0.00514	8.62e-05		OpenSea	no	no	no	yes	no	no
cg17379345	chr11	5067927	OR52J3	-0.0413	0.00993	8.7e-05	1stExon	OpenSea	no	no	no	yes	yes	no
cg07065666	chr6	167034653	RPS6KA2	-0.0365	0.00878	8.72e-05	Body	S_Shelf	no	no	no	yes	yes	no
cg22685901	chr6	148668023	SASH1	-0.0455	0.0109	8.75e-05	Body	S_Shelf	no	no	no	yes	yes	no
cg01162104	chr11	124709577		-0.00681	0.00164	9.19e-05		Island	no	no	no	yes	yes	no
cg09744448	chr5	156998546	ADAM19	-0.0176	0.00424	9.34e-05	Body	N_Shelf	no	no	no	yes	yes	no
cg27055189	chr14	52190680	FRMD6	0.0221	0.00533	9.35e-05	Body	OpenSea	no	no	no	yes	no	no
cg09888653	chr14	68045230	PLEKHH1	-0.0212	0.00513	9.42e-05	ExonBnd	OpenSea	no	no	no	yes	no	no
cg02805859	chr16	89922611	SPIRE2	-0.0263	0.00636	9.45e-05	Body	S_Shore	no	no	no	yes	yes	no
cg25936876	chr8	6484687	MCPH1	-0.0173	0.00418	9.46e-05	Body	OpenSea	no	no	no	yes	yes	no
cg03981074	chr3	183959062	VWA5B2	0.019	0.00459	9.58e-05	Body	Island	no	no	no	yes	yes	no
cg10673264	chr9	125606475		-0.0143	0.00346	9.6e-05		OpenSea	no	no	no	yes	no	no
cg22257477	chr8	136693285		-0.0122	0.00296	9.72e-05		OpenSea	no	no	no	yes	no	no
cg24268446	chr20	25120073		0.0193	0.00468	9.87e-05		OpenSea	no	yes	yes	yes	no	no

## Sheet: e) lipids
Epigenome-wide associations with lipids in the PURE-SA-NW cohort
Models: DNAm ~ TC/LDL-C/HDL-C (mg/dL) + age + WBCs + SVs; N = 120 | DNAm ~ TG (log(mg/dL)) + age + BMI + WBCs + SVs; N = 117
ProbeID	Chr	Position	Gene(s)	β	SE	P	Gene region	Relation to island	Probe known to be			Probe represented on			Lipid
									Polymorphic	Cross-hybrid	Cross-reactive	EPIC	450K	EWAS catalog
cg05775160	chr2	8633932		-0.000313	5.86e-05	8.8e-07		OpenSea	no	no	no	yes	no	no	TC
cg27086813	chr4	48935239		-0.000611	0.000113	7.28e-07		OpenSea	no	no	no	yes	no	no	LDL
cg19222480	chr20	44441446	UBE2C	0.0165	0.00304	6.49e-07	TSS1500	Island	no	no	no	yes	yes	no	TG
cg11229197	chr5	177609294		0.000386	7.62e-05	2.63e-06		OpenSea	no	no	no	yes	no	no	TC
cg15819853	chr8	8750517	MFHAS1	-0.000106	2.09e-05	2.66e-06	1stExon	Island	no	no	no	yes	yes	no	LDL
cg16149053	chr10	15413461	FAM171A1	0.0213	0.00398	8.72e-07	TSS1500	S_Shore	no	no	no	yes	yes	no	TG
cg14868175	chr2	11490628		-0.000301	6.03e-05	3.67e-06		OpenSea	no	no	no	yes	no	no	TC
cg01142936	chr17	79604293	NPLOC4	-0.000218	4.46e-05	5.11e-06	TSS200	S_Shore	no	no	no	yes	yes	no	LDL
cg26945643	chr7	2695248	TTYH3	-0.0483	0.0092	1.35e-06	Body	N_Shelf	no	no	no	yes	yes	no	TG
cg16345059	chr1	210536172	HHAT	-0.000549	0.000115	8.04e-06	Body	OpenSea	no	no	no	yes	no	no	TC
cg10648222	chr2	68647519		0.000686	0.00014	5.25e-06		OpenSea	no	no	no	yes	no	no	LDL
cg05306860	chr17	18150799	FLII	0.136	0.0263	1.93e-06	Body	Island	no	no	no	yes	no	no	TG
cg22463529	chr2	242749271	NEU4	-0.000898	0.000191	1.09e-05	TSS1500	OpenSea	no	no	no	yes	no	no	TC
cg12533689	chr4	40504355	MIR4802	-0.000968	0.000199	5.72e-06	TSS1500	OpenSea	no	no	no	yes	no	no	LDL
cg12985237	chr5	6739530	POLS	-0.0367	0.00717	2.34e-06	Body	S_Shore	no	no	no	yes	yes	no	TG
cg14495597	chr1	75863733	SLC44A5	-0.000299	6.39e-05	1.18e-05	Body	OpenSea	no	no	no	yes	no	no	TC
cg01277771	chr6	136737086	MAP7	0.00102	0.000212	6.87e-06	Body	OpenSea	no	no	no	yes	no	no	LDL
cg23507945	chr6	137477184	IL22RA2	-0.00586	0.00116	3.06e-06	Body	OpenSea	no	no	no	yes	yes	no	TG
cg24501624	chr13	60587569	DIAPH3-AS1	-0.00036	7.73e-05	1.29e-05	Body	OpenSea	no	no	no	yes	no	no	TC
cg21513361	chr12	221952	IQSEC3	-0.000245	5.15e-05	8.56e-06	5'UTR	OpenSea	no	no	no	yes	no	no	LDL
cg12913587	chr5	1232923	SLC6A18	0.057	0.0113	3.17e-06	Body	S_Shore	no	no	no	yes	yes	no	TG
cg01620410	chr16	46791076		0.000331	7.14e-05	1.45e-05		OpenSea	yes	no	no	yes	yes	no	TC
cg02376097	chr19	46275166	DMPK	0.00101	0.000214	1.06e-05	Body	Island	no	no	no	yes	yes	no	LDL
cg13167102	chr22	18365681	MICAL3	0.0212	0.00423	3.38e-06	Body	OpenSea	no	no	no	yes	no	no	TG
cg21791083	chr16	90001515	TUBB3	0.00114	0.000247	1.54e-05	Body	Island	no	yes	yes	yes	no	no	TC
cg24501624	chr13	60587569	DIAPH3-AS1	-0.000437	9.29e-05	1.1e-05	Body	OpenSea	no	no	no	yes	no	no	LDL
cg15031127	chr16	21133049	DNAH3	-0.0332	0.00668	4.06e-06	Body	OpenSea	no	no	no	yes	no	no	TG
cg03287566	chr16	81564527	CMIP	-0.00073	0.000161	2.04e-05	Body	OpenSea	no	no	no	yes	yes	no	TC
cg09994117	chr8	75231860	JPH1	-0.000622	0.000133	1.14e-05	Body	N_Shore	no	no	no	yes	yes	no	LDL
cg00925778	chr10	105113085		-0.0389	0.00789	4.67e-06		S_Shelf	no	no	no	yes	yes	no	TG
cg13873802	chr7	100611492	MUC12	0.000805	0.000178	2.19e-05	TSS1500	S_Shore	no	no	no	yes	yes	no	TC
cg23806017	chr1	33062875	ZBTB8A	-0.000615	0.000133	1.54e-05	Body	OpenSea	no	no	no	yes	yes	no	LDL
cg00454346	chr1	89820011		-0.0401	0.00815	5.01e-06		OpenSea	no	no	no	yes	no	no	TG
cg24700357	chr1	164124631		0.0011	0.000248	2.78e-05		OpenSea	no	no	no	yes	no	no	TC
cg16415878	chr9	35675387	CA9	0.000665	0.000146	1.82e-05	Body	N_Shore	no	no	no	yes	no	no	LDL
cg16806794	chr7	152591581		0.0147	0.00301	5.43e-06		Island	no	no	no	yes	yes	no	TG
cg05734456	chr6	41516085	FOXP4	0.000387	8.7e-05	2.79e-05	5'UTR	Island	no	no	no	yes	yes	no	TC
cg13875641	chr14	64077159	WDR89	-0.000336	7.35e-05	1.83e-05	5'UTR	OpenSea	no	no	no	yes	no	no	LDL
cg13114777	chr2	228753156	DAW1	-0.0887	0.0182	5.99e-06	Body	OpenSea	no	no	no	yes	no	no	TG
cg15242769	chr22	43670935	SCUBE1	-0.00062	0.00014	2.89e-05	Body	OpenSea	no	no	no	yes	no	no	TC
cg26753335	chr13	49165589		-0.000208	4.57e-05	1.95e-05		OpenSea	no	no	no	yes	no	no	LDL
cg11582226	chr13	77587296	FBXL3	-0.0286	0.00594	7.23e-06	Body	OpenSea	no	no	no	yes	yes	no	TG
cg19327863	chr1	93305218	SNORA66	-0.000407	9.25e-05	3.34e-05	TSS1500	OpenSea	no	no	no	yes	no	no	TC
cg19594635	chr16	72822362	ZFHX3	-0.000832	0.000184	2.09e-05	Body	S_Shore	no	no	no	yes	no	no	LDL
cg16364344	chr8	36641508	KCNU1	-0.0419	0.0088	9.24e-06	TSS1500	OpenSea	no	no	no	yes	no	no	TG
cg17524478	chr22	43623494	SCUBE1	-0.000474	0.000108	3.56e-05	Body	Island	no	no	no	yes	yes	no	TC
cg05284066	chr8	11103929		-0.000552	0.000123	2.29e-05		OpenSea	no	no	no	yes	no	no	LDL
cg11421702	chr13	73301012	C13orf37	0.0294	0.00623	1.04e-05	Body	N_Shore	no	no	no	yes	yes	no	TG
cg13427421	chr13	114761031	RASA3	-0.000423	9.65e-05	3.6e-05	Body	N_Shelf	no	no	no	yes	yes	no	TC
cg05624564	chr8	143509535		0.000888	0.000198	2.38e-05		Island	no	no	no	yes	yes	no	LDL
cg02378663	chr14	24841791	NFATC4	-0.0381	0.00807	1.06e-05	Body	S_Shelf	no	no	no	yes	no	no	TG
cg12756150	chr2	241140248		0.000832	0.00019	3.74e-05		OpenSea	no	no	no	yes	yes	no	TC
cg08852641	chr19	41510098	CYP2B6	-0.000771	0.000172	2.55e-05	Body	OpenSea	no	no	no	yes	yes	no	LDL
cg07781645	chr8	16059680		-0.0336	0.00726	1.5e-05		OpenSea	no	no	no	yes	yes	no	TG
cg04709266	chr5	20305576		0.0009	0.000206	3.78e-05		Island	no	no	no	yes	yes	no	TC
cg00167681	chr5	148589961	ABLIM3	-0.000533	0.000119	2.61e-05	Body	OpenSea	no	no	no	yes	no	no	LDL
cg10180141	chr1	14041267	PRDM2	-0.0585	0.0126	1.51e-05	5'UTR	OpenSea	no	no	no	yes	no	no	TG
cg08292624	chr18	32716848	MAPRE2	-0.000183	4.2e-05	3.82e-05	Body	OpenSea	no	no	no	yes	no	no	TC
cg19327863	chr1	93305218	SNORA66	-0.000499	0.000112	2.67e-05	TSS1500	OpenSea	no	no	no	yes	no	no	LDL
cg24733553	chr3	100384124	ADGRG7	-0.0499	0.0108	1.57e-05	Body	OpenSea	no	yes	no	yes	no	no	TG
cg02838031	chr1	228087964		0.000214	4.91e-05	3.9e-05		OpenSea	yes	no	no	yes	no	no	TC
cg26810323	chr2	102932570	IL1RL1	0.000514	0.000116	2.98e-05	5'UTR	OpenSea	no	no	no	yes	no	no	LDL
cg14762845	chr17	3500390	TRPV1	-0.0332	0.00719	1.58e-05	TSS1500	OpenSea	no	no	no	yes	yes	no	TG
cg08587948	chr17	76490147	DNAH17	0.000787	0.00018	3.92e-05	Body	OpenSea	no	no	no	yes	yes	no	TC
cg22599091	chr7	116211686	LINC01510	-0.000807	0.000182	3.14e-05	Body	OpenSea	no	no	no	yes	no	no	LDL
cg13540860	chr10	438517	DIP2C	-0.0849	0.0184	1.6e-05	Body	OpenSea	no	no	no	yes	yes	no	TG
cg08859485	chr9	114134091	KIAA0368	-0.000447	0.000103	4.06e-05	ExonBnd	OpenSea	no	no	no	yes	no	no	TC
cg11057867	chr1	92414793	BRDT	-0.0011	0.00025	3.52e-05	TSS200	Island	no	no	no	yes	no	no	LDL
cg12198913	chr11	44972718	TP53I11	0.0314	0.00686	1.89e-05	TSS200	S_Shore	no	no	no	yes	yes	no	TG
cg10332778	chr2	224445753		-0.000594	0.000137	4.37e-05		OpenSea	no	no	no	yes	no	no	TC
cg19981991	chr7	31232831		-0.0003	6.84e-05	3.57e-05		Island	no	no	no	yes	yes	no	LDL
cg23412797	chr17	79257094	SLC38A10	-0.0577	0.0127	2.04e-05	Body	S_Shore	no	no	no	yes	yes	no	TG
cg04706583	chr6	152527475	MIR3163	-0.000206	4.77e-05	4.38e-05	Body	OpenSea	no	no	no	yes	no	no	TC
cg18793404	chr7	52156489		-0.000868	0.000198	3.63e-05		OpenSea	no	no	no	yes	yes	no	LDL
cg12538313	chr15	56330450		-0.0138	0.00303	2.07e-05		OpenSea	no	no	no	yes	no	no	TG
cg10428270	chr6	44886912	SUPT3H	-0.000609	0.000141	4.64e-05	Body	OpenSea	no	no	no	yes	no	no	TC
cg05063897	chr1	3654495	TP73-AS1	0.000436	0.0001	4.06e-05	Body	OpenSea	no	no	no	yes	no	no	LDL
cg20750642	chr13	99100586	FARP1	0.0735	0.0162	2.08e-05	3'UTR	OpenSea	no	no	no	yes	yes	no	TG
cg19334176	chr10	443029	DIP2C	-0.0006	0.000139	4.71e-05	Body	N_Shore	no	no	no	yes	yes	no	TC
cg08852773	chr3	83977728		0.000861	0.000198	4.15e-05		OpenSea	no	no	no	yes	no	no	LDL
cg27295621	chr2	44880258	CAMKMT	0.0308	0.00678	2.13e-05	Body	OpenSea	no	no	no	yes	no	no	TG
cg14588998	chr9	102068578		0.000715	0.000167	5.01e-05		OpenSea	no	no	no	yes	yes	no	TC
cg03112691	chr14	65486917	FNTB	0.000543	0.000125	4.28e-05	Body	OpenSea	no	no	no	yes	no	no	LDL
cg07589884	chr6	92103181		-0.0413	0.00911	2.14e-05		OpenSea	no	no	no	yes	no	no	TG
cg08658551	chr22	24097660	VPREB3	-0.000499	0.000117	5.44e-05	TSS1500	OpenSea	no	no	no	yes	no	no	TC
cg14463114	chr6	160508356	IGF2R	0.000207	4.77e-05	4.35e-05	Body	N_Shelf	no	no	no	yes	no	no	LDL
cg03454364	chrX	147133830		-0.0481	0.0106	2.26e-05		Island	no	yes	no	yes	yes	no	TG
cg01687731	chr14	102098965		0.000394	9.22e-05	5.45e-05		N_Shelf	no	no	no	yes	no	no	TC
cg14120750	chr8	104197384	BAALC	-0.000667	0.000155	5.01e-05	Body	OpenSea	no	no	no	yes	no	no	LDL
cg24147849	chr3	100053372	NIT2	0.0057	0.00127	2.52e-05	TSS200	N_Shore	no	no	no	yes	yes	no	TG
cg21383592	chr4	190569145		0.000387	9.07e-05	5.48e-05		S_Shore	no	no	no	yes	yes	no	TC
cg27621870	chr8	140108274		0.000702	0.000164	5.02e-05		OpenSea	no	no	no	yes	no	no	LDL
cg22861256	chr11	57667881		-0.0623	0.0139	2.57e-05		OpenSea	no	no	no	yes	no	no	TG
cg20795417	chr17	76179594	TK1	-0.00325	0.000762	5.64e-05	Body	N_Shelf	no	no	no	yes	yes	no	TC
cg23864664	chr2	239175829	PER2	0.000374	8.74e-05	5.3e-05	Body	OpenSea	no	no	no	yes	no	no	LDL
cg07927120	chr16	12353600	SNX29	-0.0257	0.00574	2.65e-05	Body	N_Shore	no	no	no	yes	no	no	TG
cg14243227	chr15	101651142		-0.000323	7.59e-05	5.72e-05		OpenSea	no	no	no	yes	no	no	TC
cg01140899	chr18	10454538	APCDD1	-0.000348	8.16e-05	5.55e-05	TSS200	Island	no	no	no	yes	no	no	LDL
cg06856378	chr2	160759118	LY75	-0.0397	0.00889	2.79e-05	Body	N_Shore	no	no	no	yes	yes	no	TG
cg05063897	chr1	3654495	TP73-AS1	0.000356	8.38e-05	5.87e-05	Body	OpenSea	no	no	no	yes	no	no	TC
cg11361595	chr8	57317905		-0.000805	0.000191	6.58e-05		OpenSea	no	no	no	yes	no	no	LDL
cg27231166	chr13	42163992	KIAA0564	-0.0334	0.00749	2.88e-05	Body	OpenSea	no	no	no	yes	yes	no	TG
cg02013638	chr3	62574594	CADPS	-0.000579	0.000136	5.9e-05	Body	OpenSea	no	no	no	yes	no	no	TC
cg03700171	chr15	78748272	IREB2	-0.000255	6.05e-05	6.64e-05	Body	OpenSea	no	no	no	yes	yes	no	LDL
cg08822360	chr10	94459553		0.0116	0.00262	2.99e-05		Island	no	no	no	yes	yes	no	TG
cg06350837	chr3	48506911	TREX1	0.000465	0.00011	6.04e-05	TSS200	OpenSea	no	no	no	yes	no	no	TC
cg22785170	chr4	1601242		0.000543	0.000129	6.64e-05		S_Shore	no	no	no	yes	yes	no	LDL
cg20263853	chr1	8824177	RERE	-0.044	0.00989	2.99e-05	5'UTR	OpenSea	no	no	no	yes	yes	no	TG
cg23098214	chr13	97872584		0.000705	0.000166	6.1e-05		OpenSea	no	no	no	yes	no	no	TC
cg23026274	chr8	66901303		-0.000596	0.000142	6.73e-05		OpenSea	no	no	no	yes	no	no	LDL
cg14661225	chr19	46171451	GIPR	0.0174	0.00392	3.01e-05	TSS200	N_Shelf	no	no	no	yes	yes	no	TG
cg10214933	chr2	216715262		0.000166	3.92e-05	6.1e-05		OpenSea	no	no	no	yes	no	no	TC
cg04799958	chr12	53343849	KRT18	0.000703	0.000167	6.79e-05	Body	S_Shore	no	no	no	yes	yes	no	LDL
cg09685420	chr14	93235246		0.00992	0.00224	3.06e-05		OpenSea	no	yes	no	yes	no	no	TG
cg19594635	chr16	72822362	ZFHX3	-0.000654	0.000155	6.25e-05	Body	S_Shore	no	no	no	yes	no	no	TC
cg09965419	chr6	30854186	DDR1	-0.000874	0.000208	6.8e-05	5'UTR	S_Shore	no	no	no	yes	yes	no	LDL
cg08201760	chr4	113172257	AP1AR	0.0357	0.00807	3.13e-05	Body	OpenSea	no	no	no	yes	no	no	TG
cg16397342	chr12	4353119		-0.000655	0.000155	6.38e-05		OpenSea	no	no	no	yes	yes	no	TC
cg20025977	chr4	1579814		-0.00104	0.000248	7.1e-05		N_Shore	no	no	no	yes	yes	no	LDL
cg03716936	chr10	124908747	HMX2	0.0865	0.0196	3.28e-05	Body	Island	no	no	no	yes	yes	no	TG
cg21842063	chr7	83549664		-0.000632	0.000149	6.39e-05		OpenSea	no	no	no	yes	no	no	TC
cg17086741	chr9	128651822	PBX3	0.000388	9.25e-05	7.13e-05	Body	OpenSea	no	no	no	yes	no	no	LDL
cg13577145	chr16	56865768	NUP93	-0.025	0.00568	3.54e-05	ExonBnd	OpenSea	no	no	no	yes	no	no	TG
cg14495458	chr10	104213605		0.000499	0.000118	6.4e-05		S_Shelf	no	yes	yes	yes	yes	no	TC
cg14664073	chr5	72447853		-0.000927	0.000222	7.52e-05		OpenSea	no	no	no	yes	no	no	LDL
cg12142501	chr8	1765358	MIR596	-0.031	0.00706	3.56e-05	TSS200	S_Shore	no	no	no	yes	yes	no	TG
cg23190689	chr5	38468525		0.000282	6.66e-05	6.41e-05		OpenSea	no	no	no	yes	no	no	TC
cg15843370	chr4	123300147	ADAD1	-0.000482	0.000115	7.55e-05	TSS1500	N_Shore	no	no	no	yes	no	no	LDL
cg06814813	chr11	85905930		-0.0328	0.00749	3.82e-05		OpenSea	no	no	no	yes	no	no	TG
cg12739908	chr11	78654953	TENM4	-0.000704	0.000167	6.78e-05	Body	OpenSea	no	no	no	yes	no	no	TC
cg08859485	chr9	114134091	KIAA0368	-0.000522	0.000125	7.57e-05	ExonBnd	OpenSea	no	no	no	yes	no	no	LDL
cg16371229	chr1	233248845	PCNXL2	0.0156	0.00356	3.83e-05	Body	OpenSea	no	no	no	yes	yes	no	TG
cg04277893	chr1	208128984		-0.000562	0.000134	7.05e-05		N_Shelf	no	no	no	yes	yes	no	TC
cg03299336	chr11	11465911	GALNTL4	0.000266	6.37e-05	7.61e-05	Body	OpenSea	no	no	no	yes	yes	no	LDL
cg07906004	chr6	157982346	ZDHHC14	-0.0239	0.00547	3.85e-05	Body	OpenSea	no	no	no	yes	no	no	TG
cg02036804	chr4	1727520	TACC3	-0.000745	0.000178	7.31e-05	Body	S_Shelf	no	no	no	yes	no	no	TC
cg07962128	chr13	37004812	CCNA1	-0.000316	7.57e-05	7.62e-05	TSS1500	N_Shore	no	no	no	yes	yes	no	LDL
cg04451404	chr4	27050033		0.0136	0.00312	3.91e-05		OpenSea	no	no	no	yes	no	no	TG
cg26559703	chr10	26853625	APBB1IP	0.000228	5.45e-05	7.53e-05	Body	N_Shelf	no	yes	yes	yes	yes	no	TC
cg04693221	chr14	106278768		-0.00038	9.1e-05	7.76e-05		OpenSea	no	no	no	yes	no	no	LDL
cg04532989	chr11	47193565	ARFGAP2	-0.179	0.0409	3.91e-05	Body	OpenSea	yes	no	no	yes	no	no	TG
cg04008252	chr4	72897782	NPFFR2	0.00053	0.000127	7.66e-05	1stExon	Island	no	no	no	yes	yes	no	TC
cg22543445	chr10	79637564	DLG5	0.000246	5.89e-05	7.8e-05	Body	OpenSea	no	no	no	yes	no	no	LDL
cg16984132	chr11	117052181	SIDT2	0.0303	0.00694	3.93e-05	Body	S_Shore	no	no	no	yes	yes	no	TG
cg12160317	chr4	4228165	OTOP1	-0.000389	9.31e-05	7.74e-05	Body	Island	no	yes	yes	yes	yes	no	TC
cg24816614	chr10	101900000		-0.0003	7.19e-05	7.9e-05		OpenSea	no	no	no	yes	no	no	LDL
cg19693031	chr1	145441552	TXNIP	-0.0477	0.0109	3.94e-05	3'UTR	OpenSea	no	no	no	yes	yes	yes	TG
cg26689913	chr20	60822074	OSBPL2	0.000677	0.000162	7.82e-05	5'UTR	OpenSea	no	no	no	yes	no	no	TC
cg08977360	chr21	44269323	WDR4	-0.000998	0.00024	7.99e-05	3'UTR	OpenSea	no	no	no	yes	no	no	LDL
cg21123434	chr5	179107964	CBY3	-0.0154	0.00354	4.18e-05	1stExon	S_Shore	no	no	no	yes	yes	no	TG
cg01439945	chr17	12934084		-0.000326	7.82e-05	7.9e-05		OpenSea	yes	no	no	yes	no	no	TC
cg01372683	chr7	158774240		0.000652	0.000157	8.11e-05		OpenSea	no	no	no	yes	yes	no	LDL
cg04152616	chr16	88479315		0.063	0.0145	4.53e-05		OpenSea	no	no	no	yes	yes	no	TG
cg21272037	chr20	6920873		-0.000664	0.00016	8.22e-05		OpenSea	no	no	no	yes	no	no	TC
cg14035553	chr1	21029443	KIF17	-0.000729	0.000175	8.34e-05	Body	N_Shore	no	no	no	yes	yes	no	LDL
cg20054420	chr12	22590199		0.0317	0.00732	4.6e-05		OpenSea	no	no	no	yes	yes	no	TG
cg15755092	chrX	118602418	LOC100303728	8.44e-05	2.03e-05	8.3e-05	Body	Island	no	yes	yes	yes	yes	no	TC
cg11920765	chr4	138535339		-0.000434	0.000105	8.39e-05		OpenSea	no	no	no	yes	yes	no	LDL
cg19405624	chr19	56671981	ZNF444	-0.0951	0.022	4.67e-05	3'UTR	S_Shore	no	no	no	yes	yes	no	TG
cg14771365	chr10	35274906		-0.000832	0.0002	8.36e-05		OpenSea	no	no	no	yes	no	no	TC
cg16250178	chr22	46253485		-0.000593	0.000143	8.5e-05		OpenSea	no	no	no	yes	no	no	LDL
cg01254260	chr6	142670499	ADGRG6	-0.0613	0.0142	4.85e-05	Body	OpenSea	no	no	no	yes	no	no	TG
cg06005688	chr4	41872254		-0.000379	9.12e-05	8.39e-05		N_Shelf	no	no	no	yes	yes	no	TC
cg01000339	chr3	75955729		-0.000462	0.000112	8.71e-05		N_Shore	no	no	no	yes	no	no	LDL
cg08603863	chr13	110667257		-0.0184	0.00427	4.9e-05		OpenSea	no	no	no	yes	no	no	TG
cg14354870	chr14	101369549	MEG8	-0.000912	0.00022	8.43e-05	Body	OpenSea	no	no	no	yes	no	no	TC
cg01118031	chr16	15149275	NTAN1	-7.23e-05	1.75e-05	8.74e-05	Body	Island	no	no	no	yes	yes	no	LDL
cg04478205	chr13	32872091		-0.0212	0.00491	4.96e-05		OpenSea	no	no	no	yes	no	no	TG
cg02370022	chr11	68866745		0.00111	0.000268	8.66e-05		OpenSea	yes	no	no	yes	yes	no	TC
cg12031809	chr5	132074036	KIF3A	0.000589	0.000143	9.16e-05	TSS1500	S_Shore	no	no	no	yes	no	no	LDL
cg06533577	chr7	64760504		0.106	0.0246	4.98e-05		OpenSea	no	no	no	yes	no	no	TG
cg06758833	chr16	73575220		-0.000964	0.000233	8.87e-05		OpenSea	no	no	no	yes	no	no	TC
cg00567922	chr8	73856157		0.000439	0.000106	9.21e-05		OpenSea	no	no	no	yes	yes	no	LDL
cg16371688	chr1	183207463	LAMC2	-0.0409	0.0095	5e-05	Body	OpenSea	no	no	no	yes	no	no	TG
cg01042246	chr2	171572902	SP5	0.000223	5.4e-05	8.94e-05	Body	Island	no	no	no	yes	yes	no	TC
cg06494105	chr19	3961553	MIR637	0.000599	0.000146	9.48e-05	TSS200	S_Shore	no	no	no	yes	yes	no	LDL
cg08857994	chr2	130763641		0.0522	0.0122	5.25e-05		Island	no	yes	no	yes	yes	no	TG
cg18810922	chr11	14994821	CALCA	0.000112	2.71e-05	9.25e-05	TSS1500	N_Shore	no	no	no	yes	yes	no	TC
cg24112255	chr22	32009807	SFI1	0.000687	0.000167	9.59e-05	Body	OpenSea	yes	no	no	yes	no	no	LDL
cg18556540	chr6	30181032	TRIM26	0.0107	0.00249	5.29e-05	5'UTR	Island	no	no	no	yes	yes	no	TG
cg05624564	chr8	143509535		0.000693	0.000168	9.28e-05		Island	no	no	no	yes	yes	no	TC
cg00887018	chr1	201327830		-0.000647	0.000158	9.9e-05		OpenSea	no	no	no	yes	no	no	LDL
cg06118999	chr10	90343192	RNLS	-0.0203	0.00474	5.34e-05	TSS200	Island	no	no	no	yes	yes	no	TG
cg00855014	chr10	3499603		0.000271	6.57e-05	9.43e-05		N_Shore	no	yes	yes	yes	yes	no	TC
cg04190262	chr16	69442518		0.0252	0.00587	5.35e-05		OpenSea	no	no	no	yes	no	no	TG
cg19521511	chr7	57509813	ZNF716	-0.00036	8.74e-05	9.58e-05	TSS200	OpenSea	no	yes	yes	yes	yes	no	TC
cg25351643	chr1	115681624		0.0431	0.0101	5.5e-05		OpenSea	no	no	no	yes	no	no	TG
cg11381792	chr21	45432451	TRAPPC10	0.000146	3.55e-05	9.94e-05	Body	Island	no	no	no	yes	yes	no	TC
cg01151720	chr14	23016209		0.0413	0.00965	5.58e-05		OpenSea	no	no	no	yes	no	no	TG
cg08128925	chr19	11141458	SMARCA4	-0.0236	0.00552	5.72e-05	Body	N_Shelf	no	no	no	yes	yes	no	TG
cg26792161	chr10	127829597	ADAM12	-0.0151	0.00353	5.75e-05	Body	OpenSea	no	no	no	yes	no	no	TG
cg06631028	chr4	77680657	SHROOM3	0.0291	0.00685	6.01e-05	Body	OpenSea	no	no	no	yes	no	no	TG
cg16693818	chr17	32640541		0.0251	0.00591	6.04e-05		OpenSea	yes	no	no	yes	yes	no	TG
cg03208489	chr11	63647865	MARK2	-0.035	0.00824	6.05e-05	Body	OpenSea	no	no	no	yes	yes	no	TG
cg09759808	chr2	113012921	ZC3H8	-0.0331	0.00779	6.11e-05	TSS1500	S_Shore	no	yes	no	yes	yes	no	TG
cg04244665	chr17	70622064	LINC00511	-0.0275	0.00649	6.31e-05	Body	OpenSea	no	no	no	yes	no	no	TG
cg06638874	chr6	168684732		-0.0428	0.0101	6.51e-05		Island	no	no	no	yes	yes	no	TG
cg13654833	chr9	80062321	GNA14-AS1	-0.0464	0.011	6.78e-05	TSS1500	OpenSea	no	no	no	yes	no	no	TG
cg09728487	chr4	141079462		-0.0337	0.008	7.07e-05		S_Shelf	no	no	no	yes	yes	no	TG
cg15312943	chr11	17843855	SERGEF	0.037	0.00881	7.22e-05	Body	OpenSea	no	no	no	yes	yes	no	TG
cg06451566	chr6	107187275	LOC100422737	-0.0185	0.0044	7.23e-05	Body	OpenSea	no	no	no	yes	no	no	TG
cg05968233	chr19	6372277	ALKBH7	-0.126	0.0301	7.26e-05	TSS200	N_Shore	no	no	no	yes	yes	no	TG
cg17002133	chr3	126374351	TXNRD3	-0.0459	0.0109	7.4e-05	TSS1500	S_Shore	no	no	no	yes	no	no	TG
cg20864959	chr1	225841654	ENAH	0.0224	0.00534	7.53e-05	TSS1500	Island	no	no	no	yes	no	no	TG
cg03315476	chr1	40915606	ZNF643	0.00568	0.00136	7.55e-05	TSS200	Island	no	no	no	yes	yes	no	TG
cg26098815	chr8	1270577		-0.0747	0.0178	7.55e-05		OpenSea	no	no	no	yes	yes	no	TG
cg21743924	chr3	170470815		0.0488	0.0116	7.57e-05		OpenSea	no	no	no	yes	no	no	TG
cg02915696	chr21	37807965		-0.154	0.0368	7.68e-05		OpenSea	no	no	no	yes	no	no	TG
cg16412019	chr19	37741611	LINC01535	0.0227	0.00544	7.79e-05	TSS1500	N_Shore	no	no	no	yes	no	no	TG
cg10476206	chr10	12543444	CAMK1D	-0.0483	0.0116	7.9e-05	Body	OpenSea	no	no	no	yes	yes	no	TG
cg10855773	chr12	27973808		-0.0378	0.00906	7.99e-05		OpenSea	no	no	no	yes	yes	no	TG
cg01224922	chr12	2215043	CACNA1C	-0.0492	0.0118	8.23e-05	Body	OpenSea	no	yes	no	yes	yes	no	TG
cg18181571	chr5	52082858	ITGA1	-0.0347	0.00835	8.4e-05	TSS1500	N_Shore	no	no	no	yes	yes	no	TG
cg14636942	chr4	55090812		-0.0151	0.00363	8.63e-05		N_Shelf	no	no	no	yes	yes	no	TG
cg22397404	chr1	44090998		-0.0207	0.00499	8.69e-05		OpenSea	no	no	no	yes	no	no	TG
cg09778927	chr17	40288533	RAB5C	-0.038	0.00916	8.78e-05	5'UTR	OpenSea	no	no	no	yes	no	no	TG
cg02332678	chr11	3170821	OSBPL5	-0.0444	0.0107	8.95e-05	5'UTR	OpenSea	no	no	no	yes	no	no	TG
cg16911002	chr13	41635077	WBP4	0.00721	0.00174	9.07e-05	TSS1500	Island	no	no	no	yes	no	no	TG
cg27181471	chr1	4794111	AJAP1	-0.0364	0.00881	9.15e-05	Body	OpenSea	no	no	no	yes	yes	no	TG
cg07994696	chr16	11680075	LITAF	0.0361	0.00873	9.19e-05	5'UTR	Island	yes	no	no	yes	yes	no	TG
cg22972976	chr15	71481747	THSD4-AS1	0.026	0.00631	9.49e-05	TSS1500	OpenSea	no	no	no	yes	no	no	TG
cg13699478	chr7	121650873	PTPRZ1	-0.0215	0.00523	9.76e-05	Body	OpenSea	no	no	no	yes	no	no	TG
cg05547888	chr19	58125531	ZNF134	0.00679	0.00165	9.88e-05	TSS1500	Island	no	no	no	yes	yes	no	TG
cg00355377	chr10	50336460		-0.0567	0.0138	9.98e-05		N_Shelf	no	no	no	yes	yes	no	TG

## Sheet: f) CRP
Epigenome-wide associations with CRP in the PURE-SA-NW cohort
Model: DNAm ~ CRP (log(mg/L)) + age + BMI + smoking status + WBCs + SVs | N = 116
ProbeID	Chr	Position	Gene(s)	β	SE	P	Gene region	Relation to island	Probe known to be			Probe represented on
									Polymorphic	Cross-hybrid	Cross-reactive	EPIC	450K	EWAS catalog
cg17185602	chr10	97227155	SORBS1	0.0193	0.00346	3.82e-07	5'UTR	OpenSea	no	no	no	yes	no	no
cg20055965	chr11	92002443		0.0165	0.00305	7.33e-07		OpenSea	no	no	no	yes	yes	no
cg20253271	chr19	13834312		-0.0212	0.00412	2.19e-06		OpenSea	no	no	no	yes	no	no
cg10539418	chr11	69455712	CCND1	0.00712	0.0014	2.66e-06	TSS200	Island	no	no	no	yes	yes	no
cg23638226	chr1	205313913	KLHDC8A	-0.021	0.00413	2.7e-06	5'UTR	S_Shore	no	no	no	yes	yes	no
cg17883552	chr14	52119953	FRMD6-AS1	-0.00926	0.00182	2.72e-06	TSS1500	S_Shore	no	no	no	yes	no	no
cg24871714	chr19	37095466	ZNF529	-0.0302	0.00595	2.96e-06	Body	N_Shore	no	no	no	yes	yes	no
cg10973236	chr20	13765526	ESF1	-0.00535	0.00109	5.13e-06	1stExon	Island	no	no	no	yes	yes	no
cg02733865	chr3	80819787		0.0404	0.00832	6.69e-06		Island	no	no	no	yes	yes	no
cg14750721	chr21	45324456	AGPAT3	0.0155	0.00321	7.39e-06	5'UTR	OpenSea	no	no	no	yes	no	no
cg15386853	chr1	3306999	PRDM16	0.0254	0.00526	7.63e-06	Body	N_Shore	no	no	no	yes	yes	no
cg22972989	chr7	54614210	VSTM2A	0.0195	0.00409	9.44e-06	Body	Island	no	no	no	yes	yes	no
cg11806672	chr13	79176608	POU4F1	0.00702	0.00148	9.93e-06	Body	Island	no	no	no	yes	yes	no
cg17655697	chr19	48722356	CARD8	-0.00649	0.00137	1e-05	Body	OpenSea	no	no	no	yes	no	no
cg20325547	chr1	9431594		0.0104	0.00219	1e-05		S_Shelf	no	no	no	yes	yes	no
cg26749761	chr19	13372030	CACNA1A	-0.0287	0.00607	1.05e-05	Body	OpenSea	no	no	no	yes	no	no
cg10371560	chr16	31270433	ITGAM	0.00717	0.00152	1.09e-05	TSS1500	OpenSea	no	no	no	yes	yes	no
cg15488194	chr3	152016872	MBNL1	-0.00599	0.00127	1.11e-05	TSS1500	OpenSea	no	no	no	yes	yes	no
cg10428035	chr20	5512618		-0.00457	0.00097	1.16e-05		OpenSea	no	no	no	yes	no	no
cg17671559	chr20	33531811	GSS	-0.02	0.00425	1.19e-05	Body	OpenSea	no	no	no	yes	no	no
cg15991553	chr14	101290867		0.0146	0.0031	1.21e-05		Island	no	no	no	yes	yes	no
ch.4.86567531R	chr4	86348507		0.014	0.00298	1.22e-05		OpenSea	no	no	no	yes	yes	no
cg11769966	chr7	140396384	LOC100134713	0.00362	0.000773	1.29e-05	Body	N_Shore	no	no	no	yes	yes	no
cg02757031	chr7	127349246	SND1	-0.0187	0.00401	1.34e-05	Body	OpenSea	no	no	no	yes	no	no
cg00355217	chr8	81571973	ZNF704	0.0178	0.00381	1.35e-05	Body	OpenSea	no	no	no	yes	no	no
cg19014435	chr12	130589252		0.012	0.00257	1.46e-05		OpenSea	no	no	no	yes	yes	no
cg26418657	chr12	120016120		0.0414	0.00895	1.56e-05		OpenSea	no	yes	yes	yes	no	no
cg21659206	chr11	471874	PTDSS2	-0.0144	0.0031	1.57e-05	Body	Island	yes	yes	yes	yes	yes	no
cg07874755	chr8	703701		0.0439	0.00952	1.7e-05		OpenSea	no	no	no	yes	yes	no
cg01842774	chr14	106806179		-0.0446	0.0097	1.76e-05		OpenSea	no	no	no	yes	yes	no
cg27368725	chr3	133388598		0.0152	0.00331	1.87e-05		OpenSea	no	no	no	yes	no	no
cg15913831	chr7	55011863		0.00871	0.0019	1.88e-05		OpenSea	no	no	no	yes	no	no
cg10969997	chr14	104842040		-0.0174	0.00382	2.08e-05		OpenSea	no	no	no	yes	yes	no
cg16496585	chr8	81084705	TPD52	0.0066	0.00146	2.23e-05	TSS1500	S_Shore	no	no	no	yes	no	no
cg03001753	chr4	4510008	STX18	0.0162	0.00357	2.26e-05	Body	OpenSea	no	no	no	yes	no	no
cg27641018	chr7	37959755	EPDR1	0.0128	0.00283	2.35e-05	TSS1500	N_Shore	no	no	no	yes	yes	no
cg09575238	chr9	4345101		0.0182	0.00406	2.61e-05		OpenSea	no	no	no	yes	no	no
cg11488960	chr17	27337757		0.0115	0.00256	2.65e-05		OpenSea	no	no	no	yes	no	no
cg07352671	chr1	230534277	PGBD5	0.0106	0.00236	2.65e-05	Body	OpenSea	no	no	no	yes	no	no
cg00409842	chr15	86076110	AKAP13	-0.0102	0.00227	2.76e-05	Body	OpenSea	no	no	no	yes	no	no
cg06261186	chr17	579682	VPS53	-0.0153	0.00342	2.87e-05	Body	OpenSea	no	no	no	yes	no	no
cg19192585	chr20	62948037		-0.00259	0.000581	2.9e-05		Island	no	no	no	yes	yes	no
cg25974448	chr1	7492376	CAMTA1	0.0237	0.00532	2.96e-05	Body	OpenSea	no	no	no	yes	yes	no
cg17009976	chr16	2508718	CCNF	0.0223	0.00502	3.08e-05	3'UTR	N_Shore	no	no	no	yes	no	no
cg11359270	chr3	62966719		0.0101	0.00229	3.25e-05		OpenSea	no	no	no	yes	no	no
cg10273420	chr10	43953760	ZNF487	0.00799	0.0018	3.29e-05	Body	S_Shelf	no	no	no	yes	yes	no
cg12672051	chr14	45665063	FANCM	-0.0168	0.00379	3.33e-05	Body	OpenSea	no	no	no	yes	no	no
cg12511809	chr2	9101845	MBOAT2	0.0181	0.0041	3.43e-05	Body	OpenSea	no	no	no	yes	no	no
cg20567768	chr8	22082066	PHYHIP	0.0163	0.00371	3.65e-05	Body	S_Shelf	no	no	no	yes	yes	no
cg10459585	chr8	142106211		0.0175	0.00397	3.67e-05		OpenSea	no	no	no	yes	no	no
cg23813441	chr2	105915073	TGFBRAP1	0.0111	0.00253	3.72e-05	Body	OpenSea	no	no	no	yes	no	no
cg10822370	chr9	132365519		-0.0131	0.00299	3.72e-05		OpenSea	no	no	no	yes	no	no
cg25360734	chr3	102845161		0.0125	0.00284	3.84e-05		OpenSea	no	no	no	yes	no	no
cg09889396	chr15	27866198		0.0308	0.00704	3.9e-05		OpenSea	no	no	no	yes	no	no
cg21668210	chr4	167119662		0.00613	0.0014	4.04e-05		OpenSea	yes	no	no	yes	no	no
cg13026795	chr3	16379963	RFTN1	0.00256	0.000585	4.05e-05	Body	OpenSea	no	no	no	yes	yes	no
cg01970904	chr2	172014013	TLK1	-0.0176	0.00403	4.24e-05	Body	N_Shelf	no	no	no	yes	yes	no
cg04055053	chr10	555133	DIP2C	-0.014	0.00321	4.34e-05	Body	OpenSea	no	no	no	yes	yes	no
cg20218280	chr7	129424718		-0.00766	0.00176	4.42e-05		N_Shore	no	no	no	yes	yes	no
cg10126181	chr6	21832051	FLJ22536	0.0152	0.00349	4.53e-05	Body	OpenSea	no	no	no	yes	yes	no
cg17979952	chr6	117803953	DCBLD1	0.0046	0.00106	4.56e-05	1stExon	Island	no	no	no	yes	yes	no
cg05786361	chr6	170066780	WDR27	0.0165	0.00382	4.75e-05	Body	N_Shore	no	no	no	yes	yes	no
cg26404725	chr10	94819802	CYP26C1	0.0179	0.00415	5.1e-05	TSS1500	N_Shore	no	no	no	yes	yes	no
cg06974143	chr1	159907515	IGSF9	0.0236	0.00548	5.14e-05	Body	OpenSea	no	no	no	yes	yes	no
cg00973495	chr11	76843812	MYO7A	-0.0299	0.00695	5.16e-05	Body	OpenSea	no	no	no	yes	no	no
cg20369048	chr15	34260872	CHRM5	0.0149	0.00347	5.31e-05	TSS1500	OpenSea	no	no	no	yes	no	no
cg15643526	chr16	84450919	ATP2C2	0.0202	0.00471	5.57e-05	Body	OpenSea	no	no	no	yes	no	no
cg23974688	chr17	49333393	MBTD1	0.0104	0.00244	5.6e-05	5'UTR	N_Shelf	no	no	no	yes	yes	no
cg27318810	chr2	33952423	MYADML	0.021	0.00493	5.93e-05	Body	Island	no	no	no	yes	yes	no
cg03938704	chr9	117853740	TNC	0.0208	0.00489	6e-05	5'UTR	OpenSea	no	no	no	yes	no	no
cg12448298	chr2	115822039	DPP10	0.00945	0.00222	6.04e-05	Body	OpenSea	no	no	no	yes	yes	no
cg14552379	chr14	60982036		-0.0125	0.00293	6.07e-05		Island	no	no	no	yes	yes	no
cg09008604	chr18	61814247	LINC00305	0.0153	0.00359	6.1e-05	Body	OpenSea	no	no	no	yes	no	no
cg09003373	chr7	130130995	MESTIT1	-0.0169	0.00399	6.22e-05	Body	Island	no	no	no	yes	yes	no
cg25157032	chr4	86523960	ARHGAP24	0.0166	0.00392	6.23e-05	Body	OpenSea	no	no	no	yes	no	no
cg19678538	chr5	140605042	PCDHB14	-0.00761	0.00179	6.25e-05	1stExon	Island	no	yes	yes	yes	yes	no
cg13640200	chr12	47474202	AMIGO2	0.00313	0.000738	6.35e-05	TSS1500	S_Shore	yes	no	no	yes	yes	no
cg18799953	chr9	91984515	SEMA4D	-0.0146	0.00345	6.43e-05	Body	OpenSea	no	no	no	yes	no	no
cg06517984	chr8	143407646	TSNARE1	-0.0176	0.00414	6.48e-05	Body	Island	no	no	no	yes	yes	no
cg01230406	chr8	140712499	KCNK9	0.0165	0.0039	6.49e-05	Body	N_Shelf	no	no	no	yes	yes	no
cg24734254	chr1	14753722		-0.00843	0.00199	6.54e-05		OpenSea	no	no	no	yes	yes	no
cg23948016	chr19	16998493	F2RL3	0.00891	0.0021	6.65e-05	TSS1500	N_Shelf	no	no	no	yes	yes	no
cg10907866	chr3	42190778	TRAK1	-0.0142	0.00337	6.76e-05	Body	OpenSea	no	no	no	yes	yes	no
cg16743926	chr2	85660874	SH2D6	-0.0131	0.0031	6.78e-05	TSS1500	N_Shelf	no	no	no	yes	no	no
cg15535092	chr19	7985071	SNAPC2	0.00283	0.000672	6.98e-05	TSS1500	Island	no	no	no	yes	yes	no
cg21629986	chr3	111253817		0.0165	0.00391	7.02e-05		OpenSea	no	no	no	yes	no	no
cg26394367	chr10	35519909		0.0185	0.0044	7.05e-05		OpenSea	no	no	no	yes	no	no
cg25830379	chr15	99264361	IGF1R	0.016	0.0038	7.06e-05	Body	OpenSea	no	no	no	yes	yes	no
cg23538901	chr15	46006849		0.0294	0.00698	7.21e-05		OpenSea	no	no	no	yes	yes	no
cg12812662	chr17	41857603	DUSP3	0.0135	0.00321	7.37e-05	TSS1500	S_Shore	yes	no	no	yes	yes	no
cg16755025	chr1	38601357		0.0243	0.00579	7.37e-05		OpenSea	no	no	no	yes	no	no
cg01743341	chr10	45256407		0.0114	0.00273	7.52e-05		OpenSea	no	no	no	yes	no	no
cg10264318	chr7	154633168	DPP6	-0.017	0.00405	7.55e-05	Body	OpenSea	no	no	no	yes	no	no
cg05355320	chr19	55571354	RDH13	-0.0333	0.00794	7.56e-05	Body	N_Shelf	no	no	no	yes	yes	no
cg06460832	chr4	129376003	LOC100507487	-0.0119	0.00283	7.6e-05	Body	OpenSea	no	no	no	yes	no	no
cg16189113	chr16	83819442	CDH13	-0.0139	0.00332	7.71e-05	Body	OpenSea	no	no	no	yes	no	no
cg27510065	chr17	70031543	LINC01152	0.0162	0.00387	7.82e-05	Body	OpenSea	no	no	no	yes	no	no
cg11441980	chr10	79432946		0.0176	0.00422	8.18e-05		OpenSea	no	no	no	yes	no	no
cg05158219	chr17	27230214	DHRS13	0.00211	0.000505	8.2e-05	TSS200	S_Shore	no	no	no	yes	yes	no
cg02325869	chr3	158786187	IQCJ	-0.0329	0.00788	8.21e-05	TSS1500	OpenSea	no	no	no	yes	yes	no
cg26386621	chr8	17974394		-0.02	0.0048	8.31e-05		OpenSea	no	no	no	yes	no	no
cg09056639	chr8	42306828	SLC20A2	-0.0222	0.00533	8.53e-05	Body	OpenSea	no	no	no	yes	yes	no
cg23171208	chr13	99720059	DOCK9	0.0144	0.00345	8.59e-05	Body	OpenSea	no	no	no	yes	no	no
cg02880380	chr2	39821177		0.0101	0.00244	8.87e-05		OpenSea	no	no	no	yes	yes	no
cg14067363	chr10	45098496		0.0115	0.00278	9.03e-05		OpenSea	no	no	no	yes	no	no
cg20005495	chr10	49504035		0.00524	0.00127	9.18e-05		OpenSea	no	no	no	yes	no	no
cg20910361	chr4	141877033	RNF150	0.028	0.00677	9.26e-05	Body	OpenSea	no	no	no	yes	yes	no
cg03297418	chr20	937221		0.00294	0.000711	9.31e-05		OpenSea	no	no	no	yes	no	no
cg11943008	chr12	117425016	FBXW8	0.011	0.00265	9.34e-05	Body	OpenSea	no	no	no	yes	yes	no
cg23013128	chr3	48668518	SLC26A6	-0.0176	0.00426	9.44e-05	Body	N_Shelf	no	no	no	yes	no	no
cg26510757	chr19	15512392	AKAP8L	-0.0261	0.00631	9.5e-05	Body	Island	no	no	no	yes	yes	no
cg03962178	chr2	130810137	LOC440905	0.0232	0.00561	9.52e-05	TSS1500	OpenSea	no	yes	yes	yes	yes	no
cg00463743	chr7	50937377		0.00711	0.00172	9.71e-05		OpenSea	no	no	no	yes	no	no
cg03823468	chr17	40557347	PTRF	-0.026	0.00631	9.73e-05	Body	Island	no	no	no	yes	yes	no
cg20314737	chr10	8096579	FLJ45983	0.00274	0.000665	9.78e-05	TSS1500	Island	no	no	no	yes	yes	no
cg05972185	chr16	72972644	ZFHX3	0.0259	0.00629	9.93e-05	Body	OpenSea	no	no	no	yes	yes	no
cg14343074	chr5	157440679		0.02	0.00485	9.97e-05		OpenSea	no	no	no	yes	no	no
cg01268223	chr19	19009030	CERS1	-0.0202	0.0049	0.0001	TSS1500	S_Shore	no	no	no	yes	no	no

## Sheet: g) age
Epigenome-wide associations with age in the PURE-SA-NW cohort
Model: DNAm ~ Age(years) + smoking status + WBCs + SVs | N = 120
ProbeID	Chr	Position	Gene(s)	β	SE	P	Gene region	Relation to island	Probe known to be			Probe represented on
									Polymorphic	Cross-hybrid	Cross-reactive	EPIC	450K	EWAS catalog
cg12179916	chr12	22568845		-0.00346	0.000673	1.97e-06		OpenSea	no	no	no	yes	no	no
cg12049174	chr17	37055904	LASP1	0.00364	0.000711	2.09e-06	Body	OpenSea	no	no	no	yes	no	no
cg19100169	chr5	159688203	CCNJL	0.00204	0.0004	2.3e-06	Body	OpenSea	no	no	no	yes	yes	no
cg21943117	chr1	2840308		-0.00334	0.000675	4.2e-06		OpenSea	no	no	no	yes	yes	no
cg23316005	chr3	123513568	MYLK	0.00093	0.000189	4.65e-06	5'UTR	OpenSea	no	no	no	yes	no	no
cg00370414	chr19	58609269	ZSCAN18	0.00125	0.000256	5.36e-06	Body	N_Shore	no	no	no	yes	yes	no
cg04876855	chr16	81026117	CMC2	0.00131	0.000269	5.96e-06	Body	OpenSea	no	no	no	yes	no	no
cg04001014	chr3	238318	CHL1	0.00106	0.000219	6.29e-06	TSS1500	N_Shore	no	no	no	yes	yes	yes
cg20309891	chr17	41739130	MEOX1	-0.00193	0.000399	6.38e-06	TSS200	OpenSea	no	no	no	yes	yes	no
cg19612505	chr6	119034300		0.00381	0.000791	6.97e-06		OpenSea	no	no	no	yes	no	no
cg07553761	chr3	160167977	TRIM59	0.00357	0.000742	7.22e-06	TSS1500	Island	no	no	no	yes	yes	yes
cg20008398	chr21	26757957		-0.00335	0.000696	7.31e-06		OpenSea	no	no	no	yes	no	no
cg08527951	chr2	51652063		-0.00201	0.000419	7.54e-06		OpenSea	no	no	no	yes	no	no
cg03880977	chr3	122609490	LOC100129550	0.00226	0.000471	7.55e-06	Body	OpenSea	no	no	no	yes	no	no
cg20134781	chr19	10628821	S1PR5	0.00107	0.000223	8.05e-06	TSS1500	S_Shore	no	no	no	yes	no	no
cg01168835	chr19	3676464	PIP5K1C	0.00254	0.000532	8.45e-06	Body	Island	no	no	no	yes	yes	no
cg21009907	chr2	20340699		-0.00258	0.000549	1.07e-05		OpenSea	no	no	no	yes	no	no
cg08284926	chr10	134826760		0.00441	0.000943	1.19e-05		Island	no	no	no	yes	yes	no
cg16867657	chr6	11044877	ELOVL2	0.00275	0.000595	1.49e-05	TSS1500	Island	no	no	no	yes	yes	yes
cg24301247	chr12	129295649	SLC15A4	-0.00248	0.000543	1.78e-05	Body	OpenSea	yes	no	no	yes	yes	no
cg18039296	chr19	11465809	LPPR2	0.00234	0.000514	1.86e-05	TSS1500	N_Shore	no	no	no	yes	yes	no
cg00351324	chr10	106028537	GSTO2	0.000552	0.000121	1.91e-05	TSS200	N_Shore	no	no	no	yes	yes	no
cg04295702	chr11	100267892		-0.0021	0.000461	1.99e-05		OpenSea	no	no	no	yes	yes	no
cg13518079	chr20	2675072	EBF4	0.00407	0.000899	2.08e-05	Body	S_Shore	no	no	no	yes	yes	no
cg10959354	chr20	42874843	GDAP1L1	0.00392	0.000866	2.15e-05	TSS1500	N_Shore	yes	no	no	yes	no	no
cg17958581	chr7	92055458		-0.00314	0.000694	2.17e-05		OpenSea	no	no	no	yes	no	no
cg02005989	chr16	34431003		-0.00225	0.000499	2.17e-05		Island	no	yes	yes	yes	yes	no
cg03035657	chr16	51873539		0.00444	0.000982	2.2e-05		OpenSea	yes	no	no	yes	yes	no
cg23641201	chr18	26734993		-0.00844	0.00188	2.38e-05		OpenSea	no	no	no	yes	no	no
cg06091474	chr7	80549363	SEMA3C	-0.0017	0.000378	2.4e-05	TSS1500	S_Shore	no	no	no	yes	no	no
cg09612099	chr11	102096840	YAP1	-0.00236	0.000528	2.58e-05	Body	OpenSea	no	no	no	yes	yes	no
cg17993296	chr17	18908923	SLC5A10	0.00222	0.000496	2.64e-05	Body	S_Shore	no	no	no	yes	yes	no
cg12991634	chr4	45319563		-0.00127	0.000286	3.17e-05		OpenSea	no	no	no	yes	no	no
cg13374648	chr19	57352785	PEG3	0.00246	0.000556	3.21e-05	TSS1500	S_Shore	no	no	no	yes	yes	no
cg23146858	chr15	70527022		0.00369	0.000837	3.22e-05		OpenSea	no	no	no	yes	no	no
cg00275886	chr5	115781727	SEMA6A	-0.00256	0.000583	3.48e-05	3'UTR	N_Shore	no	no	no	yes	yes	no
cg17109865	chr16	3857894	CREBBP	-0.00217	0.000496	3.64e-05	Body	OpenSea	no	no	no	yes	no	no
cg22750813	chr12	101049746		0.00175	0.000399	3.72e-05		OpenSea	no	no	no	yes	no	no
cg24319572	chr12	131294968	STX2	0.00162	0.00037	3.79e-05	Body	OpenSea	no	no	no	yes	no	no
cg12406879	chr12	132325126	MMP17	-0.00357	0.000818	3.91e-05	Body	Island	no	no	no	yes	yes	no
cg13073141	chr1	150948024	LASS2	-0.00525	0.00121	4.07e-05	TSS1500	S_Shore	no	no	no	yes	yes	no
cg10044368	chr18	6963260	LAMA1	0.00111	0.000256	4.16e-05	Body	OpenSea	no	no	no	yes	no	no
cg15772916	chr8	10682065	PINX1	-0.00205	0.000474	4.52e-05	Body	OpenSea	no	no	no	yes	no	no
cg25978955	chr17	50237568	CA10	-0.00262	0.000606	4.64e-05	TSS1500	S_Shore	no	no	no	yes	no	no
cg21115558	chr6	39816319	DAAM2	0.0104	0.00241	4.78e-05	5'UTR	OpenSea	no	no	no	yes	yes	no
cg23641964	chr14	62523700	SYT16	-0.00226	0.000525	4.96e-05	Body	Island	no	yes	yes	yes	yes	no
cg01161204	chr11	115530932		0.00261	0.000607	4.99e-05		S_Shore	no	no	no	yes	yes	no
cg26419880	chr1	6515624	ESPN	0.00187	0.000436	5.23e-05	Body	Island	no	no	no	yes	yes	no
cg08198259	chr2	16379992		0.00246	0.000575	5.24e-05		OpenSea	no	no	no	yes	no	no
cg25586516	chr22	18941480		-0.00136	0.000317	5.38e-05		OpenSea	no	yes	yes	yes	no	no
cg06821999	chr14	95238156		0.00253	0.000591	5.4e-05		Island	no	no	no	yes	yes	no
cg12530503	chr15	89911148	MIR9-3	0.00207	0.000484	5.46e-05	TSS200	Island	no	no	no	yes	yes	yes
cg09030517	chr14	99310154		-0.00115	0.000269	5.7e-05		OpenSea	no	no	no	yes	no	no
cg21780570	chr2	70004946	ANXA4	-0.0012	0.000283	5.92e-05	5'UTR	OpenSea	no	no	no	yes	no	no
cg02413561	chr11	114423919	NXPE1	0.00247	0.000581	5.96e-05	5'UTR	OpenSea	no	no	no	yes	no	no
cg06621425	chr7	157982589	PTPRN2	0.00422	0.000995	6.12e-05	Body	S_Shore	no	no	no	yes	yes	no
cg20491695	chr11	45719826		-0.00319	0.000756	6.54e-05		OpenSea	no	no	no	yes	yes	no
cg11832408	chr11	128562141	FLI1	0.00194	0.000461	6.56e-05	TSS1500	N_Shore	no	no	no	yes	yes	yes
cg13658022	chr2	242316376	FARP2	-0.00191	0.000452	6.58e-05	Body	OpenSea	no	no	no	yes	no	no
cg00459312	chr2	240002184	HDAC4	0.00143	0.00034	7.16e-05	Body	N_Shelf	no	no	no	yes	yes	no
cg24705844	chr21	44558977		-0.00469	0.00112	7.23e-05		OpenSea	no	no	no	yes	no	no
cg13356164	chr15	76050598		0.00256	0.000613	7.5e-05		OpenSea	no	yes	yes	yes	no	no
cg26419712	chr6	149721376	MAP3K7IP2	-0.000688	0.000165	7.55e-05	Body	OpenSea	no	no	no	yes	yes	no
cg25313840	chr10	71390385	C10orf35	-0.00176	0.000422	7.58e-05	5'UTR	S_Shore	no	no	no	yes	yes	no
cg12501004	chr12	117287232	RNFT2	0.00296	0.000708	7.61e-05	Body	OpenSea	no	no	no	yes	yes	no
cg05743112	chr17	73850681	WBP2	-0.00246	0.000589	7.67e-05	Body	N_Shore	no	no	no	yes	no	no
cg17541153	chr8	124591767		0.00076	0.000182	7.69e-05		OpenSea	no	no	no	yes	no	no
cg04539338	chr11	89069251	NOX4	-0.0022	0.000528	7.71e-05	Body	OpenSea	no	yes	yes	yes	no	no
cg18471993	chr6	100917416		0.00283	0.000679	7.73e-05		Island	no	no	no	yes	yes	yes
cg10292855	chr16	8807018	ABAT	0.00297	0.000711	7.87e-05	5'UTR	OpenSea	no	no	no	yes	yes	no
cg18810797	chr2	144529920		-0.000743	0.000178	7.92e-05		OpenSea	no	no	no	yes	yes	no
cg15000379	chr17	42733662	C17orf104	0.00159	0.000382	8.01e-05	TSS200	Island	no	no	no	yes	yes	no
cg18521925	chr6	110798323	SLC22A16	0.00295	0.00071	8.35e-05	TSS1500	S_Shore	no	no	no	yes	yes	no
cg20415115	chrX	117957410	ZCCHC12	-0.00652	0.00157	8.46e-05	TSS1500	N_Shore	no	no	no	yes	no	no
cg22610434	chr1	158259914	CD1C	0.00189	0.000457	8.49e-05	1stExon	OpenSea	no	no	no	yes	yes	no
cg16232270	chr3	67435396	SUCLG2	0.00337	0.000813	8.54e-05	Body	OpenSea	no	no	no	yes	no	no
cg00468844	chr14	100905994	WDR25	-0.0016	0.000386	8.56e-05	Body	OpenSea	no	no	no	yes	no	no
cg07097354	chr2	111610028	ACOXL	0.00157	0.00038	9.03e-05	Body	OpenSea	no	no	no	yes	no	no
cg25490693	chr11	58687672		0.00432	0.00105	9.05e-05		OpenSea	no	no	no	yes	no	no
cg18392139	chr5	56719150		-0.00228	0.000554	9.3e-05		OpenSea	no	no	no	yes	yes	no
cg04290595	chr7	44890322		0.00297	0.000721	9.43e-05		S_Shelf	no	no	no	yes	yes	no
cg06929056	chr3	50126097	RBM5	-0.00329	0.000799	9.58e-05	TSS1500	N_Shore	no	no	no	yes	no	no
cg19142740	chr19	44139323	CADM4	0.0017	0.000413	9.63e-05	Body	OpenSea	no	no	no	yes	no	no
cg15232290	chr11	1785683	CTSD	-0.0017	0.000414	9.65e-05	TSS1500	S_Shore	no	no	no	yes	yes	no
cg10834805	chr21	46673350		-0.00436	0.00106	9.72e-05		OpenSea	no	no	no	yes	no	no
cg07249265	chr12	133617150	ZNF84	-0.00167	0.000407	9.86e-05	5'UTR	S_Shelf	no	yes	yes	yes	no	no
cg08109029	chr8	82059769		0.00115	0.000281	9.97e-05		OpenSea	no	no	no	yes	no	no
